# Supplementary material for: Transcriptome and Genome Size Analysis of the Venus Flytrap
Source: PLoS One. 2015 Apr 17;10(4):e0123887. doi: 10.1371/journal.pone.0123887 (PMC4401711; doi:10.1371/journal.pone.0123887)
Supplement: S1 Table — (FA) [file pone.0123887.s001.fa]

>Locus_1_Transcript_1/8_Confidence_0.615_Length_1199
CTAAGCAGTGGTATCAACGCAGAGTACGGGGGGGAAGTAAAAAGAAGAAGAAGAAGAGCC
AGCCTAGTTCAATTCAATCTATCAGTATCACAAGTTCCTTCCTCTGATCCCACAGAAACA
AACCATGGCAGCAACACAAGGAAAGAGAATCGCAGTTGTAACGGGAGGCAACAAAGGAAT
TGGGCTAGAGATTTGCAGAAAGTTAGCTAATTCACAAGAAGGGCTAACGTTGATATTAAC
AGCTAGGGACGAGAAACGAGGCACTGAGGCTGTTGAAAAACTTGGAGCAAAAGCAAATGA
TGTACTTTTCCATCGACTCGATGTGGTCGATAAAGATAGCGTTTCCACTTTTGCTGCTTT
CATAAAAGACCAATTTGGGAAGCTAGACATATTGGTGAACAATGCAGGAGTGTTCGCAGG
AGCTGAACTCGACGAAACTCCAGATGAACGACAATTGAATTTGTTCCCACAGACTCCAGA
TGGACGACAATTGAAAGTGAGAAAGGAAACGTATGAAGAAGCGGAGATCACTATGAAGAC
CAACTACTACGGTGTCAAAAACGTGACTGAAGCACTCCTTCCCCTTCTTCAACAATCCAA
TTCTGCTAGAATAGTTAACGTGTCATCCAGCTTGGGACTACTCAAGTATATTCCGAACGA
GAACACGAGGAAAAAGTTAGGCGATGTAGACGGGCTTACAGAAGAAAAACTGGATGAGGT
AGTGAAGGAGTTTCTGGAGGATGCTAAGAAAGATCGGGTCTCAAAAGGCTGGCCTCCTCA
GATGTCGTCTTACGGGTGTCTCAAAAGCAGCCGTTGTTTCTTACACAAGGATTCTGGCAA
AGAAGTACGAATATCTTAGTCAATGCGGTTCATCCGGGCTATGTTGCTACCGATATGAAC
CTTCATACTGGTTATCTGTCTGTTGAAGAAGGTGCAAGAGGTCCTGCTATGCTAGCTTTG
CTGCCAGATGATGGTCCTACTGGTTTGTTTTACGACGAAACCGAACCGTTTCCAACATTT
TGAATTGTATTGTATGTAATATCATGTATGCAATGCAGTAAACATATAATGTAGATTGTG
AAAGGATCATGTATGCAGCTAGCTAGGTGTTGAATTCCCTCGTACTCACTGCGGTTGTAA
TATTAATTCATTCATCAATAAACATGTAAGGAGCTAGCTGCCATTGTGGATTTGAAGTT
>Locus_1_Transcript_2/8_Confidence_0.077_Length_717
AAACATATATGGAGCTAGCTAGGTGGACGCATAAGCAGATGAATTCCCTCGTACTCTCAT
AAAAATAGTTGGGAATTTGAACGAGCTAGCTGCCATTGTGGGTTCGTATTTGCTTTAGTG
TGATTAGTAGTTTTGAAATGGATTGGAAGAATGATGAACACGCAACAACGGAGGAAAATC
CTTACTCGTTTTAGTGTGATTATCAGTTTTGCTCCTAGATAATCCAACGGTGTCTAGGAG
TATCACCTCAATCCAACGGTGTAAAAGAAAGATCGAAGTGGGTCGGCCTAGGAAATTGGC
AGTAACCTTCACCAATGGCCTGGAAGCCCAAATCCAGCAGTGTGTGATTATCAGTTTTGA
AAATGGATTGGAAGATGCGAATACATGTCATCGATATCTCTTAGTGAGATATAATCAAGA
TGATCATGATTATCAGTTTTGAAATGGATGATTAAGATTCACACTATTGTGATGGATATT
CAATGAAGGGCATGATATTTATGTGTGAGTTGTTTCCACATCGAGGATGAGGCTTGAATA
TAACATATAAATGTGTGTTGGTTCATAATTAATCAGTCTAAGCTTTTTTGTTGAAATGTA
GGTTCAACACAATGCATGTGTCGTTATTTGATTACAAGTTTGTAGGCCCAAGTTTTCCTC
ACACGCTTAGGCTCATAGCTGATCAATTAGGTTGGCACATACTTGTATTAATTATCT
>Locus_1_Transcript_3/8_Confidence_0.462_Length_322
GCTATGTTGCTACCGATATGAACCTTCATGCTGGTTATCTGTCTGTTGAAGAAGGTGCAA
GAGGTCCTGCTATGCTAGCTTTGCTGCCAGATGATGGTCCTACTGGTTTGTTTTACGACG
GGATCGAACCGTTTCCAACATTTTGAATTGTATTGTATGTAATATCATGTATGCAATGCA
GTAAACATATAATGTAGATTGTGAAAGGATCATGTATGCAGCTAGCTAGGTGTTGAATTC
CCTCGTACTCACTGCGGTTGTAATATTAATTCATTCATCAATAAACATGTAAGGAGCTAG
CTGCCATTGTGGATTTGAAGTT
>Locus_1_Transcript_4/8_Confidence_0.654_Length_1163
CTAAGCAGTGGTATCAACGCAGAGTACGGGGGGGAAGTAAAAAGAAGAAGAAGAAGAGCC
AGCCTAGTTCAATTCAATCTATCAGTATCACAAGTTCCTTCCTCTGATCCCACAGAAACA
AACCATGGCAGCAACACAAGGAAAGAGAATCGCAGTTGTAACGGGAGGCAACAAAGGAAT
TGGGCTAGAGATTTGCAGAAAGTTAGCTAATTCACAAGAAGGGCTAACGTTGATATTAAC
AGCTAGGGACGAGAAACGAGGCACTGAGGCTGTTGAAAAACTTGGAGCAAAAGCAAATGA
TGTACTTTTCCATCGACTCGATGTGGTCGATAAAGATAGCGTTTCCACTTTTGCTGCTTT
CATAAAAGACCAATTTGGGAAGCTAGACATATTGGTGAACAATGCAGGAGTGTTCGCAGG
AGCTGAACTCGACGAAACTCCAGATGGACGACAATTGAAAGTGAGAAAGGAAACGTATGA
AGAAGCGGAGATCACTATGAAGACCAACTACTACGGTGTCAAAAACGTGACTGAAGCACT
CCTTCCCCTTCTTCAACAATCCAATTCTGCTAGAATAGTTAACGTGTCATCCAGCTTGGG
ACTACTCAAGTATATTCCGAACGAGAACACGAGGAAAAAGTTAGGCGATGTAGACGGGCT
TACAGAAGAAAAACTGGATGAGGTAGTGAAGGAGTTTCTGGAGGATGCTAAGAAAGATCG
GGTCTCAAAAGGCTGGCCTCCTCAGATGTCGTCTTACGGGTGTCTCAAAAGCAGCCGTTG
TTTCTTACACAAGGATTCTGGCAAAGAAGTACGAATATCTTAGTCAATGCGGTTCATCCG
GGCTATGTTGCTACCGATATGAACCTTCATACTGGTTATCTGTCTGTTGAAGAAGGTGCA
AGAGGTCCTGCTATGCTAGCTTTGCTGCCAGATGATGGTCCTACTGGTTTGTTTTACGAC
GGGATCGAACCGTTTCCAACATTTTGAATTGTATTGTATGTAATATCATGTATGCAATGC
AGTAAACATATAATGTAGATTGTGAAAGGATCATGTATGCAGCTAGCTAGGTGTTGAATT
CCCTCGTACTCACTGCGGTTGTAATATTAATTCATTCATCAATAAACATGTAAGGAGCTA
GCTGCCATTGTGGATTTGAAGTT
>Locus_1_Transcript_5/8_Confidence_0.692_Length_1561
CTAAGCAGTGGTATCAACGCAGAGTACGGGGGGGAAGTAAAAAGAAGAAGAAGAAGAGCC
AGCCTAGTTCAATTCAATCTATCAGTATCACAAGTTCCTTCCTCTGATCCCACAGAAACA
AACCATGGCAGCAACACAAGGAAAGAGAATCGCAGTTGTAACGGGAGGCAACAAAGGAAT
TGGGCTAGAGATTTGCAGAAAGTTAGCTAATTCACAAGAAGGGCTAACGTTGATATTAAC
AGCTAGGGACGAGAAACGAGGCACTGAGGCTGTTGAAAAACTTGGAGCAAAAGCAAATGA
TGTACTTTTCCATCGACTCGATGTGGTCGATAAAGATAGCGTTTCCACTTTTGCTGCTTT
CATAAAAGACCAATTTGGGAAGCTAGACATATTGGTGAACAATGCAGGAGTGTTCGCAGG
AGCTGAACTCGACGAAACTCCAGATGAACGACAATTGAATTTGTTCCCACAGACTCCAGA
TGGACGACAATTGAAAGTGAGAAAGGAAACGTATGAAGAAGCGGAGATCACTATGAAGAC
CAACTACTACGGTGTCAAAAACGTGACTGAAGCACTCCTTCCCCTTCTTCAACAATCCAA
TTCTGCTAGAATAGTTAACGTGTCATCCAGCTTGGGACTACTCAAGTATATTCCGAACGA
GAACACGAGGAAAAAGTTAGGCGATGTAGACGGGCTTACAGAAGAAAAACTGGATGAGGT
AGTGAAGGAGTTTCTGGAGGATGCTAAGAAAGATCGGGTCTCAAAAGGCTGGCCTCCTCA
GATGTCGTCTTACGGGTGTCTCAAAAGCAGCCGTTGTTTCTTACACAAGGATTCTGGCAA
AGAAGTACGAATATCTTAGTCAATGCGGTTCATCCGGGCTATGTTGCTACCGATATGAAC
CTTCATACTGGTTATCTGTCTGTTGAAGAAGGTGCAAGAGGTCCTGCTATGCTAGCTTTG
CTGCCAGATGATGGTCCTACTGGTTTGTTTTACGACGGGATCGAACCGTTTCCAACATTT
TGAATTGTATTGTATGTAATATCATGTATGCAATGCAGTAAACATATAATGTAGATTGTG
AAAGGATCATGTATGCAGCTAGCTAGGTGTTGAATTCCCTCGTACTCACTGCGGTTGTAA
TATAAACATGTAAGGAGCTAGCTGCCATTGTGGATTTGAAGTTGTGCGTTTCTATTTGCT
TTAGTGTGATTATCAGTTTTGAAATGGATTGGAAGAAAGATGAACACGCAACAACGGAGG
AAAATCCTTGCTCATTTTAGTGTGATTATCAGTTTTGCTTCCTAGATGATCCAACGATGT
CCAGGAGTATCACCTCAATCCAACGGTGGTAAAAGAAAGTTGGAAGTGGGTCGGTCCAGG
CAATCGGCAGCAACCTTCACTGATGGGCAGGAGCCCAAGCTCAGCAGTATGATTGTCAGT
TTTGAAATGAATTGAAAGTTGCAAGTTTGTACACGCTTAGGCTCATAGCTCATCAATTAG
GTTCACACATACATACTTGTATGAGTGTCTTGGACATGTTTCAAAAATACATCATAGGAT
T
>Locus_1_Transcript_6/8_Confidence_0.654_Length_1198
CTAAGCAGTGGTATCAACGCAGAGTACGGGGGGGAAGTAAAAAGAAGAAGAAGAAGAGCC
AGCCTAGTTCAATTCAATCTATCAGTATCACAAGTTCCTTCCTCTGATCCCACAGAAACA
AACCATGGCAGCAACACAAGGAAAGAGAATCGCAGTTGTAACGGGAGGCAACAAAGGAAT
TGGGCTAGAGATTTGCAGAAAGTTAGCTAATTCACAAGAAGGGCTAACGTTGATATTAAC
AGCTAGGGACGAGAAACGAGGCACTGAGGCTGTTGAAAAACTTGGAGCAAAAGCAAATGA
TGTACTTTTCCATCGACTCGATGTGGTCGATAAAGATAGCGTTTCCACTTTTGCTGCTTT
CATAAAAGACCAATTTGGGAAGCTAGACATATTGGTGAACAATGCAGGAGTGTTCGCAGG
AGCTGAACTCGACGAAACTCCAGATGAACGACAATTGAATTTGTTCCCACAGACTCCAGA
TGGACGACAATTGAAAGTGAGAAAGGAAACGTATGAAGAAGCGGAGATCACTATGAAGAC
CAACTACTACGGTGTCAAAAACGTGACTGAAGCACTCCTTCCCCTTCTTCAACAATCCAA
TTCTGCTAGAATAGTTAACGTGTCATCCAGCTTGGGACTACTCAAGTATATTCCGGACGA
GAACACGAAGAAAAAGTTGGGCGATGCAGATGGGCTTACAGAAGAAAAGGTGGATGAGGT
AGTGAGGGAGTTTCTAGAGGATACTAAGCAAGATCGGCTTATCTCAAAAGGCTGGCCTCC
TCGGATGTCTTACATTGTCTCAAAAGCAGCCATTGTTTCTTACACAAGGATTCTGGCAAA
GAAGTACGAATATCTTAGTCAATGCGGTTCATCCGGGCTATGTTGCTACCGATATGAACC
TTCATACTGGTTATCTGTCTGTTGAAGAAGGTGCAAGAGGTCCTGCTATGCTAGCTTTGC
TGCCAGATGATGGTCCTACTGGTTTGTTTTACGACGGGATCGAACCGTTTCCAACATTTT
GAATTGTATTGTATGTAATATCATGTATGCAATGCAGTAAACATATAATGTAGATTGTGA
AAGGATCATGTATGCAGCTAGCTAGGTGTTGAATTCCCTCGTACTCACTGCGGTTGTAAT
ATTAATTCATTCATCAATAAACATGTAAGGAGCTAGCTGCCATTGTGGATTTGAAGTT
>Locus_1_Transcript_7/8_Confidence_0.538_Length_1780
CTAAGCAGTGGTATCAACGCAGAGTACGGGGGGGAAGTAAAAAGAAGAAGAAGAAGAGCC
AGCCTAGTTCAATTCAATCTATCAGTATCACAAGTTCCTTCCTCTGATCCCACAGAAACA
AACCATGGCAGCAACACAAGGAAAGAGAATCGCAGTTGTAACGGGAGGCAACAAAGGAAT
TGGGCTAGAGATTTGCAGAAAGTTAGCTAATTCACAAGAAGGGCTAACGTTGATATTAAC
AGCTAGGGACGAGAAACGAGGCACTGAGGCTGTTGAAAAACTTGGAGCAAAAGCAAATGA
TGTACTTTTCCATCGACTCGATGTGGTCGATAAAGATAGCGTTTCCACTTTTGCTGCTTT
CATAAAAGACCAATTTGGGAAGCTAGACATATTGGTGAACAATGCAGGAGTGTTCGCAGG
AGCTGAACTCGACGAAACTCCAGATGAACGACAATTGAATTTGTTCCCACAGACTCCAGA
TGGACGACAATTGAAAGTGAGAAAGGAAACGTATGAAGAAGCGGAGATCACTATGAAGAC
CAACTACTACGGTGTCAAAAACGTGACTGAAGCACTCCTTCCCCTTCTTCAACAATCCAA
TTCTGCTAGAATAGTTAACGTGTCATCCAGCTTGGGACTACTCAAGTATATTCCGAACGA
GAACACGAGGAAAAAGTTAGGCGATGTAGACGGGCTTACAGAAGAAAAACTGGATGAGGT
AGTGAAGGAGTTTCTGGAGGATGCTAAGAAAGATCGGGTCTCAAAAGGCTGGCCTCCTCA
GATGTCGTCTTACGGGTGTCTCAAAAGCAGCCGTTGTTTCTTACACAAGGATTCTGGCAA
AGAAGTACGAATATCTTAGTCAATGCGGTTCATCCGGGCTATGTTGCTACCGATATGAAC
CTTCATACTGGTTATCTGTCTGTTGAAGAAGGTGCAAGAGGTCCTGCTATGCTAGCTTTG
CTGCCAGATGATGGTCCTACTGGTTTGTTTTACGACGGGATCGAACCGTTTCCAACATTT
TGATTTGTATTGTATGTAACGTACATCATGTATGCAATGCAGTAAACATATATGGAGCTA
GCTAGGTGGACGCATAAGCAGATGAATTCCCTCGTACTCTCATAAAAATAGTTGGGAATT
TGAACGAGCTAGCTGCCATTGTGGGTTCGTATTTGCTTTAGTGTGATTAGTAGTTTTGAA
ATGGATTGGAAGAATGATGAACACGCAACAACGGAGGAAAATCCTTACTCGTTTTAGTGT
GATTATCAGTTTTGCTCCTAGATAATCCAACGGTGTCTAGGAGTATCACCTCAATCCAAC
GGTGTAAAAGAAAGATCGAAGTGGGTCGGCCTAGGAAATTGGCAGTAACCTTCACCAATG
GCCTGGAAGCCCAAATCCAGCAGTGTGTGATTATCAGTTTTGAAAATGGATTGGAAGATG
CGAATACATGTCATCGATATCTCTTAGTGAGATATAATCAAGATGATCATGATTATCAGT
TTTGAAATGGATGATTAAGATTCACACTATTGTGATGGATATTCAATGAAGGGCATGATA
TTTATGTGTGAGTTGTTTCCACATCGAGGATGAGGCTTGAATATAACATATAAATGTGTG
TTGGTTCATAATTAATCAGTCTAAGCTTTTTTGTTGAAATGTAGGTTCAACACAATGCAT
GTGTCGTTATTTGATTACAAGTTTGTAGGCCCAAGTTTTCCTCACACGCTTAGGCTCATA
GCTGATCAATTAGGTTGGCACATACTTGTATTAATTATCT
>Locus_1_Transcript_8/8_Confidence_0.654_Length_1199
CTAAGCAGTGGTATCAACGCAGAGTACGGGGGGGAAGTAAAAAGAAGAAGAAGAAGAGCC
AGCCTAGTTCAATTCAATCTATCAGTATCACAAGTTCCTTCCTCTGATCCCACAGAAACA
AACCATGGCAGCAACACAAGGAAAGAGAATCGCAGTTGTAACGGGAGGCAACAAAGGAAT
TGGGCTAGAGATTTGCAGAAAGTTAGCTAATTCACAAGAAGGGCTAACGTTGATATTAAC
AGCTAGGGACGAGAAACGAGGCACTGAGGCTGTTGAAAAACTTGGAGCAAAAGCAAATGA
TGTACTTTTCCATCGACTCGATGTGGTCGATAAAGATAGCGTTTCCACTTTTGCTGCTTT
CATAAAAGACCAATTTGGGAAGCTAGACATATTGGTGAACAATGCAGGAGTGTTCGCAGG
AGCTGAACTCGACGAAACTCCAGATGAACGACAATTGAATTTGTTCCCACAGACTCCAGA
TGGACGACAATTGAAAGTGAGAAAGGAAACGTATGAAGAAGCGGAGATCACTATGAAGAC
CAACTACTACGGTGTCAAAAACGTGACTGAAGCACTCCTTCCCCTTCTTCAACAATCCAA
TTCTGCTAGAATAGTTAACGTGTCATCCAGCTTGGGACTACTCAAGTATATTCCGAACGA
GAACACGAGGAAAAAGTTAGGCGATGTAGACGGGCTTACAGAAGAAAAACTGGATGAGGT
AGTGAAGGAGTTTCTGGAGGATGCTAAGAAAGATCGGGTCTCAAAAGGCTGGCCTCCTCA
GATGTCGTCTTACGGGTGTCTCAAAAGCAGCCGTTGTTTCTTACACAAGGATTCTGGCAA
AGAAGTACGAATATCTTAGTCAATGCGGTTCATCCGGGCTATGTTGCTACCGATATGAAC
CTTCATACTGGTTATCTGTCTGTTGAAGAAGGTGCAAGAGGTCCTGCTATGCTAGCTTTG
CTGCCAGATGATGGTCCTACTGGTTTGTTTTACGACGGGATCGAACCGTTTCCAACATTT
TGAATTGTATTGTATGTAATATCATGTATGCAATGCAGTAAACATATAATGTAGATTGTG
AAAGGATCATGTATGCAGCTAGCTAGGTGTTGAATTCCCTCGTACTCACTGCGGTTGTAA
TATTAATTCATTCATCAATAAACATGTAAGGAGCTAGCTGCCATTGTGGATTTGAAGTT
>Locus_2_Transcript_1/3_Confidence_0.714_Length_2573
TGAAAGAAACATGGAATCTGCTCGAGCTCTTCTCTCTGGGTTGTCGTCCTATTTTGAAAA
TAATCATCGTGGTAGCACGCCAGAACCTGTAAGTTACAGGCAGCAAGTAGTTTCTACTAC
TCCTAAGCAAAAGGGATTTGCAAAAGAACAAGAAGTAGCATCCCAGTCATCCAGCACTAC
TAGATCTGGGAGTAAGGAAGAAGAAGCGTATGTGAAGAACGATCACGATGGGTTGTCAAT
AAGAAAAACTGTATCCATCTCAGACTTGGAGGAGAAGGGAGCTGGTATGCTTTTGAAGGA
GGAAGGTGTACCAAATGCCTTTCAGGAGTTCCCTTATTTGTTTGCCAATGTTGCGGACCT
CACGGTACGCGATGTTGAAGACTTGCTAAGTAACTACAAGAAGCTGGTGTTCAAGTATAT
ATGCCTTTCCAAAGGATTGGGTTTGGATACCCCGTCTCAATCTCATCTTCTGGCTTCTTC
TACACGAGCACAAATACAGGCTGAAGAAACACCAAAAGGATCCGAAGACGATAATAATAA
AACAGTAGATATGGATAGCAAGGCACATGGAAGTCATGGTGGAGGAGGAGAGGATAGCCT
AAGTGAACTTTCTCATTCAGAGATGGAAAGTTCTGATTCTGCACATGCTGCGGTCGATGG
CTCTGCTGCTGTTTGCAGTGAACAAGAAATCGTGGAAGCTGTAGTACCACCTTCTCAAGT
ACAGCATGGTGTCATACAATAGTCATCATTGACTACATGCTGCTTCTGTATGTATATCTT
GGCTTGGCTTGGCTTGGCTTTTGTATGTGGAATATGATTTCCGGGACCGAGTCCGGGTCC
GGGTCCTGCAATCAGAAAAATGCTAGCAAATCTCCATGGTGGTGATCAAATTTGGCACCG
CCATCTCTTAAGCTCCCATGGTTGGTTGATACTATGTTGCAATGCAGCAGATCAGATGAG
CCGTGCAGTTCAAAGGAAATTGAAAGAGTTGGGCAGGCAATTGCCTAAACCATAGAACAG
AGACTGACGTAGTTCCTCAGCATTGTGGCGCTACTTTACTTGCTTGAATTGTTGGCATGA
TGCAAAGCCTGTGCAGTGGTCTTTCTTGCTTGCGAAAGTTGAAGACTCTATTCTCACTTT
CTATTACAGTTTCTTTGTGTCTGCATTTGAATGATATTCATCAACGTTTACAACCCGTTT
TGATGGATCTGGTGAAACCGGTTGCCATTGCAGAGCCACCAGATCAACTGGCCTCACAGC
CCTAATATTCAACTTCCCAGCCTCCGCTGTAAATCCTCTTTATTTTCTCCTTTCCAGAAC
TTTTTAGAACAACTGTATTTTATGATTAAATAAACTTACAGTGCCAAAGGATATCCAAAC
GGAAGTACACTACTGAAAGCTCAAACAGGAAACGTAATCCAATATGGCAGGCACCATAAT
CGAACACCTGGTTGGTATACAGCAAGACCCAACTACTAGACATTATTTTATACAAGTGAT
AAGGCGAGCTGGAGCATGGCGGCTAGAATCTCAAAAAAGACAAGAGGTTTGAGTTTGATG
GGTGGGAAACCCCTTGTACAGTTCAGTTACGATTTTGTTTGTGGATCAGATCAACCTTGT
TCCTTGTAGGGAGTCCAAATGAGCTTGCTAACATCTACTTCGAGGCCACCACGACCGGCA
GCCTTGAGGTGGCGATCCAAGACCTTGGGATCTGCACAGATGACGTGCTGTCCTTTCCGA
TACTGTATGAGCTCCAGAGTTTGGAGGGTGGTTAGGATATCCTCTGCTTTGATGGCTGTC
ATGTCACTCAGCTCCTTGATGGATATGTTAGCCCTGTGTTTCTTCAGGATGTCTAGAAGA
ACCCTTGTCCAGTAACCCCTGTAGCTCAACAGGCCCAAATCTGAGAGGGGTCTTTCAGGT
GTACCGACTTTACCTTCTTTCTTTGAGAGCTCATAGGAGAAAGCAATGAGGAATTTTCCA
TAGCCTTTTCTTTGATATGGTGGAAGTGTGAGAATACAAGCCAAGTTATATGATTCCTCG
GAATGCTTTTCCTTAGAAAAATAACCGACCATGTGGCACCCTCGATCATCACATTCACAC
AGTACATAGAAAAGGAAGAGGTCAACATCATAGTAAAGGGTTTTGTGATCCAGAAACAAC
TTTGCCAGGTAACAAAGATTCTGTCCATAAACCTTGTTCTTTTTACCATCAACCTCAAAC
ATTGACAGGGTACCACTCCTGTATATCTCATCTCCAGGAGGATGCTTTAGATCACATTTC
CTCATGTGTCTCTGCAACTGTTCTTTGCGTTTCATGAAGTTGAGGCAAAATTCGCAAAAG
TATAGCTTCAGACAATCATTATACTCTGGTGGAAAGGGAGAGAAATACCAAGTCTCGATC
TCATATTTACCCAATTCAATAGTTGCTATATTCTTTACTTTTGTAAATTCTTCATGCTCA
CGCAAACTTGCAGCATCCAGCTCCTCATGGCCCTCTACATGGATCTCATCAATCTTACGT
TTCTGGTGACGTGTCATCTTCAGACTAGTTACCTTGTCTTCAACTTTTTCATC
>Locus_2_Transcript_2/3_Confidence_0.714_Length_2546
TGAAAGAAACATGGAATCTGCTCGAGCTCTTCTCTCTGGGTTGTCGTCCTATTTTGAAAA
TAATCATCGTGGTAGCACGCCAGAACCTGTAAGTTACAGGCAGCAAGTAGTTTCTACTAC
TCCTAAGCAAAAGGGATTTGCAAAAGAACAAGAAGTAGCATCCCAGTCATCCAGCACTAC
TAGATCTGGGAGTAAGGAAGAAGAAGCGTATGTGAAGAACGATCACGATGGGTTGTCAAT
AAGAAAAACTGTATCCATCTCAGACTTGGAGGAGAAGGGAGCTGGTATGCTTTTGAAGGA
GGAAGGTGTACCAAATGCCTTTCAGGAGTTCCCTTATTTGTTTGCCAATGTTGCGGACCT
CACGGTACGCGATGTTGAAGACTTGCTAAGTAACTACAAGAAGCTGGTGTTCAAGTATAT
ATGCCTTTCCAAAGGATTGGGTTTGGATACCCCGTCTCAATCTCATCTTCTGGCTTCTTC
TACACGAGCACAAATACAGGCTGAAGAAACACCAAAAGGATCCGAAGACGATAATAATAA
AACAGTAGATATGGATAGCAAGGCACATGGAAGTCATGGTGGAGGAGGAGAGGATAGCCT
AAGTGAACTTTCTCATTCAGAGATGGAAAGTTCTGATTCTGCACATGCTGCGGTCGATGG
CTCTGCTGCTGTTTGCAGTGAACAAGAAATCGTGGAAGCTGTAGTACCACCTTCTCAAGT
ACAGCATGGTGTCATACAATAGTCATCATTGACTACATGCTGCTTCTGTATGTATATCTT
GGCTTGGCTTGGCTTTTGTATGTGGAATATGATTTCCGGGACCGAGTCCGGGTCCGGGTC
CTGCAATCAGAAAAATGCTAGCAAATCTCCATGGTGGTGATCAAATTTGGCACCGCCATC
TCTTAAGCTCCCATGGTTGGTTGATACTATGTTGCAATGCAGCAGATCAGATGAGCCGTG
CAGTTCAAAGGAAATTGAAAGAGTTGGGCAGGCAATTGCCTAAACCATAGAACAGACTGG
CGTAGTTCCTCAGCATTGTGGCGCTACTTTACTTGCAAAGCCTGTGCTGTGGTCTTTCTT
GCTTGCGAAAGTTGAAGACTCTATTCTCACTTTCTATTACAGTTTCTTTGTGTCTGCATT
TGAATGATATTCATCAACGTTTACAACCCGTTTTGATGGATCTGGTGAAACCGGTTGCCA
TTGCAGAGCCACCAGATCAACTGGCCTCACAGCCCTAATATTCAACTTCCCAGCCTCCGC
TGTAAATCCTCTTTATTTTCTCCTTTCCAGAACTTTTTAGAACAACTGTATTTTATGATT
AAATAAACTTACAGTGCCAAAGGATATCCAAACGGAAGTACACTACTGAAAGCTCAAACA
GGAAACGTAATCCAATATGGCAGGCACCATAATCGAACACCTGGTTGGTATACAGCAAGA
CCCAACTACTAGACATTATTTTATACAAGTGATAAGGCGAGCTGGAGCATGGCGGCTAGA
ATCTCAAAAAAGACAAGAGGTTTGAGTTTGATGGGTGGGAAACCCCTTGTACAGTTCAGT
TACGATTTTGTTTGTGGATCAGATCAACCTTGTTCCTTGTAGGGAGTCCAAATGAGCTTG
CTAACATCTACTTCGAGGCCACCACGACCGGCAGCCTTGAGGTGGCGATCCAAGACCTTG
GGATCTGCACAGATGACGTGCTGTCCTTTCCGATACTGTATGAGCTCCAGAGTTTGGAGG
GTGGTTAGGATATCCTCTGCTTTGATGGCTGTCATGTCACTCAGCTCCTTGATGGATATG
TTAGCCCTGTGTTTCTTCAGGATGTCTAGAAGAACCCTTGTCCAGTAACCCCTGTAGCTC
AACAGGCCCAAATCTGAGAGGGGTCTTTCAGGTGTACCGACTTTACCTTCTTTCTTTGAG
AGCTCATAGGAGAAAGCAATGAGGAATTTTCCATAGCCTTTTCTTTGATATGGTGGAAGT
GTGAGAATACAAGCCAAGTTATATGATTCCTCGGAATGCTTTTCCTTAGAAAAATAACCG
ACCATGTGGCACCCTCGATCATCACATTCACACAGTACATAGAAAAGGAAGAGGTCAACA
TCATAGTAAAGGGTTTTGTGATCCAGAAACAACTTTGCCAGGTAACAAAGATTCTGTCCA
TAAACCTTGTTCTTTTTACCATCAACCTCAAACATTGACAGGGTACCACTCCTGTATATC
TCATCTCCAGGAGGATGCTTTAGATCACATTTCCTCATGTGTCTCTGCAACTGTTCTTTG
CGTTTCATGAAGTTGAGGCAAAATTCGCAAAAGTATAGCTTCAGACAATCATTATACTCT
GGTGGAAAGGGAGAGAAATACCAAGTCTCGATCTCATATTTACCCAATTCAATAGTTGCT
ATATTCTTTACTTTTGTAAATTCTTCATGCTCACGCAAACTTGCAGCATCCAGCTCCTCA
TGGCCCTCTACATGGATCTCATCAATCTTACGTTTCTGGTGACGTGTCATCTTCAGACTA
GTTACCTTGTCTTCAACTTTTTCATC
>Locus_2_Transcript_3/3_Confidence_0.714_Length_2568
TGAAAGAAACATGGAATCTGCTCGAGCTCTTCTCTCTGGGTTGTCGTCCTATTTTGAAAA
TAATCATCGTGGTAGCACGCCAGAACCTGTAAGTTACAGGCAGCAAGTAGTTTCTACTAC
TCCTAAGCAAAAGGGATTTGCAAAAGAACAAGAAGTAGCATCCCAGTCATCCAGCACTAC
TAGATCTGGGAGTAAGGAAGAAGAAGCGTATGTGAAGAACGATCACGATGGGTTGTCAAT
AAGAAAAACTGTATCCATCTCAGACTTGGAGGAGAAGGGAGCTGGTATGCTTTTGAAGGA
GGAAGGTGTACCAAATGCCTTTCAGGAGTTCCCTTATTTGTTTGCCAATGTTGCGGACCT
CACGGTACGCGATGTTGAAGACTTGCTAAGTAACTACAAGAAGCTGGTGTTCAAGTATAT
ATGCCTTTCCAAAGGATTGGGTTTGGATACCCCGTCTCAATCTCATCTTCTGGCTTCTTC
TACACGAGCACAAATACAGGCTGAAGAAACACCAAAAGGATCCGAAGACGATAATAATAA
AACAGTAGATATGGATAGCAAGGCACATGGAAGTCATGGTGGAGGAGGAGAGGATAGCCT
AAGTGAACTTTCTCATTCAGAGATGGAAAGTTCTGATTCTGCACATGCTGCGGTCGATGG
CTCTGCTGCTGTTTGCAGTGAACAAGAAATCGTGGAAGCTGTAGTACCACCTTCTCAAGT
ACAGCATGGTGTCATACAATAGTCATCATTGACTACATGCTGCTTCTGTATGTATATCTT
GGCTTGGCTTGGCTTTTGTATGTGGAATATGATTTCCGGGACCGAGTCCGGGTCCGGGTC
CTGCAATCAGAAAAATGCTAGCAAATCTCCATGGTGGTGATCAAATTTGGCACCGCCATC
TCTTAAGCTCCCATGGTTGGTTGATACTATGTTGCAATGCAGCAGATCAGATGAGCCGTG
CAGTTCAAAGGAAATTGAAAGAGTTGGGCAGGCAATTGCCTAAACCATAGAACAGAGACT
GACGTAGTTCCTCAGCATTGTGGCGCTACTTTACTTGCTTGAATTGTTGGCATGATGCAA
AGCCTGTGCAGTGGTCTTTCTTGCTTGCGAAAGTTGAAGACTCTATTCTCACTTTCTATT
ACAGTTTCTTTGTGTCTGCATTTGAATGATATTCATCAACGTTTACAACCCGTTTTGATG
GATCTGGTGAAACCGGTTGCCATTGCAGAGCCACCAGATCAACTGGCCTCACAGCCCTAA
TATTCAACTTCCCAGCCTCCGCTGTAAATCCTCTTTATTTTCTCCTTTCCAGAACTTTTT
AGAACAACTGTATTTTATGATTAAATAAACTTACAGTGCCAAAGGATATCCAAACGGAAG
TACACTACTGAAAGCTCAAACAGGAAACGTAATCCAATATGGCAGGCACCATAATCGAAC
ACCTGGTTGGTATACAGCAAGACCCAACTACTAGACATTATTTTATACAAGTGATAAGGC
GAGCTGGAGCATGGCGGCTAGAATCTCAAAAAAGACAAGAGGTTTGAGTTTGATGGGTGG
GAAACCCCTTGTACAGTTCAGTTACGATTTTGTTTGTGGATCAGATCAACCTTGTTCCTT
GTAGGGAGTCCAAATGAGCTTGCTAACATCTACTTCGAGGCCACCACGACCGGCAGCCTT
GAGGTGGCGATCCAAGACCTTGGGATCTGCACAGATGACGTGCTGTCCTTTCCGATACTG
TATGAGCTCCAGAGTTTGGAGGGTGGTTAGGATATCCTCTGCTTTGATGGCTGTCATGTC
ACTCAGCTCCTTGATGGATATGTTAGCCCTGTGTTTCTTCAGGATGTCTAGAAGAACCCT
TGTCCAGTAACCCCTGTAGCTCAACAGGCCCAAATCTGAGAGGGGTCTTTCAGGTGTACC
GACTTTACCTTCTTTCTTTGAGAGCTCATAGGAGAAAGCAATGAGGAATTTTCCATAGCC
TTTTCTTTGATATGGTGGAAGTGTGAGAATACAAGCCAAGTTATATGATTCCTCGGAATG
CTTTTCCTTAGAAAAATAACCGACCATGTGGCACCCTCGATCATCACATTCACACAGTAC
ATAGAAAAGGAAGAGGTCAACATCATAGTAAAGGGTTTTGTGATCCAGAAACAACTTTGC
CAGGTAACAAAGATTCTGTCCATAAACCTTGTTCTTTTTACCATCAACCTCAAACATTGA
CAGGGTACCACTCCTGTATATCTCATCTCCAGGAGGATGCTTTAGATCACATTTCCTCAT
GTGTCTCTGCAACTGTTCTTTGCGTTTCATGAAGTTGAGGCAAAATTCGCAAAAGTATAG
CTTCAGACAATCATTATACTCTGGTGGAAAGGGAGAGAAATACCAAGTCTCGATCTCATA
TTTACCCAATTCAATAGTTGCTATATTCTTTACTTTTGTAAATTCTTCATGCTCACGCAA
ACTTGCAGCATCCAGCTCCTCATGGCCCTCTACATGGATCTCATCAATCTTACGTTTCTG
GTGACGTGTCATCTTCAGACTAGTTACCTTGTCTTCAACTTTTTCATC
>Locus_3_Transcript_1/8_Confidence_0.571_Length_1756
AGCAGTGGTATCAACGCAGAGTACGGGGGGGGGCCATACAACCGTACCATGAGCTTACTG
ATCAAGACATCAACAAACGTAACGTTAACACTAAACGCTGAAACGTGCAAGTACGTCGTG
TGGAGGGCTTCAAATGGTCTAGGGAACAGGATGATTAGTATAGCCTCGACGTTCCTCTAT
GCTGTCCTCACATTTCGAGTCCTACTCGTAGAGTACTTCGATGGCGACATGACGGGATTG
TTTTGTCAGCCATTCCTCAACTCATCCTGGTATCTGCCGGAGGACTTTCCTTACAAGGGT
AGACTCTCTCAAGTCCAAAGATATGAAAAATTAGTATATGATGATCATGATGAGACTAGG
AATAGGATGGAGGTAAATAATATCATTATTCCATGGATCCTGTTTCTCGACTTAGAACTT
GGGGGCGGTGATCGTATAAAGTACTTCCACTGTGATCACAGCCAAAGTCTTCTTCAGAAA
GTACCCGTTTTGATCCTTTCGTCCGATCAGTACATTGCCCCTTCTCTATTCATGGTTCCA
TCTTTCAAGCAAGAGCTATGGAAATTGTTCCCACGAAAGGATACCGTGTTCCATCACTTG
GGACGATACCTGTTTCACCCGACAAACGAAGCATGGGGCCTGATTGTGAGGTTCTATCAG
GCTTACTTAGCCAAGGCGGATGAGAGGATCGGGCTTCAAATTAGAGTGTTCAACCCTCAG
CTCACCCCACCTCGGACTATTATGGATCAACTTCTAGCTTGCACTTTGAAACACAATCTG
CTGCCCGAGATGGTGGTTACTGATCATGATCTCCTAGGAGAGAACACAACAATATCATCA
AAAGCTGTTGCTATTCTCGTGGCATCTTTAAACGCGGATTATGCAGATAATTTGAAGGCA
ATGTACTGGACTAGACCGACTGCCAACAACGTGGTGGTCGGGGTTCATCAGGCGAGCCAT
GAAGGGAAGCAAATGTTCGGCAGTAGTGACCATCAGATAAAGGCATGGGTTGAGATTTAC
CTACTGAGTTTGTGTGATGTGTTGGTGACTAGCGGGCTATCGACTTTCGGATACGTAGCG
CAAAGCCTAGGAGGTTTGAGGCCTTGGATTATGGAGAAGTCTCTCGGGACAACGTTCAGT
GATCCACCATGTAAACGAGCCTTATCAATGGAGCCTTGTTTCCATTGTCCTCCCAAGTAT
ACTTGCGAGGCCAAGACCAAGGTTGATCACATTAGCACTGTATTTCCTCATATGAGGCAG
TGCCAGGATTTCCCCACGGGAGTGAAGTTAGTGGATGATCCATGAACGAACGATAATATG
ATATGATATGATATGATAGACCTTCATTTATTATGTAAGAGCATCTCCAACGCAGGTAAT
TTGAGTCTGCTATATGCATATTTCGACATGGTTTGATCCGTCAAATTTTAGCATTGCTAA
ATCTGCTACCAAATATAGGACAAAGAATAGCAGCTGCTATTTATCTACTCCACGCCAAAG
TCTGTTGGTTGCTGCTTTCTTTTGCGCCAAGGAGAAAATTGATCTGAGAAAATCAATTCC
TCACAGTGTGTGCTGTGAGAGGGCAATGACTCAGGGATCCGTGGGAAATAATTTTTTTTT
GTTTTTCTTTCAAACGAGATGGGTATGTGAGGGGGTGAAGACTCCATGTTTCTAGAGCGA
GAGAGTGTGGAAGATTGTCTCTTGGAGTTGAAATTTTTGTGGGATGCCTTACCAGAAGGA
CTTTACTGGGGTAAAA
>Locus_3_Transcript_2/8_Confidence_0.571_Length_1633
GCAGTGGTATCAACGCAGAGTACGGGGGGAACAGGATGGTTAGTATAGCCGGGACATTCC
TCTATGCTGTCCTCACAGATCGAGTCCTACTCGTTGAGTTCCATGGCGACATGACGGGCT
TGTTTTGTCAGCCATTCCTCAACTCATCCTGGTATCTGCCGGAGGACTTTCCTTACAAGG
GTAGACTCTCTCAAGTCCAAAGATATGAAAAATTAGTATATGATGATCATGATGAGACTA
GGAATAGGATGGAGGTAAATAATATCATTATTCCATGGATCCTGTTTCTCGACTTAGAAC
TTGGGGGCGGTGATCGTATAAAGTACTTCCACTGTGATCACAGCCAAAGTCTTCTTCAGA
AAGTACCCGTTTTGATCCTTTCGTCCGATCAGTACATTGCCCCTTCTCTATTCATGGTTC
CATCTTTCAAGCAAGAGCTATGGAAATTGTTCCCACGAAAGGATACCGTGTTCCATCACT
TGGGACGATACCTGTTTCACCCGACAAACGAAGCATGGGGCCTGATTGTGAGGTTCTATC
AGGCTTACTTAGCCAAGGCGGATGAGAGGATCGGGCTTCAAATTAGAGTGTTCAACCCTC
AGCTCACCCCACCTCGGACTATTATGGATCAACTTCTAGCTTGCACTTTGAAACACAATC
TGCTGCCCGAGATGGTGGTTACTGATCATGATCTCCTAGGAGAGAACACAACAATATCAT
CAAAAGCTGTTGCTATTCTCGTGGCATCTTTAAACGCGGATTATGCAGATAATTTGAAGG
CAATGTACTGGACTAGACCGACTGCCAACAACGTGGTGGTCGGGGTTCATCAGGCGAGCC
ATGAAGGGAAGCAAATGTTCGGCAGTAGTGACCATCAGATAAAGGCATGGGTTGAGATTT
ACCTACTGAGTTTGTGTGATGTGTTGGTGACTAGCGGGCTATCGACTTTCGGATACGTAG
CGCAAAGCCTAGGAGGTTTGAGGCCTTGGATTATGGAGAAGTCTCTCGGGACAACGTTCA
GTGATCCACCATGTAAACGAGCCTTATCAATGGAGCCTTGTTTCCATTGTCCTCCCAAGT
ATACTTGCGAGGCCAAGACCAAGGTTGATCACATTAGCACTGTATTTCCTCATATGAGGC
AGTGCCAGGATTTCCCCACGGGAGTGAAGTTAGTGGATGATCCATGAACGAACGATAATA
TGATATGATATGATAGACCTTCATTTATTATGTAAGAGCATCTCCAACGCAGGTAATTTG
AGTCTGCTATATGCATATTTCGACATGGTTTGATCCGTCAAATTTTAGCATTGCTAAATC
TGCTACCAAATATAGGACAAAGAATAGCAGCTGCTATTTATCTACTCCACGCCAAAGTCT
GTTGGTTGCTGCTTTCTTTTGCGCCAAGGAGAAAATTGATCTGAGAAAATCAATTCCTCA
CAGTGTGTGCTGTGAGAGGGCAATGACTCAGGGATCCGTGGGAAATAATTTTTTTTTGTT
TTTCTTTCAAACGAGATGGGTATGTGAGGGGGTGAAGACTCCATGTTTCTAGAGCGAGAG
AGTGTGGAAGATTGTCTCTTGGAGTTGAAATTTTTGTGGGATGCCTTACCAGAAGGACTT
TACTGGGGTAAAA
>Locus_3_Transcript_3/8_Confidence_0.524_Length_1427
AAGCAGTGGTATCAACGCAGAGTACGGGGGACATGATCATGAGACTAGGATGGAGGTAAC
TCCATCAATCCTATTTCTTCACTTAGCATTTGGGGGCGCTGGTCGTATAAAGTACTTCCA
CTGCGATCACAGCCAAAGTCTTCTTCAGAAAGTACCCGTTCTGATCCTTTCGTCCGGTCA
GTTCTTTGCCCCTTCTCTATTCATGGTTCCATCTTTCAAGCAAGAGCTATGGAAATTGTT
CCCACGAAAGGATACCGTGTTCCATCACTTGGGACGATACCTGTTTCACCCGACAAACGA
AGCATGGGGCCTGATTGTGAGGTTCTATCAGGCTTACTTAGCCAAGGCGGATGAGAGGAT
CGGGCTTCAAATTAGAGTGTTCAACCCTCAGCTCACCCCACCTCGGACTATTATGGATCA
ACTTCTAGCTTGCACTTTGAAACACAATCTGCTGCCCGAGATGGTGGTTACTGATCATGA
TCTCCTAGGAGAGAACACAACAATATCATCAAAAGCTGTTGCTATTCTCGTGGCATCTTT
AAACGCGGATTATGCAGATAATTTGAAGGCAATGTACTGGACTAGACCGACTGCCAACAA
CGTGGTGGTCGGGGTTCATCAGGCGAGCCATGAAGGGAAGCAAATGTTCGGCAGTAGTGA
CCATCAGATAAAGGCATGGGTTGAGATTTACCTACTGAGTTTGTGTGATGTGTTGGTGAC
TAGCGGGCTATCGACTTTCGGATACGTAGCGCAAAGCCTAGGAGGTTTGAGGCCTTGGAT
TATGGAGAAGTCTCTCGGGACAACGTTCAGTGATCCACCATGTAAACGAGCCTTATCAAT
GGAGCCTTGTTTCCATTGTCCTCCCAAGTATACTTGCGAGGCCAAGACCAAGGTTGATCA
CATTAGCACTGTATTTCCTCATATGAGGCAGTGCCAGGATTTCCCCACGGGAGTGAAGTT
AGTGGATGATCCATGAACGAACGATAATATGATATGATATGATATGATAGACCTTCATTT
ATTATGTAAGAGCATCTCCAACGCAGGTAATTTGAGTCTGCTATATGCATATTTCGACAT
GGTTTGATCCGTCAAATTTTAGCATTGCTAAATCTGCTACCAAATATAGGACAAAGAATA
GCAGCTGCTATTTATCTACTCCACGCCAAAGTCTGTTGGTTGCTGCTTTCTTTTGCGCCA
AGGAGAAAATTGATCTGAGAAAATCAATTCCTCACAGTGTGTGCTGTGAGAGGGCAATGA
CTCAGGGATCCGTGGGAAATAATTTTTTTTTGTTTTTCTTTCAAACGAGATGGGTATGTG
AGGGGGTGAAGACTCCATGTTTCTAGAGCGAGAGAGTGTGGAAGATTGTCTCTTGGAGTT
GAAATTTTTGTGGGATGCCTTACCAGAAGGACTTTACTGGGGTAAAA
>Locus_3_Transcript_4/8_Confidence_0.571_Length_1689
GCAGTGGTATCAACGCAGAGTACGGGGGGAACAGGATGGTTAGTATAGCCGGGACATTCC
TCTATGCTGTCCTCACAGATCGAGTCCTACTCGTTGAGTTCCATGGCGACATGACGGGCT
TGTTTTGTCAGCCATTCCTCAACTCATCCTGGTATCTGCCGGAGGACTTTCCTTACAAGG
GTAGACTCTCTCAAGTCCAAAGATATGAAAAATTAGTATATGATGATCATGATGAGACTA
GGAATAGGATGGAGGTAAATAATATCATTATTCCATGGATCCTGTTTCTCGACTTAGAAC
TTGGGGGCGGTGATCGTATAAAGTACTTCCACTGTGATCACAGCCAAAGTCTTCTTCAGA
AAGTACCCGTTTTGATCCTTTCGTCCGATCAGTACATTGCCCCTTCTCTATTCATGGTTC
CATCTTTCAAGCAAGAGCTATGGAAATTGTTCCCACGAAAGGATACCGTGTTCCATCACT
TGGGACGATACCTGTTTCACCCGACAAACGAAGCATGGGGCCTGATTGTGAGGTTCTATC
AGGCTTACTTAGCCAAGGCGGATGAGAGGATCGGGCTTCAAATTAGAGTGTTCAACCCTC
AGCTCACCCCACCTCGGACTATTATGGATCAACTTCTAGCTTGCACTTTGAAACACAATC
TGCTGCCCGAGATGGCTGCAGCAGCAGCAGCAGCAGCAGCTGGGGACAAATATTATTCAG
ATAAAATTACTAGCAGTACTACTGGTCTCCTAGAGAACACAACAATATCATCAAAAGCTG
TTGCTATTCTCGTGGCATCTTTAAACGCGGATTATGCAGATAATTTGAAGGCAATGTACT
GGACTAGACCGACTGCCAACAACGTGGTGGTCGGGGTTCATCAGGCGAGCCATGAAGGGA
AGCAAATGTTCGGCAGTAGTGACCATCAGATAAAGGCATGGGTTGAGATTTACCTACTGA
GTTTGTGTGATGTGTTGGTGACTAGCGGGCTATCGACTTTCGGATACGTAGCGCAAAGCC
TAGGAGGTTTGAGGCCTTGGATTATGGAGAAGTCTCTCGGGACAACGTTCAGTGATCCAC
CATGTAAACGAGCCTTATCAATGGAGCCTTGTTTCCATTGTCCTCCCAAGTATACTTGCG
AGGCCAAGACCAAGGTTGATCACATTAGCACTGTATTTCCTCATATGAGGCAGTGCCAGG
ATTTCCCCACGGGAGTGAAGTTAGTGGATGATCCATGAACGAACGATAATATGATATGAT
ATGATATGATAGACCTTCATTTATTATGTAAGAGCATCTCCAACGCAGGTAATTTGAGTC
TGCTATATGCATATTTCGACATGGTTTGATCCGTCAAATTTTAGCATTGCTAAATCTGCT
ACCAAATATAGGACAAAGAATAGCAGCTGCTATTTATCTACTCCACGCCAAAGTCTGTTG
GTTGCTGCTTTCTTTTGCGCCAAGGAGAAAATTGATCTGAGAAAATCAATTCCTCACAGT
GTGTGCTGTGAGAGGGCAATGACTCAGGGATCCGTGGGAAATAATTTTTTTTTGTTTTTC
TTTCAAACGAGATGGGTATGTGAGGGGGTGAAGACTCCATGTTTCTAGAGCGAGAGAGTG
TGGAAGATTGTCTCTTGGAGTTGAAATTTTTGTGGGATGCCTTACCAGAAGGACTTTACT
GGGGTAAAA
>Locus_3_Transcript_5/8_Confidence_0.571_Length_1659
GCAGTGGTATCAACGCAGAGTACGGGGGGAACAGGATGGTTAGTATAGCCGGGACATTCC
TCTATGCTGTCCTCACAGATCGAGTCCTACTCGTTGAGTTCCATGGCGACATGACGGGCT
TGTTTTGTCAGCCATTCCTCAACTCATCCTGGTATCTGCCGGAGGACTTTCCTTACAAGG
GTAGACTCTCTCAAGTCCAAAGATATGAAAAATTAGTATATGATGATCATGATGAGACTA
GGAATAGGATGGAGGTAAATAATATCATTATTCCATGGATCCTGTTTCTCGACTTAGAAC
TTGGGGGCGGTGATCGTATAAAGTACTTCCACTGTGATCACAGCCAAAGTCTTCTTCAGA
AAGTACCCGTTTTGATCCTTTCGTCCGATCAGTACATTGCCCCTTCTCTATTCATGGTTC
CATCTTTCAAGCAAGAGCTATGGAAATTGTTCCCACGAAAGGATACCGTGTTCCATCACT
TGGGACGATACCTGTTTCACCCGACAAACGAAGCATGGGGCCTGATTGTGAGGTTCTATC
AGGCTTACTTAGCCAAGGCGGATGAGAGGATCGGGCTTCAAATTAGAGTGTTCAACCCTC
AGCTCACCCCACCTCGGACTATTATGGATCAACTTCTAGCTTGCACTTTGAAACACAATC
TGCTGCCCGAGATGGTGGTTACTGGGATCAGTACTACAACTACTGATCATGATCTCCTAG
GAGAGAACACAACAATATCATCAAAAGCTGTTGCTATTCTCGTGGCATCTTTAAACGCGG
ATTATGCAGATAATTTGAAGGCAATGTACTGGACTAGACCGACTGCCAACAACGTGGTGG
TCGGGGTTCATCAGGCGAGCCATGAAGGGAAGCAAATGTTCGGCAGTAGTGACCATCAGA
TAAAGGCATGGGTTGAGATTTACCTACTGAGTTTGTGTGATGTGTTGGTGACTAGCGGGC
TATCGACTTTCGGATACGTAGCGCAAAGCCTAGGAGGTTTGAGGCCTTGGATTATGGAGA
AGTCTCTCGGGACAACGTTCAGTGATCCACCATGTAAACGAGCCTTATCAATGGAGCCTT
GTTTCCATTGTCCTCCCAAGTATACTTGCGAGGCCAAGACCAAGGTTGATCACATTAGCA
CTGTATTTCCTCATATGAGGCAGTGCCAGGATTTCCCCACGGGAGTGAAGTTAGTGGATG
ATCCATGAACGAACGATAATATGATATGATATGATATGATAGACCTTCATTTATTATGTA
AGAGCATCTCCAACGCAGGTAATTTGAGTCTGCTATATGCATATTTCGACATGGTTTGAT
CCGTCAAATTTTAGCATTGCTAAATCTGCTACCAAATATAGGACAAAGAATAGCAGCTGC
TATTTATCTACTCCACGCCAAAGTCTGTTGGTTGCTGCTTTCTTTTGCGCCAAGGAGAAA
ATTGATCTGAGAAAATCAATTCCTCACAGTGTGTGCTGTGAGAGGGCAATGACTCAGGGA
TCCGTGGGAAATAATTTTTTTTTGTTTTTCTTTCAAACGAGATGGGTATGTGAGGGGGTG
AAGACTCCATGTTTCTAGAGCGAGAGAGTGTGGAAGATTGTCTCTTGGAGTTGAAATTTT
TGTGGGATGCCTTACCAGAAGGACTTTACTGGGGTAAAA
>Locus_3_Transcript_6/8_Confidence_0.476_Length_1129
GCAGTGGTATCAACGCAGAGTACGGGGGGAACAGGATGGTTAGTATAGCCGGGACATTCC
TCTATGCTGTCCTCACAGATCGAGTCCTACTCGTTGAGTTCCATGGCGACATGACGGGCT
TGTTTTGTCAGCCATTCCTCAACTCATCCTGGTATCTGCCGGAGGACTTTCCTTACAAGG
GTAGACTCTCTCAAGTCCAAAGATATGAAAAATTAGTATATGATGATCATGATGAGACTA
GGAATAGGATGGAGGTAAATAATATCATTATTCCATGGATCCTGTTTCTCGACTTAGAAC
TTGGGGGCGGTGATCGTATAAAGTACTTCCACTGTGATCACAGCCAAAGTCTTCTTCAGA
AAGTACCCGTTTTGATCCTTTCGTCCGATCAGTACATTGCCCCTTCTCTATTCATGGTTC
CATCTTTCAAGCAAGAGCTATGGAAATTGTTCCCACGAAAGGATACCGTGTTCCATCACT
TGGGACGATACCTGTTTCACCCGACAAACGAAGCATGGGGCCTGATTGTGAGGTTCTATC
AGGCTTACTTAGCCAAGGCGGATGAGAGGATCGGGCTTCAAATTAGAGTGTTCAACCCTC
AGCTCACCCCACCTCGGACTATTATGGATCAACTTCTAGCTTGCACTTTGAAACACAATC
TGCTGCCCGAGATGGTGGTTACTGATCATGATCTCCTAGGAGAGAACACAACAATATCAT
CAAAAGCTGTTGCTATTCTCGTGGCATCTTTAAACGCGGATTATGCAGATAATTTGAAGG
CAATGTACTGGACTAGACCGACTGCCAACAACGTGGTGGTCGGGGTTCATCAGGCGAGCC
ATGAAGGGAAGCAAATGTTCGGCAGTAGTGACCATCAGATAAAGGCATGGGTTGAGATTT
ACCTACTGAGTTTGTGTGATGTGTTGGTGACTAGCGGGCTATCGACTTTCGGATACGTAG
CGCAAAGCCTAGGAGGTTTGAGGCCTTGGATTATGGAGAAGTCTCTCGGGACAAAGTTGA
GTGATCCACCGTGTAAACGAGCCATGTCAGTGGAGCCTTGTTTCCATTATCCTCCCACGC
ATACTTGCGAGGCACCGTAAGAGGAAACAAGAGACCTCCCATTGGTGCT
>Locus_3_Transcript_7/8_Confidence_0.571_Length_1638
GCAGTGGTATCAACGCAGAGTACGGGGGGAACAGGATGGTTAGTATAGCCGGGACATTCC
TCTATGCTGTCCTCACAGATCGAGTCCTACTCGTTGAGTTCCATGGCGACATGACGGGCT
TGTTTTGTCAGCCATTCCTCAACTCATCCTGGTATCTGCCGGAGGACTTTCCTTACAAGG
GTAGACTCTCTCAAGTCCAAAGATATGAAAAATTAGTATATGATGATCATGATGAGACTA
GGAATAGGATGGAGGTAAATAATATCATTATTCCATGGATCCTGTTTCTCGACTTAGAAC
TTGGGGGCGGTGATCGTATAAAGTACTTCCACTGTGATCACAGCCAAAGTCTTCTTCAGA
AAGTACCCGTTTTGATCCTTTCGTCCGATCAGTACATTGCCCCTTCTCTATTCATGGTTC
CATCTTTCAAGCAAGAGCTATGGAAATTGTTCCCACGAAAGGATACCGTGTTCCATCACT
TGGGACGATACCTGTTTCACCCGACAAACGAAGCATGGGGCCTGATTGTGAGGTTCTATC
AGGCTTACTTAGCCAAGGCGGATGAGAGGATCGGGCTTCAAATTAGAGTGTTCAACCCTC
AGCTCACCCCACCTCGGACTATTATGGATCAACTTCTAGCTTGCACTTTGAAACACAATC
TGCTGCCCGAGATGGTGGTTACTGATCATGATCTCCTAGGAGAGAACACAACAATATCAT
CAAAAGCTGTTGCTATTCTCGTGGCATCTTTAAACGCGGATTATGCAGATAATTTGAAGG
CAATGTACTGGACTAGACCAACTGCTAACAACATCGCGGTCGGGGTTCATCAGGCGAGCC
ATGATGGAAAGCAAATATTCGGCAGTAGAGACCATAACATGAAGGCATTGGTTGAGATTT
ACCTGCTGAGTTTGTGTGATGTGTTGGTGACTAGCGGGCTATCGACTTTCGGATACGTAG
CGCAAAGCCTAGGAGGTTTGAGGCCTTGGATTATGGAGAAGTCTCTCGGGACAACGTTCA
GTGATCCACCATGTAAACGAGCCTTATCAATGGAGCCTTGTTTCCATTGTCCTCCCAAGT
ATACTTGCGAGGCCAAGACCAAGGTTGATCACATTAGCACTGTATTTCCTCATATGAGGC
AGTGCCAGGATTTCCCCACGGGAGTGAAGTTAGTGGATGATCCATGAACGAACGATAATA
TGATATGATATGATATGATAGACCTTCATTTATTATGTAAGAGCATCTCCAACGCAGGTA
ATTTGAGTCTGCTATATGCATATTTCGACATGGTTTGATCCGTCAAATTTTAGCATTGCT
AAATCTGCTACCAAATATAGGACAAAGAATAGCAGCTGCTATTTATCTACTCCACGCCAA
AGTCTGTTGGTTGCTGCTTTCTTTTGCGCCAAGGAGAAAATTGATCTGAGAAAATCAATT
CCTCACAGTGTGTGCTGTGAGAGGGCAATGACTCAGGGATCCGTGGGAAATAATTTTTTT
TTGTTTTTCTTTCAAACGAGATGGGTATGTGAGGGGGTGAAGACTCCATGTTTCTAGAGC
GAGAGAGTGTGGAAGATTGTCTCTTGGAGTTGAAATTTTTGTGGGATGCCTTACCAGAAG
GACTTTACTGGGGTAAAA
>Locus_3_Transcript_8/8_Confidence_0.571_Length_1638
GCAGTGGTATCAACGCAGAGTACGGGGGGAACAGGATGGTTAGTATAGCCGGGACATTCC
TCTATGCTGTCCTCACAGATCGAGTCCTACTCGTTGAGTTCCATGGCGACATGACGGGCT
TGTTTTGTCAGCCATTCCTCAACTCATCCTGGTATCTGCCGGAGGACTTTCCTTACAAGG
GTAGACTCTCTCAAGTCCAAAGATATGAAAAATTAGTATATGATGATCATGATGAGACTA
GGAATAGGATGGAGGTAAATAATATCATTATTCCATGGATCCTGTTTCTCGACTTAGAAC
TTGGGGGCGGTGATCGTATAAAGTACTTCCACTGTGATCACAGCCAAAGTCTTCTTCAGA
AAGTACCCGTTTTGATCCTTTCGTCCGATCAGTACATTGCCCCTTCTCTATTCATGGTTC
CATCTTTCAAGCAAGAGCTATGGAAATTGTTCCCACGAAAGGATACCGTGTTCCATCACT
TGGGACGATACCTGTTTCACCCGACAAACGAAGCATGGGGCCTGATTGTGAGGTTCTATC
AGGCTTACTTAGCCAAGGCGGATGAGAGGATCGGGCTTCAAATTAGAGTGTTCAACCCTC
AGCTCACCCCACCTCGGACTATTATGGATCAACTTCTAGCTTGCACTTTGAAACACAATC
TGCTGCCCGAGATGGTGGTTACTGATCATGATCTCCTAGGAGAGAACACAACAATATCAT
CAAAAGCTGTTGCTATTCTCGTGGCATCTTTAAACGCGGATTATGCAGATAATTTGAAGG
CAATGTACTGGACTAGACCGACTGCCAACAACGTGGTGGTCGGGGTTCATCAGGCGAGCC
ATGAAGGGAAGCAAATGTTCGGCAGTAGTGACCATCAGATAAAGGCATGGGTTGAGATTT
ACCTACTGAGTTTGTGTGATGTGTTGGTGACTAGCGGGCTATCGACTTTCGGATACGTAG
CGCAAAGCCTAGGAGGTTTGAGGCCTTGGATTATGGAGAAGTCTCTCGGGACAACGTTCA
GTGATCCACCATGTAAACGAGCCTTATCAATGGAGCCTTGTTTCCATTGTCCTCCCAAGT
ATACTTGCGAGGCCAAGACCAAGGTTGATCACATTAGCACTGTATTTCCTCATATGAGGC
AGTGCCAGGATTTCCCCACGGGAGTGAAGTTAGTGGATGATCCATGAACGAACGATAATA
TGATATGATATGATATGATAGACCTTCATTTATTATGTAAGAGCATCTCCAACGCAGGTA
ATTTGAGTCTGCTATATGCATATTTCGACATGGTTTGATCCGTCAAATTTTAGCATTGCT
AAATCTGCTACCAAATATAGGACAAAGAATAGCAGCTGCTATTTATCTACTCCACGCCAA
AGTCTGTTGGTTGCTGCTTTCTTTTGCGCCAAGGAGAAAATTGATCTGAGAAAATCAATT
CCTCACAGTGTGTGCTGTGAGAGGGCAATGACTCAGGGATCCGTGGGAAATAATTTTTTT
TTGTTTTTCTTTCAAACGAGATGGGTATGTGAGGGGGTGAAGACTCCATGTTTCTAGAGC
GAGAGAGTGTGGAAGATTGTCTCTTGGAGTTGAAATTTTTGTGGGATGCCTTACCAGAAG
GACTTTACTGGGGTAAAA
>Locus_4_Transcript_1/8_Confidence_0.474_Length_491
CCTCACAAAAGTAACTTGTATTTAATCAGCAAAGCTCAAATAACAACATGCAGTATCAGT
ACATATGTATGACAAGCCAGTAACACACACTGGTATAAGCAACAACTTATTTGTATAAAG
CTAAGTCTCCCACAACACACCTATAAATAACATAGATCTTTAACCAAGAGTTGAACACCT
CCCATAGCAGCTCCATGCTTCTCCTATCAATGATATTTAGTTCCTTCCCAATCCCAGATG
GTTTCGCACCGGTTACCTTCTTCTTGGGCTCTCGAGGTTTTTGCGCCTCGGCCTTTTTGG
GGGCCGGCTTGGAGGGCTGAGCTTTTGGTGCAGCAGGCTGTTGAGGGCCAGTAGGTTTCT
CTGCCTTGAAGGATGCCATTTTTCTGTATTATGAAAAAAAGGTGAAGAAACAGATGCAAT
TTTCAGTACTTCTACCCTTGTTGGTTCCTCCTGCCCCCCCTGTACTCTGCGTTGATACCA
CTGCTTAGATC
>Locus_4_Transcript_2/8_Confidence_0.079_Length_365
ACCTTGGACTCTAATTGAAAAGAATGTGAAACCTGGCCTCCAAATGCCAAAAGTGTCGTG
GGGCCAGCTGTCATCTGCCAGGCTGACATCATATGCAGTCGCGAATCCTTCGTTGTAGAT
GTCGATAGAAACGGTGACATGTTCGGCGCTGGATTTGAGGCGTTTCAGACTAGCCTTCTT
GTGAGCGACAATGAAGGGAGAATCAGAGCTCGCAGTTGTCGCAGAGAAGAAGCAGAGGGC
TGAGATGGAGATGAAGATGAAGATCAGTGCCTGAGAGGCTCGATTCGCCATGGATGAGTA
CGGATCAGAATCTCCCCACAGCTCACCTATAAATAACATAGATCTTTAACCAAGAGTTGA
ACACC
>Locus_4_Transcript_3/8_Confidence_0.184_Length_454
GGTCACTTCAATTAACGTTTCAATCCCAAAGAACAACCAACAACATTATCTTTATTGCTG
GCATTTGAATTGGGTTTAGTCAGTAGAGCAAAATTTGGTTCAAGGATAAGACTGATCAGG
TACAGTTAGTTCGACATAAGCTTAGCATTTGAAAGTACAATCCTCTAACAGCATGCTGAG
ATGAAAGTACACTAAAGCTAGCAAAATACCTCACCAAAGGGGAGAATTTGAGTACAAGTT
GAGAGCGGCACATTGTAGAAAAGAACTAACAAGACTATAAGAAGTCAAATAGAACCTTTG
AATTCCCTGTATATCAGTTAACGTTTCTTCTTAGCGCTGGATTTTGAGGGAGATACCACA
ACGTATACGAACAAAGACACTATACTGATGACCGATACCAGAGAACCATACTTAGCCCCC
CTGTACTCTGCGTTGATACCACTGCTTAGATCGG
>Locus_4_Transcript_4/8_Confidence_0.263_Length_743
GGTCACTTCAATTAACGTTTCAATCCCAAAGAACAACCAACAACATTATCTTTATTGCTG
GCATTTGAATTGGGTTTAGTCAGTAGAGCAAAATTTGGTTCAAGGATAAGACTGATCAGG
TACAGTTAGTTCGACATAAGCTTAGCATTTGAAAGTACAATCCTCTAACAGCATGCTGAG
ATGAAAGTACACTAAAGCTAGCAAAATACCTCACCAAAGGGGAGAATTTGAGTACAAGTT
GAGAGCGGCACATTGTAGAAAAGAACTAACAAGACTATAAGAAGTCAAATAGAACCTTTG
AATTCCCTGTATATCAGTTAACGTTTCTTCTTAGCGCTGGATTTTGAGGGAGATACCACA
ACGTATACGAACAAAGACACTATACTGATGACCGATACCAGAGAACCATACTTAGCCAAC
AACCTCTTAGCCCATTCAAACTGCTTCTCTGGAGCCCTATCCTCAAGGAGGTCCAAAGGC
AAAATTGGTGTGGAATATGCTTCCTGGAGTGCAGCCTTTGTGGGCACACGGAATTTAATA
ACAGCTGGTGCCCCTTCGAACTTTCCTTTCACCTTGGACTCTAATTGAAAAGAATGTGAA
AACTGGCCTCCAGCATCAAGTCTTTCCCAGTAATTTGTTGTGTTACCACTCACAATGCCA
AAAGTGTCGTGGGGCCAGCTGTCATCTGCCAGGCTGACATCCCTTCTACCTCCACGCGGC
ATTGCCCCGTCAGGCTTTCGCCC
>Locus_4_Transcript_5/8_Confidence_0.474_Length_667
CCTCACAAAAGTAACTTGTATTTAATCAGCAAAGCTCAAATAACAACATGCAGTATCAGT
ACATATGTATGACAAGCCAGTAACACACACTGGTATAAGCAACAACTTATTTGTATAAAG
CTAAGTCTCCCACAACACACCTATAAATAACATAGATCTTTAACCAAGAGTTGAACACCT
CCCATAGCAGCTCCATGCTTCTCCTATCAATGATATTTAGTTCCTTCCCAATCCCAGATG
GTTTCGCACCGGTTACCTGCATCAGATCAGAATTTCTCATATTCAAATGAACCAAGTGAC
TGTAATGGAGATAGACTTCAGGATCAGATATCATTCTGGGCATATGTAGATTCATGAGTG
CATATGCATATGTGTTTCGCGAAGATAGACTTTTTTCATGCATGTTTATGTTTGATGAGA
TGTTCATTCTACCTTCTTCTTGGGCTCTCGAGGTTTTTGCGCCTCGGCCTTTTTGGGGGC
CGGCTTGGAGGGCTGAGCTTTTGGTGCAGCAGGCTGTTGAGGGCCAGTAGGTTTCTCTGC
CTTGAAGGATGCCATTTTTCTGTATTATGAAAAAAAGGTGAAGAAACAGATGCAATTTTC
AGTACTTCTACCTTTGTTGGTTCCTCCTGCCCCCCCTGTACTCTGCGTTGATACCACTGC
TTAGATC
>Locus_4_Transcript_6/8_Confidence_0.474_Length_487
CCTCACAAAAGTAACTTGTATTTAATCAGCAAAGCTCAAATAACAACATGCAGTATCAGT
ACATATGTATGACAAGCCAGTAACACTGGTATAAGCAACAACTTATTTGTATAAAGCTAA
GTCTCCCACAACACACCTATAAATAACATAGATCTTTAACCAAGAGTTGAACACCTCCCA
TAGCAGCTCCATGCTTCTCCTATCAATGATATTTAGTTCCTTCCCAATCCCAGATGGTTT
CGCACCGGTTACCTTCTTCTTGGGCTCTCGAGGTTTTTGCGCCTCGGCCTTTTTGGGGGC
CGGCTTGGAGGGCTGAGCTTTTGGTGCAGCAGGCTGTTGAGGGCCAGTAGGTTTCTCTGC
CTTGAAGGATGCCATTTTTCTGTATTATGAAAAAAAGGTGAAGAAACAGATGCAATTTTC
AGTACTTCTACCTTTGTTGGTTCCTCCTGCCCCCCCTGTACTCTGCGTTGATACCACTGC
TTAGATC
>Locus_4_Transcript_7/8_Confidence_0.263_Length_976
GGTCACTTCAATTAACGTTTCAATCCCAAAGAACAACCAACAACATTATCTTTATTGCTG
GCATTTGAATTGGGTTTAGTCAGTAGAGCAAAATTTGGTTCAAGGATAAGACTGATCAGG
TACAGTTAGTTCGACATAAGCTTAGCATTTGAAAGTACAATCCTCTAACAGCATGCTGAG
ATGAAAGTACACTAAAGCTAGCAAAATACCTCACCAAAGGGGAGAATTTGAGTACAAGTT
GAGAGCGGCACATTGTAGAAAAGAACTAACAAGACTATAAGAAGTCAAATAGAACCTTTG
AATTCCCTGTATATCAGTTAACGTTTCTTCTTAGCGCTGGATTTTGAGGGAGATACCACA
ACGTATACGAACAAAGACACTATACTGATGACCGATACCAGAGAACCATACTTAGCCAAC
AACCTCTTAGCCCATTCAAACTGCTTCTCTGGAGCCCTATCCTCAAGGAGGTCCAAAGGC
AAAATTGGTGTGGAATATGCTTCCTGGAGTGCAGCCTTTGTGGGCACACGGAATTTAATA
ACAGCTGGTGCCCCTTCGAACTTTCCTTTCACCTTGGACTCTAATTGAAAAGAATGTGAA
AACTGGCCTCCAGCATCAAGTCTTTCCCAGTAATTTGTTGTGTTACCACTCACAATGCCA
AAAGTGTCGTGGGGCCAGCTGTCATCTGCCAGGCTGACATCATATGCAGTCGCGAATCCT
TCGTTGTAGATGTCGATAGAAACGGTGACATGTTCGGCGCTGGATTTGAGGCGTTTCAGA
CTAGCCTTCTTGTGAGCGACAATGAAGGGAGAATCAGAGCTCGCAGTTGTCGCAGAGAAG
AAGCAGAGGGCTGAGATGGAGATGAAGATGAAGATCAGTGCCTGAGAGGCTCGATTCGCC
ATGGATGAGTACGGATCAGAATCTCCCCACAGCTCACCTATAAATAACATAGATCTTTAA
CCAAGAGTTGAACACC
>Locus_4_Transcript_8/8_Confidence_0.474_Length_491
CCTCACAAAAGTAACTTGTATTTAATCAGCAAAGCTCAAATAACAACATGCAGTATCAGT
ACATATGTATGACAAGCCAGTAACACACACTGGTATAAGCAACAACTTATTTGTATAAAG
CTAAGTCTCCCACAACACACCTATAAATAACATAGATCTTTAACCAAGAGTTGAACACCT
CCCATAGCAGCTCCATGCTTCTCCTATCAATGATATTTAGTTCCTTCCCAATCCCAGATG
GTTTCGCACCGGTTACCTTCTTCTTGGGCTCTCGAGGTTTTTGCGCCTCGGCCTTTTTGG
GGGCCGGCTTGGAGGGCTGAGCTTTTGGTGCAGCAGGCTGTTGAGGGCCAGTAGGTTTCT
CTGCCTTGAAGGATGCCATTTTTCTGTATTATGAAAAAAAGGTGAAGAAACAGATGCAAT
TTTCAGTACTTCTACCTTTGTTGGTTCCTCCTGCCCCCCCTGTACTCTGCGTTGATACCA
CTGCTTAGATC
>Locus_5_Transcript_1/3_Confidence_0.778_Length_664
AATAACCAATATGATTTTGAATACATATCAAAATACCCTAAAACAAATCATCGCACTCCA
ACCGTCGCCTATATTCACTAAGGAGATTTGGGACTAGGTTTAGCAAATGAAGAACGGGAG
TAAAAGAAGAACATAGGCAGGGTGTTAGCGGCAAGCAACGGTTTGACAATGGTAACGGCA
TAACTCACGCCAAATTTGGCATTACATTTAGCAATGTCAAAATTTGCTAGGAGCAAATGC
ATTGCATTGGAGTGATTATTTTGCAGTCATCCGCCAAAATATGGCAATACCAGATGAACA
GTACACCCGCTAGAGTTGCTCTTAAGCGGTAAAAAAAAAGGTTGTATATGAGGGTTTTGC
GTCCAATCACACGAGAAAACATGCTAAAGACCATGGTTTTTGTTCAAGGGAGGCAGGGGG
CCGAGGAGGGAGTTTTATATTACAGTTACAGACATACACTGTTATTTTCCTTATAGAAGA
GAATCTTTAACTGAGTCTAAAGAAGACATCAGAGACTTGGAGCTTTTGTTGACAGGCAAG
TGTACAAGTGATGGGGATGCCTTTAAGAGAGTAGTAGATCTAGTAGTTGAATCAATAGCC
ATCTTTCCTCCATTTGTTGCTTCGCCGAGGGATCACCTGCTTCAAGGCTCCGTGGATCGT
TGCC
>Locus_5_Transcript_2/3_Confidence_0.444_Length_326
AGGTCGTATATGAGGGTTTTGCGTCAAATCACATGAGAAAACATGCTAAAGACCATGGTT
TTTGTTCAAGGGAGGCAGGGGGCCGAGGAGGGAGTTTTATATTACAGTTACAGACATACA
CTGTTATTTTCCTTATAGAAGAGAATCTTTAACTGAGTCTAAAGAAGACATCAGAGACTT
GGAGCTTTTGTTGACAGGCAAGTGTACAAGTGATGGGGATGCCTTTAAGAGAGTAGTAGA
TCTAGTAGTTGAATCAATAGCCATCTTTCCTCCATTTGTTGCTTCGCCGAGGGATCACCT
GCTTCAAGGCTCCGTGGATCGTTGCC
>Locus_5_Transcript_3/3_Confidence_0.778_Length_664
AATAACCAATATGATTTTGAATACATATCAAAATACCCTAAAACAAATCATCGCACTCCA
ACCGTCGCCTATATTCACTAAGGAGATTTGGGACTAGGTTTAGCAAATGAAGAACGGGAG
TAAAAGAAGAACATAGGCAGGGTGTTAGCGGCAAGCAACGGTTTGACAATGGTAACGGCA
TAACTCACGCCAAATTTGGCATTACATTTAGCAATGTCAAAATTTGCTAGGAGCAAATGC
ATTGCATTGGAGTGATTATTTTGCAGTCATCCGCCAAAATATGGCAATACCAGATGAACA
GTACACCCGCTAGAGTTGCTCTTAAGCGGTAAAAAAAAAGGTTGTATATGAGGGTTTTGC
GTCCAATCACATGAGAAAACATGCTAAAGACCATGGTTTTTGTTCAAGGGAGGCAGGGGG
CCGAGGAGGGAGTTTTATATTACAGTTACAGACATACACTGTTATTTTCCTTATAGAAGA
GAATCTTTAACTGAGTCTAAAGAAGACATCAGAGACTTGGAGCTTTTGTTGACAGGCAAG
TGTACAAGTGATGGGGATGCCTTTAAGAGAGTAGTAGATCTAGTAGTTGAATCAATAGCC
ATCTTTCCTCCATTTGTTGCTTCGCCGAGGGATCACCTGCTTCAAGGCTCCGTGGATCGT
TGCC
>Locus_6_Transcript_1/9_Confidence_0.346_Length_1093
CTAAGCAGTGGTATCAACGCAGAGTACGGGGGGTGTTCTTACCCTTTCACTTTTGTCTCT
ACTCTCAAGTAGGAACCGTCGCTGGCTTTTCTAGGGTTGTAGGAGCCGCGGGAAGAGGAA
ACTGAATCATCTCCCAAAGATGGGTGATGCGGATGAGTATCGTTGTTTCGTCGGGAGCCT
GTCGTGGTCAACCACTGATAGAGATTTGAAAGAGGCTTTTGAAAAGTTTGGTCACCTCGT
TGAAGCTAAGGTGGTGCTTGACAAATTCTCAGGACGCTCCCGTGGATTTGGTTTTGTTTC
TTTTGATGAGAAGAGAGCTATGGAAGAAGCTATTGAAGCAATGAATGGAATGGATTTGGA
TGGTCGCTCTATTTCGGTGGAAAAAGCTCAACCAAACCAGGGTGGTGGTAGGGATCGTGA
TAGGGATTATGATCGTGACCGTCCCCGTGATCGAGATCGGGATCGCAGTCGCAGTTATGG
AGGTTCAAAAGGTTCTGGTGGTGATGAATGTTTCAAATGTGGGAAGCCTGGACACTTTGC
CCGTGAGTGCCCATCTGGTGATGGAGCAAGGGGTGGTGGATATGGTGGAAGAGATGACCG
AAAGGGTGGTGGGAGTCGCTATGGACCTGATCGTGGTGGAGATCGTTATGGTGGTGGACG
CAACAGGGATTCTGGGGGTCGTGTAGGATCTGGGGGTGAGAGATCCCAGCGTGACCGTTC
TGGTCCATATGAGCGCCCTGGATCTGGAAATTTCCGTTGATAATCTGTGCAAGGGAAAGG
CAACATCGCCGCAAACACTGCGAGCTGTGGAGGGGGAATCAAAGCTATTGAAGACTTTTT
TAATGTTTCTAGTGGAATGCTTCTGGTTCTATTGCAGACTTGGAATGGCTATTTTCTGCA
AGTGTTTCCTGTTTCAACGATCAGTCTTATTTTGTGCGATCTTATGCTTGCTTAACATGC
ACCTCTGGTATTGGGTCATATGAATATGTGAATCTGTTTTTGCCCGCTGGTCATTGATGA
TTTTATTGCATGGGCTCTCATGCGCCTTTCGGTTCCGAAAAAAAAAAAAAAAAAAAAAGT
ACTCTGCGTTGAT
>Locus_6_Transcript_2/9_Confidence_0.577_Length_1931
CTAAGCAGTGGTATCAACGCAGAGTACGGGGGGTGTTCTTACCCTTTCACTTTTGTCTCT
ACTCTCAAGTAGGAACCGTCGCTGGCTTTTCTAGGGTTGTAGGAGCCGCGGGAAGAGGAA
ACTGAATCATCTCCCAAAGATGGGTGATGCGGATGAGTATCGTTGTTTCGTCGGGAGCCT
GTCGTGGTCAACCACTGATAGAGATTTGAAAGAGGCTTTTGAAAAGTTTGGTCACCTCGT
TGAAGCTAAGGTGGTGCTTGACAAATTCTCAGGACGCTCCCGTGGATTTGGTTTTGTTTC
TTTTGATGAGAAGAGAGCTATGGAAGAAGCTATTGAAGCAATGAATGGAATGGATTTGGA
TGGTCGCTCTATTTCGGTGGAAAAAGCTCAACCAAACCAGGGTGGTGGTAGGGATCGTGA
TAGGGATTATGATCGTGACCGTCCCCGTGATCGAGATCGGGATCGCAGTCGCAGTTATGG
AGGTTCAAAAGGTTCTGGTGGTGATGAATGTTTCAAATGTGGGAAGCCTGGACACTTTGC
CCGTGAGTGCCCATCTGGTGATGGAGCAAGGGGTGGTGGATATGGTGGAAGAGATGACCG
AAAGGGTGGTGGGAGTCGCTATGGACCTGATCGTGGTGGAGATCGTTATGGTGGTGGACG
CAACAGGGATTCTGGGGGTCGTGTAGGATCTGGGGGTGAGAGATCCCAGCGTGACCGTTC
TGGTCCATATGAGCGCCCTGGATCTGGAAATTTCCGTTGATAATCTGTGCAAGGGAAAGG
CAACATCGCCGCAAACACTGCGAGCTGTGGAGGGGGAATCAAAGCTATTGAAGACTTTTT
TAATGTTTCTAGTGGAATGCTTCTGGTTCTATTGCAGACTTGGAATGGCTATTTTCTGCA
AGTGTTTCCTGTTTCAACGATCAGTCTTATTTTGTGCGATCTTATGCTTGCTTAACATGC
ACCTCTGGTATTGGGTCATATGAATATGTGAATCTGTTTTTGCCCGCTGGTCATTGATGA
TTTTATTGCATGGGCTCTCATGCGCCTTTCGGTTCCTATTTGATTTGGGAGTTGTTTACT
GGGATAGTTGGATGGGTGACGGGATCTTTCTTGCTCATGCTTGGTGGTCATAATCGTGCG
CAATGGCATGTTTGATGGAGCACTACCATAGTAGAGCCAGCATTCCTTTGATTTCCCTCC
TATTACCAACTGTACATTTTTTAAGGAAAAGTTGAAAAGACTATGCGGAATAAGTCCTTT
CTGGTCTTTTTGGGTACATGATTTGGTCCCTTGTTGCTAGTTTTGTCCTAAATCATGGCC
AGTAGCTCAAGTTAGTTATCAGCACATTGGGATACTTCAACAAGACCAGTATAAGAGGTG
CCTTGATGGAGGGGAGTTGTGTGGTGCAAAACTGCAGTGTACTTGCAATTTATGACTCGT
CAGCAACTATGGTCTGTTGTTTACATTGCTCTTCTGTTGCTGGAGATTGTGGCTCTTTTT
TGTCGTGTCCTTGGCACTCCAGTGTGTGAACAAGTCATGATTGCATTTAGCATGTTTCGG
TTCTGTTGAGTTCTCATTGGCTCCATGACTCGAGTCAAAATTGTCCGAGAAGCACTTTTG
TGGGCAAGTAAGGTCTGCAATCGTAAGTGGGGAAGTAGCATCTTTGCAATCTTAAGTGAT
CTACTCCCAAAGTCATTGTTGTAGAGAAGCCCCTGCAATGTTTTGTAGTTGTCTTGCCAA
AATATTCGGTGATTCATTCCATATTTTTAGTTGAATAATTGATGATTGATTTTACCTTGT
GGATATGATTAATGAGTTCATGTTATGAAGAACCTATGGCCAGTTTGAAATTGCATCCAT
GACGTAAATAATGTTGGATTCAACTTCAGCTTCTTCTAATTAAAGGGATACTTCCGGCTA
AAAAAAAAAAA
>Locus_6_Transcript_3/9_Confidence_0.577_Length_2037
CTAAGCAGTGGTATCAACGCAGAGTACGGGGGGTGTTCTTACCCTTTCACTTTTGTCTCT
ACTCTCAAGTAGGAACCGTCGCTGGCTTTTCTAGGGTTGTAGGAGCCGCGGGAAGAGGAA
ACTGAATCATCTCCCAAAGATGGGTGATGCGGATGAGTATCGTTGTTTCGTCGGGAGCCT
GTCGTGGTCAACCACTGATAGAGATTTGAAAGAGGCTTTTGAAAAGTTTGGTCACCTCGT
TGAAGCTAAGGTGGTGCTTGACAAATTCTCAGGACGCTCCCGTGGATTTGGTTTTGTTTC
TTTTGATGAGAAGAGAGCTATGGAAGAAGCTATTGAAGCAATGAATGGAATGGATTTGGA
TGGTCGCTCTATTTCGGTGGAAAAAGCTCAACCAAACCAGGGTGGTGGTAGGGATCGTGA
TAGGGATTATGATCGTGACCGTCCCCGTGATCGAGATCGGGATCGCAGTCGCAGTTATGG
AGGTTCAAAAGGTTCTGGTGGTGATGAATGTTTCAAATGTGGGAAGCCTGGACACTTTGC
CCGTGAGTGCCCATCTGGTGATGGAGCAAGGGGTGGTGGATATGGTGGAAGAGATGACCG
AAAGGGTGGTGGGAGTCGCTATGGACCTGATCGTGGTGGAGATCGTTATGGTGGTGGACG
CAACAGGGATTCTGGGGGTCGTGTAGGATCTGGGGGTGAGAGATCCCAGCGTGACCGTTC
TGGTCCATATGAGCGCCCTGGATCTGGAAATTTCCGTTGATAATCTGTGCAAGGGAAAGG
CAACATCGCCGCAAACACTGCGAGCTGTGGAGGGGGAATCAAAGCTATTGAAGACTTTTT
TAATGTTTCTAGTGGAATGCTTCTGGTTCTATTGCAGACTTGGAATGGCTATTTTCTGCA
AGTGTTTCCTGTTTCAACGATCAGTCTTATTTTGTGCGATCTTATGCTTGCTTAACATGC
ACCTCTGGTATTGGGTCATATGAATATGTGAATCTGTTTTTGCCCGCTGGTCATTGATGA
TTTTATTGCATGGGCTCTCATGCGCCTTTCGGTTCCTATTTGATTTGGGAGTTGTTTACT
GGGATAGTTGGATGGGTGACGGGATCTTTCTTGCTCATGCTTGGTGGTCATAATCGTGCG
CAATGGCATGTTTGATGGAGCACTACCATAGTAGAGCCAGCATTCCTTTGATTTCCCTCC
TATTACCAACTGTACATTTTTTAAGGAAAAGTTGAAAAGACTATGCGGTAACTTCCTACT
TAGCTTATAGTTTATGTAGCTTTTTGAATAAAACTTACTATATTATTGGTTTTCTATTAA
TTGTTTCAACATTTTGACAGGAATAAGTCCTTTCTGGTCTTTTTGGGTACATGATTTGGT
CCCTTGTTGCTAGTTTTGTCCTAAATCATGGCCAGTAGCTCAAGTTAGTTATCAGCACAT
TGGGATACTTCAACAAGACCAGTATAAGAGGTGCCTTGATGGAGGGGAGTTGTGTGGTGC
AAAACTGCAGTGTACTTGCAATTTATGACTCGTCAGCAACTATGGTCTGTTGTTTACATT
GCTCTTCTGTTGCTGGAGATTGTGGCTCTTTTTTGTCGTGTCCTTGGCACTCCAGTGTGT
GAACAAGTCATGATTGCATTTAGCATGTTTCGGTTCTGTTGAGTTCTCATTGGCTCCATG
ACTCGAGTCAAAATTGTCCGAGAAGCCCTTGTCAATGCTACTTTTGTGGGCAAGTAAGGT
CTGCAATCGTAAGTGGGGAAGTAGCATCTTTGCAATCTTAAGTGATCTACTCCCAAAGTC
ATTGTTGTAGAGAAGCCCCTGCAATGTTTTGTAGTTGTCTTGCCAAAATATTCGGTGATT
CATTCCATATTTTTAGTTGAATAATTGATGATTGATTTTACCTTGTGGATATGATTAATG
AGTTCATGTTATGAAGAACCTATGGCCAGTTTGAAATTGCATCCATGACGTAAATAATGT
TGGATTCAACTTCAGCTTCTTCTAATTAAAGGGATACTTCCGGCTAAAAAAAAAAAA
>Locus_6_Transcript_4/9_Confidence_0.577_Length_2059
CTAAGCAGTGGTATCAACGCAGAGTACGGGGGGTGTTCTTACCCTTTCACTTTTGTCTCT
ACTCTCAAGTAGGAACCGTCGCTGGCTTTTCTAGGGTTGTAGGAGCCGCGGGAAGAGGAA
ACTGAATCATCTCCCAAAGGTTCTTCTTCATCGTCCTGATTTCTCTGATTGAACATGGGT
GATGCGGATGAGTATCGTTGTTTCGTCGGGAGCCTGTCGTGGTCAACCACTGATAGAGAT
TTGAAAGAGGCTTTTGAAAAGTTTGGTCACCTCGTTGAAGCTAAGGTGGTGCTTGACAAA
TTCTCAGGACGCTCCCGTGGATTTGGTTTTGTTTCTTTTGATGAGAAGAGAGCTATGGAA
GAAGCTATTGAAGCAATGAATGGAATGGATTTGGATGGTCGCTCTATTTCGGTGGAAAAA
GCTCAACCAAACCAGGGTGGTGGTAGGGATCGTGATAGGGATTATGATCGTGACCGTCCC
CGTGATCGAGATCGGGATCGCAGTCGCAGTTATGGAGGTTCAAAAGGTTCTGGTGGTGAT
GAATGTTTCAAATGTGGGAAGCCTGGACACTTTGCCCGTGAGTGCCCATCTGGTGATGGA
GCAAGGGGTGGTGGATATGGTGGAAGAGATGACCGAAAGGGTGGTGGGAGTCGCTATGGA
CCTGATCGTGGTGGAGATCGTTATGGTGGTGGACGCAACAGGGATTCTGGGGGTCGTGTA
GGATCTGGGGGTGAGAGATCCCAGCGTGACCGTTCTGGTCCATATGAGCGCCCTGGATCT
GGAAATTTCCGTTGATAATCTGTGCAAGGGAAAGGCAACATCGCCGCAAACACTGCGAGC
TGTGGAGGGGGAATCAAAGCTATTGAAGACTTTTTTAATGTTTCTAGTGGAATGCTTCTG
GTTCTATTGCAGACTTGGAATGGCTATTTTCTGCAAGTGTTTCCTGTTTCAACGATCAGT
CTTATTTTGTGCGATCTTATGCTTGCTTAACATGCACCTCTGGTATTGGGTCATATGAAT
ATGTGAATCTGTTTTTGCCCGCTGGTCATTGATGATTTTATTGCATGGGCTCTCATGCGC
CTTTCGGTTCCTATTTGATTTGGGAGTTGTTTACTGGGATAGTTGGATGGGTGACGGGAT
CTTTCTTGCTCATGCTTGGTGGTCATAATCGTGCGCAATGGCATGTTTGATGGAGCACTA
CCATAGTAGAGCCAGCATTCCTTTGATTTCCCTCCTATTACCAACTGTACATTTTTTAAG
GAAAAGTTGAAAAGACTATGCGGTAACTTCCTACTTAGCTTATAGTTTATGTAGCTTTTT
GAATAAAACTTACTATATTATTGGTTTTCTATTAATTGTTTCAACATTTTGACAGGAATA
AGTCCTTTCTGGTCTTTTTGGGTACATGATTTGGTCCCTTGTTGCTAGTTTTGTCCTAAA
TCATGGCCAGTAGCTCAAGTTAGTTATCAGCACATTGGGATACTTCAACAAGACCAGTAT
AAGAGGTGCCTTGATGGAGGGGAGTTGTGTGGTGCAAAACTGCAGTGTACTTGCAATTTA
TGACTCGTCAGCAACTATGGTCTGTTGTTTACATTGCTCTTCTGTTGCTGGAGATTGTGG
CTCTTTTTTGTCGTGTCCTTGGCACTCCAGTGTGTGAACAAGTCATGATTGCATTTAGCA
TGTTTCGGTTCTGTTGAGTTCTCATTGGCTCCATGACTCGAGTCAAAATTGTCCGAGAAG
CACTTTTGTGGGCAAGTAAGGTCTGCAATCGTAAGTGGGGAAGTAGCATCTTTGCAATCT
TAAGTGATCTACTCCCAAAGTCATTGTTGTAGAGAAGCCCCTGCAATGTTTTGTAGTTGT
CTTGCCAAAATATTCGGTGATTCATTCCATATTTTTAGTTGAATAATTGATGATTGATTT
TACCTTGTGGATATGATTAATGAGTTCATGTTATGAAGAACCTATGGCCAGTTTGAAATT
GCATCCATGACGTAAATAATGTTGGATTCAACTTCAGCTTCTTCTAATTAAAGGGATACT
TCCGGCTAAAAAAAAAAAA
>Locus_6_Transcript_5/9_Confidence_0.269_Length_864
CTAAGCAGTGGTATCAACGCAGAGTACGGGGGGTGTTCTTACCCTTTCACTTTTGTCTCT
ACTCTCAAGTAGGAACCGTCGCTGGCTTTTCTAGGGTTGTAGGAGCCGCGGGAAGAGGAA
ACTGAATCATCTCCCAAAGATGGGTGATGCGGATGAGTATCGTTGTTTCGTCGGGAGCCT
GTCGTGGTCAACCACTGATAGAGATTTGAAAGAGGCTTTTGAAAAGTTTGGTCACCTCGT
TGAAGCTAAGGTGGTGCTTGACAAATTCTCAGGACGCTCCCGTGGATTTGGTTTTGTTTC
TTTTGATGAGAAGAGAGCTATGGAAGAAGCTATTGAAGCAATGAATGGAATGGATTTGGA
TGGTCTTAATGATGGGGGTAAGCTGGAGACGAGCGGCGTCAAGACAGCGGTCCGGCGACA
GGTTTTGAAGGTTGCTCACTTGACTACCAATGCTCTTGCTCTAGTCAACAACTTCGCATC
TACAACCCAAGCAAATCAACATTAATAATAATAATAATAATAAGTACATGGTATTAGTAT
ATCTGGTATATGTTTAAGAGGTTTTTTTTTCTCTTATTCAATTGTTGAATATCCAGATCT
CTATGTGTCTAAAGCCCGGTACGATCCAGTTGTAATTGGGTGGTTTGACCCGGTCCGATT
AAGACCCGTTCCGTTTCTATTGGAAGGAAATTTATCTTAACAAAAGTCACTGTGTCATGT
AGTGTATGTATATTTTATCCAGGTGAATATATATGCTTCCTAGAATTAGAAAAATCGATC
ATAAGTCACATCTATTATACAAAACAAGTTCAAGGTTTGAATCATACTTCATAAAATGTC
TTTAGATATTTTGTATCGTTGGAT
>Locus_6_Transcript_6/9_Confidence_0.577_Length_2042
CTAAGCAGTGGTATCAACGCAGAGTACGGGGGGTGTTCTTACCCTTTCACTTTTGTCTCT
ACTCTCAAGTAGGAACCGTCGCTGGCTTTTCTAGGGTTGTAGGAGCCGCGGGAAGAGGAA
ACTGAATCATCTCCCAAAGATGGGTGATGCGGATGAGTATCGTTGTTTCGTCGGGAGCCT
GTCGTGGTCAACCACTGATAGAGATTTGAAAGAGGCTTTTGAAAAGTTTGGTCACCTCGT
TGAAGCTAAGGTGGTGCTTGACAAATTCTCAGGACGCTCCCGTGGATTTGGTTTTGTTTC
TTTTGATGAGAAGAGAGCTATGGAAGAAGCTATTGAAGCAATGAATGGAATGGATTTGGA
TGGTCGCTCTATTTCGGTGGAAAAAGCTCAACCAAACCAGGGTGGTGGTAGGGATCGTGA
TAGGGATTATGATCGTGACCGTCCCCGTGATCGAGATCGGGATCGCAGTCGCAGTTATGG
AGGTTCAAAAGGTTCTGGTGGTGATGAATGTTTCAAATGTGGGAAGCCTGGACACTTTGC
CCGTGAGTGCCCATCTGGTGATGGAGCAAGGGGTGGTGGATATGGTGGAAGAGATGACCG
AAAGGGTGGTGGGAGTCGCTATGGACCTGATCGTGGTGGAGATCGTTATGGTGGTGGACG
CAACAGGGATTCTGGGGGTCGTGTAGGATCTGGGGGTGAGAGATCCCAGCGTGACCGTTC
TGGTCCATATGAGCGCCCTGGATCTGGAAATTTCCGTTGATAATCTGTGCAAGGGAAAGG
CAACATCGCCGCAAACACTGCGAGCTGTGGAGGGGGAATCAAAGCTATTGAAGACTTTTT
TAATGTTTCTAGTGGAATGCTTCTGGTTCTATTGCAGACTTGGAATGGCTATTTTCTGCA
AGTGTTTCCTGTTTCAACGATCAGTCTTATTTTGTGCGATCTTATGCTTGCTTAACATGC
ACCTCTGGTATTGGGTCATATGAATATGTGAATCTGTTTTTGCCCGCTGGTCATTGATGA
TTTTATTGCATGGGCTCTCATGCGCCTTTCGGTTCCTATTTGATTTGGGAGTTGTTTACT
GGGATAGTTGGATGGGTGACGGGATCTTTCTTGCTCATGCTTGGTGGTCATAATCGTGCG
CAATGGCATGTTTGATGGAGCACTACCATAGTAGAGCCAGCATTCCTTTGATTTCCCTCC
TATTACCAACTGTACATTTTTTAAGGAAAAGTTGAAAAGACTATGCGGTAACTTCCTACT
TAGCTTATAGTTTATGTAGCTTTTTGAATAAAACTTACTATATTATTGGTTTTCTATTAA
TTGTTTCAACATTTTGACAGGAATAAGTCCTTTCTGGTCTTTTTGGGTACATGATTTGGT
CCCTTGTTGCTAGTTTTGTCCTAAATCATGGCCAGTAGCTCAAGTTAGTTATCAGCACAT
TGGGATACTTCAACAAGACCAGTATAAGAGGTGCCTTGATGGAGGGGAGTTGTGTGGTGC
AAAACTGCAGTGTACTTGCAATTTATGACTCGTCAGCAATTTATGACTCGTCAGCAACTA
TGGTCTGTTGTTTACATTGCTCTTCTGTTGCTGGAGATTGTGGCTCTTTTTTGTCGTGTC
CTTGGCACTCCAGTGTGTGAACAAGTCATGATTGCATTTAGCATGTTTCGGTTCTGTTGA
GTTCTCATTGGCTCCATGACTCGAGTCAAAATTGTCCGAGAAGCACTTTTGTGGGCAAGT
AAGGTCTGCAATCGTAAGTGGGGAAGTAGCATCTTTGCAATCTTAAGTGATCTACTCCCA
AAGTCATTGTTGTAGAGAAGCCCCTGCAATGTTTTGTAGTTGTCTTGCCAAAATATTCGG
TGATTCATTCCATATTTTTAGTTGAATAATTGATGATTGATTTTACCTTGTGGATATGAT
TAATGAGTTCATGTTATGAAGAACCTATGGCCAGTTTGAAATTGCATCCATGACGTAAAT
AATGTTGGATTCAACTTCAGCTTCTTCTAATTAAAGGGATACTTCCGGCTAAAAAAAAAA
AA
>Locus_6_Transcript_7/9_Confidence_0.269_Length_881
CTAAGCAGTGGTATCAACGCAGAGTACGGGGGGTGTTCTTACCCTTTCACTTTTGTCTCT
ACTCTCAAGTAGGAACCGTCGCTGGCTTTTCTAGGGTTGTAGGAGCCGCGGGAAGAGGAA
ACTGAATCATCTCCCAAAGATGGGTGATGCGGATGAGTATCGTTGTTTCGTCGGGAGCCT
GTCGTGGTCAACCACTGATAGAGATTTGAAAGAGGCTTTTGAAAAGTTTGGTCACCTCGT
TGAAGCTAAGGTGGTGCTTGACAAATTCTCAGGACGCTCCCGTGGATTTGGTTTTGTTTC
TTTTGATGAGAAGAGAGCTATGGAAGAAGCTATTGAAGCAATGAATGGAATGGATTTGGA
TGGTCTTAATGATGGGGGTAAGCTGGAGACGAGCGGCGTCAAGACAGCGGTCCGGCGACA
GGTTTTGAAGGTTGCTCACTTGACTACCAATGCTCTTGCTCTAGTCAACAACTTCGCATC
TACAACCCAAGCAAATCAACATTAATAATAATAATAATAATAAGTACATGGTATTAGTAT
ATCTGGTATATGTTTAAGAGGTTTTTTTTTCTCTTATTCAATTGTTGAATATCCAGATCT
CTATGTGTCTAAAGCCCGGTACGATCCAGTTGTAATTGGGTGGTTTGACCCGGTCCGATT
AAGACCCGTTCCGTTTCTATTGTCGAATTTACAGGACGAAAAGGGAATTTATCTTAACAA
AAGTCACTATGTTATGTAGTGTATGTATATTTTATCCAGGTGAATATATATGCTTCCTAG
AATTAGAAAAATCGATCATAAGTCACATCTATTATACAAAACAAGTTCAAGGTTTGAATC
ATACTTCATAAAATGTCTTTAGATATTTTGTATCGTTGGAT
>Locus_6_Transcript_8/9_Confidence_0.192_Length_904
CTAAGCAGTGGTATCAACGCAGAGTACGGGGGGTGTTCTTACCCTTTCACTTTTGTCTCT
ACTCTCAAGTAGGAACCGTCGCTGGCTTTTCTAGGGTTGTAGGAGCCGCGGGAAGAGGAA
ACTGAATCATCTCCCAAAGATGGGTGATGCGGATGAGTATCGTTGTTTCGTCGGGAGCCT
GTCGTGGTCAACCACTGATAGAGATTTGAAAGAGGCTTTTGAAAAGTTTGGTCACCTCGT
TGAAGCTAAGGTGGTGCTTGACAAATTCTCAGGACGCTCCCGTGGATTTGGTTTTGTTTC
TTTTGATGAGAAGAGAGCTATGGAAGAAGCTATTGAAGCAATGAATGGAATGGATTTGGA
TGGTCTTAATGATGGGGGTAAGCTGGAGACGAGCGGCGTCAAGACAGCGGTCCGGCGACA
GGTTTTGAAGGTTGCTCACTTGACTACCAATGCTCTTGCTCTAGTCAACAACTTCGCATC
TACAACCCAAGCAAATCAACCTTAATAATAATATACATATGTATATGGTATTAGTATGAT
ATTGGGGATAAAACAAATATATATTAATATTACCAAAGCTTTCACCCCACCCCCCTCTCT
CGTTGATGTGACGGTTGTGTGTGAGACTATTTATACATTTGTATAACACTAGAAATTGTT
TTACAGTTTCGTTCACTTTCATAAAAATTATCCGTACGAATCGTGCCGTGTCTGTGTTAA
TATTTGTGTCTGTGCACGCGTCATTTTGTGTAGATATTTTACGATCCAAATGCGTTCTAT
AGATAATGGTATATGTTAATGTATACGGTAGAAATCTGAAGATGATTGTGTTGGAGGGAG
GAGAGAGAGACGTATATAAATGTGACTCTCCTAGTGGTTACTGGTTAGGACAAAATCAAA
GAAC
>Locus_6_Transcript_9/9_Confidence_0.577_Length_2024
CTAAGCAGTGGTATCAACGCAGAGTACGGGGGGTGTTCTTACCCTTTCACTTTTGTCTCT
ACTCTCAAGTAGGAACCGTCGCTGGCTTTTCTAGGGTTGTAGGAGCCGCGGGAAGAGGAA
ACTGAATCATCTCCCAAAGATGGGTGATGCGGATGAGTATCGTTGTTTCGTCGGGAGCCT
GTCGTGGTCAACCACTGATAGAGATTTGAAAGAGGCTTTTGAAAAGTTTGGTCACCTCGT
TGAAGCTAAGGTGGTGCTTGACAAATTCTCAGGACGCTCCCGTGGATTTGGTTTTGTTTC
TTTTGATGAGAAGAGAGCTATGGAAGAAGCTATTGAAGCAATGAATGGAATGGATTTGGA
TGGTCGCTCTATTTCGGTGGAAAAAGCTCAACCAAACCAGGGTGGTGGTAGGGATCGTGA
TAGGGATTATGATCGTGACCGTCCCCGTGATCGAGATCGGGATCGCAGTCGCAGTTATGG
AGGTTCAAAAGGTTCTGGTGGTGATGAATGTTTCAAATGTGGGAAGCCTGGACACTTTGC
CCGTGAGTGCCCATCTGGTGATGGAGCAAGGGGTGGTGGATATGGTGGAAGAGATGACCG
AAAGGGTGGTGGGAGTCGCTATGGACCTGATCGTGGTGGAGATCGTTATGGTGGTGGACG
CAACAGGGATTCTGGGGGTCGTGTAGGATCTGGGGGTGAGAGATCCCAGCGTGACCGTTC
TGGTCCATATGAGCGCCCTGGATCTGGAAATTTCCGTTGATAATCTGTGCAAGGGAAAGG
CAACATCGCCGCAAACACTGCGAGCTGTGGAGGGGGAATCAAAGCTATTGAAGACTTTTT
TAATGTTTCTAGTGGAATGCTTCTGGTTCTATTGCAGACTTGGAATGGCTATTTTCTGCA
AGTGTTTCCTGTTTCAACGATCAGTCTTATTTTGTGCGATCTTATGCTTGCTTAACATGC
ACCTCTGGTATTGGGTCATATGAATATGTGAATCTGTTTTTGCCCGCTGGTCATTGATGA
TTTTATTGCATGGGCTCTCATGCGCCTTTCGGTTCCTATTTGATTTGGGAGTTGTTTACT
GGGATAGTTGGATGGGTGACGGGATCTTTCTTGCTCATGCTTGGTGGTCATAATCGTGCG
CAATGGCATGTTTGATGGAGCACTACCATAGTAGAGCCAGCATTCCTTTGATTTCCCTCC
TATTACCAACTGTACATTTTTTAAGGAAAAGTTGAAAAGACTATGCGGTAACTTCCTACT
TAGCTTATAGTTTATGTAGCTTTTTGAATAAAACTTACTATATTATTGGTTTTCTATTAA
TTGTTTCAACATTTTGACAGGAATAAGTCCTTTCTGGTCTTTTTGGGTACATGATTTGGT
CCCTTGTTGCTAGTTTTGTCCTAAATCATGGCCAGTAGCTCAAGTTAGTTATCAGCACAT
TGGGATACTTCAACAAGACCAGTATAAGAGGTGCCTTGATGGAGGGGAGTTGTGTGGTGC
AAAACTGCAGTGTACTTGCAATTTATGACTCGTCAGCAACTATGGTCTGTTGTTTACATT
GCTCTTCTGTTGCTGGAGATTGTGGCTCTTTTTTGTCGTGTCCTTGGCACTCCAGTGTGT
GAACAAGTCATGATTGCATTTAGCATGTTTCGGTTCTGTTGAGTTCTCATTGGCTCCATG
ACTCGAGTCAAAATTGTCCGAGAAGCACTTTTGTGGGCAAGTAAGGTCTGCAATCGTAAG
TGGGGAAGTAGCATCTTTGCAATCTTAAGTGATCTACTCCCAAAGTCATTGTTGTAGAGA
AGCCCCTGCAATGTTTTGTAGTTGTCTTGCCAAAATATTCGGTGATTCATTCCATATTTT
TAGTTGAATAATTGATGATTGATTTTACCTTGTGGATATGATTAATGAGTTCATGTTATG
AAGAACCTATGGCCAGTTTGAAATTGCATCCATGACGTAAATAATGTTGGATTCAACTTC
AGCTTCTTCTAATTAAAGGGATACTTCCGGCTAAAAAAAAAAAA
>Locus_7_Transcript_1/5_Confidence_0.615_Length_2560
TAAGCAGTGGTATCAACGCAGAGTACGGGGGGGCAGGCAGATCCCGTGCCCCCCTCCTCG
CCCCGAAACCCTAGACAGACCAAGATCCTCCCAGTATATCCCCTCCAGTCATCACAACTG
CCGAGATTTTTCGGATCTGCCGCCACTGTCAGTGGCTGATTGATTGATTGATCGATCGAT
CCTCTTCCTCGTGGTCTGTGATTTGCGAGTGGCGTTGACTTGCTGGTGCTGTTTATCGAA
TCCCCTGGATGCTGAGCGGCGGCGGCGGGTGTTGAGGTTTTAGGGCTTTGACGGAGGTGG
GTTAGGAGAGGCAGGGATTTTTCGTGCGTCGATGGAGGGAAGTTCCGGAGGTGGAAATGA
TGTGGAGCTGCTGTGCAAGACTCTGCAGGTGGAGCACAAGCTATTCTACTTCGATCTCAA
GGAGAATCCTCGGGGTCGGTATCTGAAGATATCAGAGAAGACATCTGCTACGAGGTCGAC
CATCATTGTCCCCTCCAATGGCATTTCCTGGTTCTTAGATCTTTTCCATTACTACGTTAA
TTCTGACGAGCAGGACATTTTTAGCAAGGAGCTCCAGCTCGATACCAAGGTGTTTTACTT
CGACGTGGGTGAGAATCGAAGGGGACGTTTTCTCAAGGTTTCTGAAGCTTCCATGAGTAG
AAGCCGGAGCACCATTATTGTTCCTGCAGGAAGCGCCAGGGACGAAGGGTGGGCAGCATT
TCGTAACATTTTGGTGGAGATTAATGAAGCATCAAGGCTTTTCATGGCGCCCAATCAGCA
GCAAAATTCAGAAGTTTCGGAGAGGCATGTTGGACTTTCCGATGATGTAGGGGCTGGCTT
TATATCTGGTCACAGCACCCAGTCCGCCCCCTCATCCGAATTGAATGTGGACAGGTCACC
TGAATTGCCTTCACACGATGAAATCAGCGGGAATTTAGGACTTTCGAAAGTTATCAGAGC
CGACCAAAAGAAATTTTTCTTTGATCTTGGTAGCAATGACAGAGGACATTTCTTAAGAAT
ATCTGAGGTGCAAGGTTCTGACCGTTCATCGATCATCCTCCCTTTATCAGGACTGAAGCA
ATTTCATGAAATGGTTGGTCATTTTGTAGAGATAACCAAAGACAGGATTCAATCACTGGG
AAGCGCAAATATCCGCACAGTGGATCCTCCTCCTCATAGATGAAGAAGCGAAGCCCCCCC
TCTAAAATTTCTTCAATCAAGGTTGCTTCATAGCTGTTCATTTTAGTGTCGAATAAAAGC
GACGGTGTTTTCTCTCAATATGGTGGGGCCATTATTAGCTTTCCCTTTCTTTTGCTTTGA
TTAAATTTGCATGTTTGGAATTGCTTGCTTTCTTGCTTGCTGCGCTTCAGACCTGAAATG
ATGACACTTTATGTAATATCAGCATTCTGAGAACAACTCATAGATTCTGTAATAAAATAA
TTCTTGTTGCTTTTTTTTTCCCCCCTCTTTGACGGTCAACACAATATGTAAATATGGTAA
CGACCAACAACATCATCAATGTTGAAAGCTCTATCTGAAGAACAAGGTAATTGGCAGCAA
GAAGTCAAGAACCGAATCACAAGGCTCTTATTAGGCAGTGACTCAGAACAGCTTTGTTTC
CAGCAGTAGCAGCTGAGGTTAGCTTGAGAGAATCCCTTCCTCAGTCAGCAAACCTTGAAT
AAATTTTTATGGACCTTGGGCACAAATCGACAAGTCAATGAGATTCTCTTCGTTGTCCTG
CGAATAACCTTGAAATCTCTAGATGTTCCCTCCTCCACAGTTTCCTCAAAGCCTGGCAGC
AACTGGGCAATTCCATGAGCACTCGTGGACTCGCTTAGATTCACAACCCGATCACAGTAG
TGCATTTTGCTGTCTTCTATGCCATGCAAGTAGTCCGAGTAAGCCAGGTCCTTGAAAATC
AAGAGACTACGAGGCATCAACAATACGGAAAAACTACGCTGATGATCATGGAAGCGCTCT
AAGGAGTACTGCAGTCCATCACAATTATCATGCACAAGTCCGCTTTGTGACACGTCAACT
AGTTTTGGATGCGGGGTGAAGTCCATAACTACCGGTGAGCCAAGAGATATGATGGCAGCA
GCTGGAAAATAAGCTGGTCCATCTTGGTGTGGAATCGTGACCAAGAAGACCCTTTTCATG
AACAACTCCTCCCCAATTCTGCAGTCTCCTATTCTTCAGCGTCTTCCACTTAGAAACAGG
TGCTTGGTATATGCGGTTCATGAGCTGAGTTTCCTCAGCATCGGTGGTGATGAAGTCAGG
AACATATATCACAGTCGGCACAGAACCAATCGTGAGGTCTCCAAACCTCTCATTTGCCTC
CATTTATACAACAATCCCTCTCTCAGTCTCTCAGAAACAGAGGATTGAATATCAATCGCA
TCGCGTCGCGGCTGATTATTATTAGGTTAGGGTTGGGGGTTCAGCTTCTGCAAATCGTGG
GCAGCAAAAGAGGATACGATACGAACCTAGGGACAAGAAACAGAGAGAAAGAGAGAGAGG
ACAGGCCCCCCCGTACTCTGCGTTGATACCACTGCTTAGA
>Locus_7_Transcript_2/5_Confidence_0.231_Length_1453
TAAGCAGTGGTATCAACGCAGAGTACGGGGGGGCAGGCAGATCCCGTGCCCCCCTCCTCG
CCCCGAAACCCTAGACAGACCAAGATCCTCCCAGTATATCCCCTCCAGTCATCACAACTG
CCGAGATTTTTCGGATCTGCCGCCACTGTCAGTGGCTGATTGATTGATTGATCGATCGAT
CCTCTTCCTCGTGGTCTGTGATTTGCGAGTGGCGTTGACTTGCTGGTGCTGTTTATCGAA
TCCCCTGGATGCTGAGCGGCGGCGGCGGGTGTTGAGGTTTTAGGGCTTTGACGGAGGTGG
GTTAGGAGAGGCAGGGATTTTTCGTGCGTCGATGGAGGGAAGTTCCGGAGGTGGAAATGA
TGTGGAGCTGCTGTGCAAGACTCTGCAGGTGGAGCACAAGCTATTCTACTTCGATCTCAA
GGAGAATCCTCGGGGTCGGTATCTGAAGATATCAGAGAAGACATCTGCTACGAGGTCGAC
CATCATTGTCCCCTCCAATGGCATTTCCTGGTTCTTAGATCTTTTCCATTACTACGTTAA
TTCTGACGAGCAGGACATTTTTAGCAAGGAGCTCCAGCTCGATACCAAGGTGTTTTACTT
CGACGTGGGTGAGAATCGAAGGGGACGTTTTCTCAAGGTTTCTGAAGCTTCCATGAGTAG
AAGCCGGAGCACCATTATTGTTCCTGCAGGAAGCGCCAGGGACGAAGGGTGGGCAGCATT
TCGTAACATTTTGGTGGAGATTAATGAAGCATCAAGGCTTTTCATGGCGCCCAATCAGCA
GCAAAATTCAGAAGTTTCGGAGAGGCATGTTGGACTTTCCGATGATGTAGGGGCTGGCTT
TATATCTGGTCACAGCACCCAGTCCGCCCCCTCATCCGAATTGAATGTGGACAGGTCACC
TGAATTGCCTTCACACGATGAAATCAGCGGGAATTTAGGACTTTCGAAAGTTATCAGAGC
CGACCAAAAGAAATTTTTCTTTGATCTTGGTAGCAATGACAGAGGACATTTCTTAAGAAT
ATCTGAGGTGCAAGGTTCTGACCGTTCATCGATCATCCTCCCTTTATCAGGACTGAAGCA
ATTTCATGAAATGGTTGGTCATTTTGTAGAGATAACCAAAGACAGGATTCAATCACTGGG
AAGCGCAAATATCCGCACAGTGGATCCTCCTCCTCATAGATGAAGAAGCGAAGCCCCCCC
TCTAAAATTTCTTCAATCAAGGTTGCTTCATAGCTGTTCATTTTAGTGTCGAATAAAAGC
GACGGTGTTTTCTCTCAATATGGTGGGGCCATTATTAGCTTTCCCTTTCTTTTGCTTTGA
TTAAATTTGCATGTTTGGAATTGCTTGCTTTCTTGCTTGCTGCGCTTCAGACCTGAAATG
ATGACACTTTATGTAATATCAGCATTCTGAGAACTCATAGATTCTGTAATAAAGTAATTC
TTGTTGCTTTTTT
>Locus_7_Transcript_3/5_Confidence_0.615_Length_2773
TAAGCAGTGGTATCAACGCAGAGTACGGGGGGGCAGGCAGATCCCGTGCCCCCCTCCTCG
CCCCGAAACCCTAGACAGACCAAGATCCTCCCAGTATATCCCCTCCAGTCATCACAACTG
CCGAGATTTTTCGGATCTGCCGCCACTGTCAGTGGCTGATTGATTGATTGATCGATCGAT
CCTCTTCCTCGTGGTCTGTGATTTGCGAGTGGCGTTGACTTGCTGGTGCTGTTTATCGAA
TCCCCTGGATGCTGAGCGGCGGCGGCGGGTGTTGAGGTTTTAGGGCTTTGACGGAGGTGG
GTTAGGAGAGGCAGGGATTTTTCGTGCGTCGATGGAGGGAAGTTCCGGAGGTGGAAATGA
TGTGGAGCTGCTGTGCAAGACTCTGCAGGTGGAGCACAAGCTATTCTACTTCGATCTCAA
GGAGAATCCTCGGGGTCGGTATCTGAAGATATCAGAGAAGACATCTGCTACGAGGTCGAC
CATCATTGTCCCCTCCAATGGCATTTCCTGGTTCTTAGATCTTTTCCATTACTACGTTAA
TTCTGACGAGCAGGACATTTTTAGCAAGGAGCTCCAGCTCGATACCAAGGTGTTTTACTT
CGACGTGGGTGAGAATCGAAGGGGACGTTTTCTCAAGGTTTCTGAAGCTTCCATGAGTAG
AAGCCGGAGCACCATTATTGTTCCTGCAGGAAGCGCCAGGGACGAAGGGTGGGCAGCATT
TCGTAACATTTTGGTGGAGATTAATGAAGCATCAAGGCTTTTCATGGCGCCCAATCAGCA
GCAAAATTCAGAAGTTTCGGAGAGGCATGTTGGACTTTCCGATGATGTAGGGGCTGGCTT
TATATCTGGTCACAGCACCCAGTCCGCCCCCTCATCCGAATTGAATGTGGACAGGTCACC
TGAATTGCCTTCACACGATGAAATCAGCGGGAATTTAGGACTTTCGAAAGTTATCAGAGC
CGACCAAAAGAAATTTTTCTTTGATCTTGGTAGCAATGACAGAGGACATTTCTTAAGAAT
ATCTGAGGTGCAAGGTTCTGACCGTTCATCGATCATCCTCCCTTTATCAGGACTGAAGCA
ATTTCATGAAATGGTTGGTCATTTTGTAGAGATAACCAAAGACAGGATTCAATCACTGGG
AAGCGCAAATATCCGCACAGTGGATCCTCCTCCTCATAGATGAAGAAGCGAAGCCCCCCC
TCTAAAATTTCTTCAATCAAGGTTGCTTCATAGCTGTTCATTTTAGTGTCGAATAAAAGC
GACGGTGTTTTCTCTCAATATGGTGGGGCCATTATTAGCTTTCCCTTTCTTTTGCTTTGA
TTAAATTTGCATGTTTGGAATTGCTTGCTTTCTTGCTTGCTGCGCTTCAGACCTGAAATG
ATGACACTTTATGTAATATCAGCATTCTGAGAACAACTCATAGATTCTGTAATAAAATAA
TTCTTGTTGCTTTTTTTTTCCCCCCTCTTTGACGGTCAACACAATATGTAAATATGGTAA
CGACCAACAACATCATCAATGTTGAAAGCTCTATCTGAAGAACAAGGTAATTGGCAGCAA
GAAGTCAAGAACCGAATCACAAGGCTCTTATTAGGCAGTGACTCAGAACAGCTTTGTTTC
CAGCAGTAGCAGCTGAGGTTAGCTTGAGAGAATCCCTTCCTCAGTCAGCAAACCTTGAAT
AAATTTTTATGGACCTTGGGCACAAATCGACAAGTCAATGAGATTCTCTTCGTTGTCCTG
CGAATAACCTTGAAATCTCTAGATGTTCCCTCCTCCACAGTTTCCTCAAAGCCTGGCAGC
AACTGGGCAATTCCATGAGCACTCGTGGACTCGCTTAGATTCACAACCCGATCACAGTAG
TGCATTTTGCTGTCTTCTATGCCATGCAAGTAGTCTGATAGCCGCAAAGCAAAGATATAT
ACATTGATCATTACACTGAAGCTGAAAAAATGAAACAAGATGCCTCAAGAGACTAATCCC
ATTCCCATACATACCCGAGTAAGCCAGGTCCTTGAAAATCAAGAGACTACGAGGCATCAA
CAATACGGAAAAACTACGCTGATGATCATGGAAGCGCTCTAAGGAGTACTGCAGTCCATC
ACAATTATCATGCACAAGTCCGCTTTGTGACACGTCAACTAGTTTTGGATGCGGGGTGAA
GTCCATAACTACCGGTGAGCCAAGAGATATGATGGCAGCAGCTGGAAAATAAGCTGGTCC
ATCTTGGTGTGGCATTATTCCCTGGTCCGGAAGGTATTCATTGATGAGAACATGGTTGGG
TTCTGCAGGAAAAACCTTCGACTCTTTAAAGATTCTTTGTGTGATCTTGGTTAGCCAAGG
AGGCAAATCGTGACCAAGAAGACCCTTTTCATGAACAACTCCTCCCCAATTCTGCAGTCT
CCTATTCTTCAGCGTCTTCCACTTAGAAACAGGTGCTTGGTATATGCGGTTCATGAGCTG
AGTTTCCTCAGCATCGGTGGTGATGAAGTCAGGAACATATATCACAGTCGGCACAGAACC
AATCGTGAGGTCTCCAAACCTCTCATTTGCCTCCATTTATACAACAATCCCTCTCTCAGT
CTCTCAGAAACAGAGGATTGAATATCAATCGCATCGCGTCGCGGCTGATTATTATTAGGT
TAGGGTTGGGGGTTCAGCTTCTGCAAATCGTGGGCAGCAAAAGAGGATACGATACGAACC
TAGGGACAAGAAACAGAGAGAAAGAGAGAGAGGACAGGCCCCCCCGTACTCTGCGTTGAT
ACCACTGCTTAGA
>Locus_7_Transcript_4/5_Confidence_0.231_Length_1544
TAAGCAGTGGTATCAACGCAGAGTACGGGGGGGCAGGCAGATCCCGTGCCCCCCTCCTCG
CCCCGAAACCCTAGACAGACCAAGATCCTCCCAGTATATCCCCTCCAGTCATCACAACTG
CCGAGATTTTTCGGATCTGCCGCCACTGTCAGTGGCTGATTGATTGATTGATCGATCGAT
CCTCTTCCTCGTGGTCTGTGATTTGCGAGTGGCGTTGACTTGCTGGTGCTGTTTATCGAA
TCCCCTGGATGCTGAGCGGCGGCGGCGGGTGTTGAGGTTTTAGGGCTTTGACGGAGGTGG
GTTAGGAGAGGCAGGGATTTTTCGTGCGTCGATGGAGGGAAGTTCCGGAGGTGGAAATGA
TGTGGAGCTGCTGTGCAAGACTCTGCAGGTGGAGCACAAGCTATTCTACTTCGATCTCAA
GGAGAATCCTCGGGGTCGGTATCTGAAGATATCAGAGAAGACATCTGCTACGAGGTCGAC
CATCATTGTCCCCTCCAATGGCATTTCCTGGTTCTTAGATCTTTTCCATTACTACGTTAA
TTCTGACGAGCAGGACATTTTTAGCAAGGAGCTCCAGCTCGATACCAAGGTGTTTTACTT
CGACGTGGGTGAGAATCGAAGGGGACGTTTTCTCAAGGTTTCTGAAGCTTCCATGAGTAG
AAGCCGGAGCACCATTATTGTTCCTGCAGGAAGCGCCAGGGACGAAGGGTGGGCAGCATT
TCGTAACATTTTGGTGGAGATTAATGAAGCATCAAGGCTTTTCATGGCGCCCAATCAGCA
GCAAAATTCAGAAGTTTCGGAGAGGCATGTTGGACTTTCCGATGATGTAGGGGCTGGCTT
TATATCTGGTCACAGCACCCAGTCCGCCCCCTCATCCGAATTGAATGTGGACAGGTCACC
TGAATTGCCTTCACACGATGAAATCAGCGGGAATTTAGGACTTTCGAAAGTTATCAGAGC
CGACCAAAAGAAATTTTTCTTTGATCTTGGTAGCAATGACAGAGGACATTTCTTAAGAAT
ATCTGAGGTGCAAGGTTCTGACCGTTCATCGATCATCCTCCCTTTATCAGGACTGAAGCA
ATTTCATGAAATGGTTGGTCATTTTGTAGAGATAACCAAAGACAGGATTCAATCACTGGG
AAGCGCAAATATCCGCACAGTGGATCCTCCTCCTCATAGATGAAGAAGCGAAGCCCCCCC
TCTAAAATTTCTTCAATCAAGGTTGCTTCATAGCTGTTCATTTTAGTGTCGAATAAAAGC
GACGGTGTTTTCTCTCAATATGGTGGGGCCATTATTAGCTTTCCCTTTCTTTTGCTTTGA
TTAAATTTGCATGTTTGGAATTGCTTGCTTGCTGCGCTTTAGACCTGAAACGATGACACT
TTATGTAATATCAGCATTCTCAGAACAACTCATAGATTCTGTAATAAAGTAATTCTTGTT
GCTTTTTTTTTTCCCCCTCTTTGACAACTTTCGTAGGCTGTACTCTTTGACGGTCAACAC
ACTATGTAAATATGGTAACGACCAACAACATCATCAATGTTGAA
>Locus_7_Transcript_5/5_Confidence_0.615_Length_2673
TAAGCAGTGGTATCAACGCAGAGTACGGGGGGGCAGGCAGATCCCGTGCCCCCCTCCTCG
CCCCGAAACCCTAGACAGACCAAGATCCTCCCAGTATATCCCCTCCAGTCATCACAACTG
CCGAGATTTTTCGGATCTGCCGCCACTGTCAGTGGCTGATTGATTGATTGATCGATCGAT
CCTCTTCCTCGTGGTCTGTGATTTGCGAGTGGCGTTGACTTGCTGGTGCTGTTTATCGAA
TCCCCTGGATGCTGAGCGGCGGCGGCGGGTGTTGAGGTTTTAGGGCTTTGACGGAGGTGG
GTTAGGAGAGGCAGGGATTTTTCGTGCGTCGATGGAGGGAAGTTCCGGAGGTGGAAATGA
TGTGGAGCTGCTGTGCAAGACTCTGCAGGTGGAGCACAAGCTATTCTACTTCGATCTCAA
GGAGAATCCTCGGGGTCGGTATCTGAAGATATCAGAGAAGACATCTGCTACGAGGTCGAC
CATCATTGTCCCCTCCAATGGCATTTCCTGGTTCTTAGATCTTTTCCATTACTACGTTAA
TTCTGACGAGCAGGACATTTTTAGCAAGGAGCTCCAGCTCGATACCAAGGTGTTTTACTT
CGACGTGGGTGAGAATCGAAGGGGACGTTTTCTCAAGGTTTCTGAAGCTTCCATGAGTAG
AAGCCGGAGCACCATTATTGTTCCTGCAGGAAGCGCCAGGGACGAAGGGTGGGCAGCATT
TCGTAACATTTTGGTGGAGATTAATGAAGCATCAAGGCTTTTCATGGCGCCCAATCAGCA
GCAAAATTCAGAAGTTTCGGAGAGGCATGTTGGACTTTCCGATGATGTAGGGGCTGGCTT
TATATCTGGTCACAGCACCCAGTCCGCCCCCTCATCCGAATTGAATGTGGACAGGTCACC
TGAATTGCCTTCACACGATGAAATCAGCGGGAATTTAGGACTTTCGAAAGTTATCAGAGC
CGACCAAAAGAAATTTTTCTTTGATCTTGGTAGCAATGACAGAGGACATTTCTTAAGAAT
ATCTGAGGTGCAAGGTTCTGACCGTTCATCGATCATCCTCCCTTTATCAGGACTGAAGCA
ATTTCATGAAATGGTTGGTCATTTTGTAGAGATAACCAAAGACAGGATTCAATCACTGGG
AAGCGCAAATATCCGCACAGTGGATCCTCCTCCTCATAGATGAAGAAGCGAAGCCCCCCC
TCTAAAATTTCTTCAATCAAGGTTGCTTCATAGCTGTTCATTTTAGTGTCGAATAAAAGC
GACGGTGTTTTCTCTCAATATGGTGGGGCCATTATTAGCTTTCCCTTTCTTTTGCTTTGA
TTAAATTTGCATGTTTGGAATTGCTTGCTTTCTTGCTTGCTGCGCTTCAGACCTGAAATG
ATGACACTTTATGTAATATCAGCATTCTGAGAACAACTCATAGATTCTGTAATAAAATAA
TTCTTGTTGCTTTTTTTTTCCCCCCTCTTTGACGGTCAACACAATATGTAAATATGGTAA
CGACCAACAACATCATCAATGTTGAAAGCTCTATCTGAAGAACAAGGTAATTGGCAGCAA
GAAGTCAAGAACCGAATCACAAGGCTCTTATTAGGCAGTGACTCAGAACAGCTTTGTTTC
CAGCAGTAGCAGCTGAGGTTAGCTTGAGAGAATCCCTTCCTCAGTCAGCAAACCTTGAAT
AAATTTTTATGGACCTTGGGCACAAATCGACAAGTCAATGAGATTCTCTTCGTTGTCCTG
CGAATAACCTTGAAATCTCTAGATGTTCCCTCCTCCACAGTTTCCTCAAAGCCTGGCAGC
AACTGGGCAATTCCATGAGCACTCGTGGACTCGCTTAGATTCACAACCCGATCACAGTAG
TGCATTTTGCTGTCTTCTATGCCATGCAAGTAGTCCGAGTAAGCCAGGTCCTTGAAAATC
AAGAGACTACGAGGCATCAACAATACGGAAAAACTACGCTGATGATCATGGAAGCGCTCT
AAGGAGTACTGCAGTCCATCACAATTATCATGCACAAGTCCGCTTTGTGACACGTCAACT
AGTTTTGGATGCGGGGTGAAGTCCATAACTACCGGTGAGCCAAGAGATATGATGGCAGCA
GCTGGAAAATAAGCTGGTCCATCTTGGTGTGGCATTATTCCCTGGTCCGGAAGGTATTCA
TTGATGAGAACATGGTTGGGTTCTGCAGGAAAAACCTTCGACTCTTTAAAGATTCTTTGT
GTGATCTTGGTTAGCCAAGGAGGCAAATCGTGACCAAGAAGACCCTTTTCATGAACAACT
CCTCCCCAATTCTGCAGTCTCCTATTCTTCAGCGTCTTCCACTTAGAAACAGGTGCTTGG
TATATGCGGTTCATGAGCTGAGTTTCCTCAGCATCGGTGGTGATGAAGTCAGGAACATAT
ATCACAGTCGGCACAGAACCAATCGTGAGGTCTCCAAACCTCTCATTTGCCTCCATTTAT
ACAACAATCCCTCTCTCAGTCTCTCAGAAACAGAGGATTGAATATCAATCGCATCGCGTC
GCGGCTGATTATTATTAGGTTAGGGTTGGGGGTTCAGCTTCTGCAAATCGTGGGCAGCAA
AAGAGGATACGATACGAACCTAGGGACAAGAAACAGAGAGAAAGAGAGAGAGGACAGGCC
CCCCCGTACTCTGCGTTGATACCACTGCTTAGA
>Locus_8_Transcript_1/5_Confidence_0.300_Length_1088
TGCTCCCGCTTCAATATGCGACAGGGAACCCACGTGACCGATATAGTACTCCATGATGCC
ACAACACTTAGCTGCCCGTGAGGACTTTGCCGGGATCAAGCTGTCCACTGCAGTAACTGG
AAGGAACCGCAGATAGTTCCTGCCTGCCCCTCCACTCCTCACCAGGCTTCAATGTGACTG
GCTTTTCGACAGCAGCAGCTTCCACACACAACATATGCTTGTATTCATCATCCCCGAAAT
CAGCCATAGCTTTTGCCTTCTTATCCCATGGATTCCAGACAACAGCATCTGGAAGTCCAT
CTTTGCGGATCACAAATGTTCTCTTCCGTTCATGATCCATGATTGCTATCTTAGTTGGAG
TGCTTAGATATATTTTGTCTACTTCTGATTCAAATGTGATTGCATCTCCTTGTTCAGTAA
ACCTCTCCTTATTCTGCAAATTGTCAAGGTAATCCAAAGTCTCCAACCCCTCTACTCGCA
CTTCACTGATATCAGAAACGGAGAAGTAGGTATGATATGCAAATGTGAATGAGAATGGTT
TCCCATCTGTATTGGTATTTCTGATACGCGAAGTCAGCATGAGATCTCCACCTGGTCCAA
GGGTTATCCTAAGACGGAACTCAAAACTATAAGGCCAGATTTTCAGATCTTCTTCAGACG
GCTTAAGTATCAAATCAACATACGCCTTACTAGAAGAATTTATTGGGAATGGAGGTGGGT
CTGGGTCAACACTCCAAAGCCTGTTCCTTGCAAATCCATGTTGCTCAAGAGAACCATGAC
TAGCAAATTGAGGGAAGCATATTGGGATACCACCACGAATTGCCTTTGGAGGCTTAAAGA
TAGCCTTACTACTAACAAAAAGCATCTCCTCTCCGTAATCATTCTTCCAAGATGTCACGT
GTGCCCCATAGAGATAAACCTCGGCAGAGCTGCCGCGAACTTCACGGACAATGACCTTGT
CCAGGCCATTGACGCCCTTTGTGAACTCGACTGGGATTATCGGATTCCGCTGTTCGCTCG
TGGACGACGCCATGGCGATGGCTATCCTCTTCCCATACCCCCGTACTCTGCGTTGATACC
ACTGCTTA
>Locus_8_Transcript_2/5_Confidence_0.200_Length_270
AAGCAGTGGTATCAACGCAGAGTACGAGGGAAAGAACAAATCCAATCGAATTGAAGAAAC
AGAAGGGGATAGGAGGAAGAAGAGGAAGGTGAAGAGGTTACCTCGGCAGAGCTGCCGCGA
ACTTCACGGACAATGACCTTGTCCAGGCCATTGACGCCCTTTGTGAACTCGACTGGGATT
ATCGGATTCCGCTGTTCGCTCGTGGACGACGCCATGGCGATGGCTATCCTCTTCCCATAC
CCCCGTACTCTGCGTTGATACCACTGCTTA
>Locus_8_Transcript_3/5_Confidence_0.400_Length_1302
GTCTTGATCGCAATAATAATAATAATAATAAAGATGCATCAACAGAATTGCCTCAAAATT
CAAAACATTGGCTAAAGATCATGAGTTTGCCAATACCACTTGCTGAAGTAGCAGTACGTG
TGATTGGAGAGAGAGAGGAGAAAAAAGAAGACAAAAAGAAGGGATCATGATGTAGTTGGA
CTCATAGGACTCCAATTCCCACCAAGACATTGTCTATGTGAATAAAAAGAGCCAGAACCC
CAGGAAAAACCTGTACATAGTACTCCATGATGCCACAACACTTAGCTGCCCGTGAGGACT
TTGCCGGGATCAAGCTGTCCACTGCAGTAACTGGAAGGAACCGCAGATAGTTCCTGCCTG
CCCCTCCACTCCTCACCAGGCTTCAATGTGACTGGCTTTTCGACAGCAGCAGCTTCCACA
CACAACATATGCTTGTATTCATCATCCCCGAAATCAGCCATAGCTTTTGCCTTCTTATCC
CATGGATTCCAGACAACAGCATCTGGAAGTCCATCTTTGCGGATCACAAATGTTCTCTTC
CGTTCATGATCCATGATTGCTATCTTAGTTGGAGTGCTTAGATATATTTTGTCTACTTCT
GATTCAAATGTGATTGCATCTCCTTGTTCAGTAAACCTCTCCTTATTCTGCAAATTGTCA
AGGTAATCCAAAGTCTCCAACCCCTCTACTCGCACTTCACTGATATCAGAAACGGAGAAG
TAGGTATGATATGCAAATGTGAATGAGAATGGTTTCCCATCTGTATTGGTATTTCTGATA
CGCGAAGTCAGCATGAGATCTCCACCTGGTCCAAGGGTTATCCTAAGACGGAACTCAAAA
CTATAAGGCCAGATTTTCAGATCTTCTTCAGACGGCTTAAGTATCAAATCAACATACGCC
TTACTAGAAGAATTTATTGGGAATGGAGGTGGGTCTGGGTCAACACTCCAAAGCCTGTTC
CTTGCAAATCCATGTTGCTCAAGAGAACCATGACTAGCAAATTGAGGGAAGCATATTGGG
ATACCACCACGAATTGCCTTTGGAGGCTTAAAGATAGCCTTACTACTAACAAAAAGCATC
TCCTCTCCGTAATCATTCTTCCAAGATGTCACGTGTGCCCCATAGAGATAAACCTCGGCA
GAGCTGCCGCGAACTTCACGGACAATGACCTTGTCCAGGCCATTGACGCCCTTTGTGAAC
TCGACTGGGATTATCGGATTCCGCTGTTCGCTCGTGGACGACGCCATGGCGATGGCTATC
CTCTTCCCATACCCCCGTACTCTGCGTTGATACCACTGCTTA
>Locus_8_Transcript_4/5_Confidence_0.600_Length_1381
TCATCTCAGGAATAAACTCACGAGTCAAGAAAATCTAAACAAAACAAGTAAAACTAGGTC
TTTTCATCCATCGCTTTTTTAAATATGCAGCGAAAGGAGAACTAGGTCCTTTCCTTCTTA
GATTTTTTTACCCTATCTTTACGCCAAAGATATTACAGGGATTGCAAGTTGCTAACCAAC
CAATATACCCATCATTCTGGAATAGTTATCTGACAAGCAACCCACATTAGAACAAATCAA
CAGCCAAAACGAAGATTGAGAAGAACCTTGCGAGGCTACCGGTGATGTGCTCCCGCTTCA
ATATGCGACAGGGCACCCACGTGACCGATCTGTACATAGTACTCCATGATGCCACAACAC
TTAGCTGCCCGTGAGGACTTTGCCGGGATCAAGCTGTCCACTGCAGTAACTGGAAGGAAC
CGCAGATAGTTCCTGCCTGCCCCTCCACTCCTCACCAGGCTTCAATGTGACTGGCTTTTC
GACAGCAGCAGCTTCCACACACAACATATGCTTGTATTCATCATCCCCGAAATCAGCCAT
AGCTTTTGCCTTCTTATCCCATGGATTCCAGACAACAGCATCTGGAAGTCCATCTTTGCG
GATCACAAATGTTCTCTTCCGTTCATGATCCATGATTGCTATCTTAGTTGGAGTGCTTAG
ATATATTTTGTCTACTTCTGATTCAAATGTGATTGCATCTCCTTGTTCAGTAAACCTCTC
CTTATTCTGCAAATTGTCAAGGTAATCCAAAGTCTCCAACCCCTCTACTCGCACTTCACT
GATATCAGAAACGGAGAAGTAGGTATGATATGCAAATGTGAATGAGAATGGTTTCCCATC
TGTATTGGTATTTCTGATACGCGAAGTCAGCATGAGATCTCCACCTGGTCCAAGGGTTAT
CCTAAGACGGAACTCAAAACTATAAGGCCAGATTTTCAGATCTTCTTCAGACGGCTTAAG
TATCAAATCAACATACGCCTTACTAGAAGAATTTATTGGGAATGGAGGTGGGTCTGGGTC
AACACTCCAAAGCCTGTTCCTTGCAAATCCATGTTGCTCAAGAGAACCATGACTAGCAAA
TTGAGGGAAGCATATTGGGATACCACCACGAATTGCCTTTGGAGGCTTAAAGATAGCCTT
ACTACTAACAAAAAGCATCTCCTCTCCGTAATCATTCTTCCAAGATGTCACGTGTGCCCC
ATAGAGATAAACCTCGGCAGAGCTGCCGCGAACTTCACGGACAATGACCTTGTCCAGGCC
ATTGACGCCCTTTGTGAACTCGACTGGGATTATCGGATTCCGCTGTTCGCTCGTGGACGA
CGCCATGGCGATGGCTATCCTCTTCCCATACCCCCGTACTCTGCGTTGATACCACTGCTT
A
>Locus_8_Transcript_5/5_Confidence_0.600_Length_1232
ACCTACAGGAACTGGACAAACGGAGACGTCGGAAGATTCCCATCATTCTGGAATAGTTAT
CCGACAAGCAACCCACATTAGAACAAATCAACAGCCAAAACGAAGATTGAGAAGAACCTT
GCGAGGCTACCGGTGATGTGCTCCCGCTTCAATATGCGACAGGGCACCCACGTGACCGAT
CTGTACATAGTACTCCATGATGCCACAACACTTAGCTGCCCGTGAGGACTTTGCCGGGAT
CAAGCTGTCCACTGCAGTAACTGGAAGGAACCGCAGATAGTTCCTGCCTGCCCCTCCACT
CCTCACCAGGCTTCAATGTGACTGGCTTTTCGACAGCAGCAGCTTCCACACACAACATAT
GCTTGTATTCATCATCCCCGAAATCAGCCATAGCTTTTGCCTTCTTATCCCATGGATTCC
AGACAACAGCATCTGGAAGTCCATCTTTGCGGATCACAAATGTTCTCTTCCGTTCATGAT
CCATGATTGCTATCTTAGTTGGAGTGCTTAGATATATTTTGTCTACTTCTGATTCAAATG
TGATTGCATCTCCTTGTTCAGTAAACCTCTCCTTATTCTGCAAATTGTCAAGGTAATCCA
AAGTCTCCAACCCCTCTACTCGCACTTCACTGATATCAGAAACGGAGAAGTAGGTATGAT
ATGCAAATGTGAATGAGAATGGTTTCCCATCTGTATTGGTATTTCTGATACGCGAAGTCA
GCATGAGATCTCCACCTGGTCCAAGGGTTATCCTAAGACGGAACTCAAAACTATAAGGCC
AGATTTTCAGATCTTCTTCAGACGGCTTAAGTATCAAATCAACATACGCCTTACTAGAAG
AATTTATTGGGAATGGAGGTGGGTCTGGGTCAACACTCCAAAGCCTGTTCCTTGCAAATC
CATGTTGCTCAAGAGAACCATGACTAGCAAATTGAGGGAAGCATATTGGGATACCACCAC
GAATTGCCTTTGGAGGCTTAAAGATAGCCTTACTACTAACAAAAAGCATCTCCTCTCCGT
AATCATTCTTCCAAGATGTCACGTGTGCCCCATAGAGATAAACCTCGGCAGAGCTGCCGC
GAACTTCACGGACAATGACCTTGTCCAGGCCATTGACGCCCTTTGTGAACTCGACTGGGA
TTATCGGATTCCGCTGTTCGCTCGTGGACGACGCCATGGCGATGGCTATCCTCTTCCCAT
ACCCCCGTACTCTGCGTTGATACCACTGCTTA
>Locus_9_Transcript_1/6_Confidence_0.308_Length_1784
CCAAGCCAACAACGTCTTCGCTTGCAATGTTAATTTCATAAGATAATGATACTACTAGGA
GGAATATTTACAGGATAGAATTCCTCGCTGCTGTTATTATGTATCCCGAGGTCCATCCCA
AGACTGGGTCTTCCTCAGGTTCCAGTGAAGGCCGTCATGGATGCTACGAAGGAAATCACT
AGTCGAATCGCCGTGGCATGCCATTAGCCCGGCCAAGTTGCTATGCTACATAAGAGGGCA
TCCCCTGGGTCCCAACTTCCTTCTGTCCTTGCCAAAGGAGGCCCATGCTGGGCTTCTGCT
ACTAAACGGTATCTGCACTCTCACAGTGACATGCTCCGGCAATATCAAGGGCCGGAAAGA
CAGAGAATGTGGACAGATGGGTGTAAATAAAATGCCCGGAACCTGTGGATGGACCATAGA
TCCTCCGGCAGCCAAAGAATATGCGGTGCTCCCAGATGTCGTGGACAAGATCAATCCATC
TCCTTGCACAGTTGTAACAAAGTTGTCGTCGCAATAGCATTCTAAATTCGTGAGGAATGA
GGATATACCGCGGTCAATCGTGACCTCATTCAGAACAAGTATTGGTTCTTCAGCATCAAG
CTCATCGCCAGCTGCCTCTCTGATTATACTGCATTGCAGCCGATGTCGCAATGTGATACT
AATAGGTCCAGTTAGAATTGAATCAAGTGATTCTTTGTAGTGTTCGCTATAAAAGGGTGT
CATAAAGCCAAGTGATCCCAGCGAAAATGGTACAAGAGGAGGAACAGGTCCTTTGAATAG
AGAAGCCGCCCAAAGCACAGTTCCATCCCCACCTAGAGTAACAACAAGGTCAACTTCCGT
ATGCAGAAGCAAGACCTCCTTGTCATCTTCCCATGTCTGAACAAATTCAAAGAAAGATGA
CTCGGCTAATAGCTCGGATCTGACACGGGGTTCTACAAAAATGTCCAACTTCTTCTGCTC
CTTCAACCATCTGATCATATCGGAAGAGAGAATTCTAACAGAATTTGAATTTGGTTTGGT
CAAAACTAGCACTGTTCGAGGGCTCGTCTCCCACTTCAATGAAATCTGCTTACTGCTACG
CTCCGCTGTCATTATATCTCCTCTAGCAAAGGAAACAATATCATGCTTGTACTGATTCGC
ACCTTTGCAATTCCATGAAAGTTTGAATGATGCCTTCCTTAACATTCTCTTGTTGACAGA
CTCTGTGTCAGAGTCGGTATCTCCATCTCGAAGAACCTCATGAGTGCAAATTCCATTTTT
CCCACAACAGTTCAATTTTTGCTCGTTTGCCTGATGTGTCGCCTCTAATCCATGGTTCAA
ATCAGCTGTTCTTTCACGTTGACGATCACAATCGTGTCCCTTAGGTGACAGCTCTTTACG
CTCCAAGAAGATGTTCCGTTCCCTCTCTAGCTCATATTTCCGCTTCCATTCTTCTGCCTC
GGCAAGGGAAGAAGCCTTGCCTTCTGCAGCTCGTCTTAGAGCCTTCACAACAGTTTTCAA
GGCTTCAGAGAATTCTACGAGATGATCATCCGTTCCATGTGGAGATTGTTGAAGAAGATC
GAGCACAGCCTTCTCGGAGCGGAACATAGGAACAGATTCTACAAATCCATTTTCAGGCAA
TGGAGAAGTAATACTGCCATGTCCATTAGAGTTAAGCTGACGAGGGGACATCGTTGAAGT
GCAGCCTGCATCGATCAACAGACACAGGGGAGAGAGTGATGGCTCCCAGAACAGAAACCC
CACCTCTCGGCTGCCCCCCGTACTCTGCGTTGATACCACTGCTT
>Locus_9_Transcript_2/6_Confidence_0.538_Length_1866
AAGCAGTGGTATCAACGCAGAGTACGGGGGGGATACCGGTTGATATAGTATTGAGGTACG
TCGACTTGGAGAAGTCGCCGGTCTTCCGGTGGCTCCTCCAGTTCGGAGGGTTTAAGGAGC
GACTTCTCGCTGACGATCTGTTCCTGGCGAAACTCGCCATGGAATGTGGCGTCGGCATCT
TCACAAAGACTGCTGCAGAGTATGAGCGCCGAAGAGAGAATTTTTTCAAGGAGTTGGAAA
TTGTTTTCGCAGATGTGGTTATGGCCATTATTGCAGATTTCATGCTCGTTTATCTTCCAG
CTCCTACTGTTTCTCTCCGGCCTGCTCTGGCAATCAGTGCAGGCCCTATTGCCAAGTTCT
TTCATGGATGCCCTGATAATGCATTTCAGGTTCCTCTTGGTGGTGCATCATATTTATTAG
TGCAGAGGTTGGGTGCAATTGTGCGTAATGGTGCTAAGCTTTTTGTTGTTGGCACCACCT
CTTCATTGGTGGGTACAGCTATAACCAATATAGTGATCAACGCACGCAAGGCTGTTGACA
CATCACCGGAAACTGAAGTTGAGAATGTGCCTATATTGTCAACCAGCATTGCTTATGGAG
TATACATGGCAGTTTCCAGCAACCTCAGATACCAAATTGTAGCTGGTGTTGTTGAACAAC
GGATGTTGGAACCCCTATTACATAATCACAAGTCGTGCTTAGTGCTCTTTGCTTTGCTGT
ACGGACAGGAAACACATTCTTGGGTTCACTATTGTGGGTTGATTACGCTCGCTGGATAGG
CATTCAAAAAGCATCTGATGAGGAAAATGATTGATGTAGCTTGTATTGTAACTTCTCATG
TATTGCGTCTTTTTATTAGCTCAGAACGTAGGTCGTGTAGCATTGGTTTATCATGTACTG
TATCTTTTATCAACTTCTTTCTCATGTTTGTTTATTCAAACAATTAAAGCATATCCACTT
CATAATCTCAAGATTTTCCTTTGTCCTGCGTTCTAATTTTAAGAAGTTGACATGGAGAGC
AACCAAGCATCGGGTGTGCGAAACCATAAGGGGTCCAAGCCAACAACGTCTTCGCTTGCA
ATGTTAATTTCATAAGATAATGATACTACTAGGAGGAATATTTACAGGATAGAATTCCTC
GCTGCTGTTATTATGTATCCCGAGGTCCATCCCAAGACTGGGTCTTCCTCAGGTTCCAGT
GAAGGCCGTCATGGATGCTACGAAGGAAATCACTAGTCGAATCGCCGTGGCATGCCATTA
GCCCGGCCAAGTTGCTATGCTACATAAGAGGGCATCCCCTGGGTCCCAACTTCCTTCTGT
CCTTGCCAAAGGAGGCCCATGCTGGGCTTCTGCTACTAAACGGTATCTGCACTCTCACAG
TGACATGCTCCGGCAATATCAAGGGCCGGAAAGACAGAGAATGTGGACAGATGGGTGTAA
ATAAAATGCCCGGAACCTGCAACAACCAAAAAGTAATCACAAACACAAACAAAAGATCCA
CGTCCTTGGGGTCGTGCCACAAAACTTAACATTATACAACAACAATAAGGCCACTTCTCA
CTGAGTGGAATCGGCTATATATGTATATATCCGTAAGACACATGCACACATAATTCGATA
ATTTTAATACGCCGGTTGTCGACTACCTAATATGTACTGTCTTAACCTAATATGAAGATT
AGGTTCGATCGACAAGACACTATATCAGGAAACAATAAACAAATACCAATAAACAATACA
ACAGACAAAAGTATAGCTTTAGAATGATTTAAACCAGAACTGCTCGAGGATGACAGTGAA
GTTTCTTCGGGTGCAGCAAAGGAGATGTCTATTGTCCCCCCGTACTCTGCGTTGATACCA
CTGCTT
>Locus_9_Transcript_3/6_Confidence_0.538_Length_1739
AAGCAGTGGTATCAACGCAGAGTACGGGGGGGATACCGGTTGATATAGTATTGAGGTACG
TCGACTTGGAGAAGTCGCCGGTCTTCCGGTGGCTCCTCCAGTTCGGAGGGTTTAAGGAGC
GACTTCTCGCTGACGATCTGTTCCTGGCGAAACTCGCCATGGAATGTGGCGTCGGCATCT
TCACAAAGACTGCTGCAGAGTATGAGCGCCGAAGAGAGAATTTTTTCAAGGAGTTGGAAA
TTGTTTTCGCAGATGTGGTTATGGCCATTATTGCAGATTTCATGCTCGTTTATCTTCCAG
CTCCTACTGTTTCTCTCCGGCCTGCTCTGGCAATCAGTGCAGGCCCTATTGCCAAGTTCT
TTCATGGATGCCCTGATAATGCATTTCAGGTTCCTCTTGGTGGTGCATCATATTTATTAG
TGCAGAGGTTGGGTGCAATTGTGCGTAATGGTGCTAAGCTTTTTGTTGTTGGCACCACCT
CTTCATTGGTGGGTACAGCTATAACCAATATAGTGATCAACGCACGCAAGGCTGTTGACA
CATCACCGGAAACTGAAGTTGAGAATGTGCCTATATTGTCAACCAGCATTGCTTATGGAG
TATACATGGCAGTTTCCAGCAACCTCAGATACCAAATTGTAGCTGGTGTTGTTGAACAAC
GGATGTTGGAACCCCTATTACATAATCACAAGTCGTGCTTAGTGCTCTTTGCTTTGCTGT
ACGGACAGGAAACACATTCTTGGGTTCACTATTGTGGGTTGATTACGCTCGCTGGATAGG
CATTCAAAAAGCATCTGATGAGGAAAATGATTGATGTAGCTTGTATTGTAACTTCTCATG
TATTGCGTCTTTTTATTAGCTCAGAACGTAGGTCGTGTAGCATTGGTTTATCATGTACTG
TATCTTTTATCAACTTCTTTCTCATGTTTGTTTATTCAAACAATTAAAGCATATCCACTT
CATAATCTCAAGATTTTCCTTTGTCCTGCGTTCTAATTTTAAGAAGTTGACATGGAGAGC
AACCAAGCATCGGGTGTGCGAAACCATAAGGGGTCCAAGCCAACAACGTCTTCGCTTGCA
ATGTTAATTTCATAAGATAATGATACTACTAGGAGGAATATTTACAGGATAGAATTCCTC
GCTGCTGTTATTATGTATCCCGAGGTCCATCCCAAGACTGGGTCTTCCTCAGGTTCCAGT
GAAGGCCGTCATGGATGCTACGAAGGAAATCACTAGTCGAATCGCCGTGGCATGCCATTA
GCCCGGCCAAGTTGCTATGCTACATAAGAGGGCATCCCCTGGGTCCCAACTTCCTTCTGT
CCTTGCCAAAGGAGGCCCATGCTGGGCTTCTGCTACTAAACGGTATCTGCACTCTCACAG
TGACATGCTCCGGCAATATCAAGGGCCGGAAAGACAGAGAATGTGGACAGATGGGTGTAA
ATAAAATGCCCGGAACCTGCAACAACCAAAAAGTAATCACAAACACAAACAAAAGATCCA
CGTCCTTGGGGTCGTGCCACAAAACTTAACATTATACAACAACAACAATAAGGTCATTTC
CCACTGAGTGGAATCGGTTATATATATCCGTAAGACACATGCACACATAATCCGACAATT
TTAATACGCTGGTTGTCGACTACCTAATATGCACTGTCCTAATCTAATATGAAGATTAGG
TTTGATCGACAAGACACTATATCAAGAAACAATAAACAAATACCAATAAACAATATAAC
>Locus_9_Transcript_4/6_Confidence_0.154_Length_473
AAGCAGTGGTATCAACGCAGAGTAAAAAGAAAAAATCAAATGCAGGAAACTTCAAATTTT
GCAACTTGAACCCTTGTATTCCAATTCCTGTGCCTCTAGTAGAGATTGGCAGAGCTTTGA
TTTTCGCATGGTGAAAAGGGAAACAAGACCTAAGAACTGGCTAGAGAATAAAACGACTGC
GCCCGACCGCATATCATATAGTGCACACACCAAGTAACCATGGGTAAATCTCTATCAGGT
TTTCTCTAATTCCCTGGAAAATTGCAATCACAGCATCTTCCAAGCTCGAAGCATCACCCA
AGTCTATGCAACCACTATCAGCTACCTTAGAAGATTAGAGTTAAGCTGACGAGGGGACAT
CGTTGAAGTGCAGCCTGCATCGATCAACAGACACAGGGGAGAGAGTGATGGCTCCCAGAA
CAGAAACCCCACCTCTCGGCTGCCCCCCGTACTCTGCGTTGATACCACTGCTT
>Locus_9_Transcript_5/6_Confidence_0.538_Length_2773
AAGCAGTGGTATCAACGCAGAGTACGGGGGGGATACCGGTTGATATAGTATTGAGGTACG
TCGACTTGGAGAAGTCGCCGGTCTTCCGGTGGCTCCTCCAGTTCGGAGGGTTTAAGGAGC
GACTTCTCGCTGACGATCTGTTCCTGGCGAAACTCGCCATGGAATGTGGCGTCGGCATCT
TCACAAAGACTGCTGCAGAGTATGAGCGCCGAAGAGAGAATTTTTTCAAGGAGTTGGAAA
TTGTTTTCGCAGATGTGGTTATGGCCATTATTGCAGATTTCATGCTCGTTTATCTTCCAG
CTCCTACTGTTTCTCTCCGGCCTGCTCTGGCAATCAGTGCAGGCCCTATTGCCAAGTTCT
TTCATGGATGCCCTGATAATGCATTTCAGGTTCCTCTTGGTGGTGCATCATATTTATTAG
TGCAGAGGTTGGGTGCAATTGTGCGTAATGGTGCTAAGCTTTTTGTTGTTGGCACCACCT
CTTCATTGGTGGGTACAGCTATAACCAATATAGTGATCAACGCACGCAAGGCTGTTGACA
CATCACCGGAAACTGAAGTTGAGAATGTGCCTATATTGTCAACCAGCATTGCTTATGGAG
TATACATGGCAGTTTCCAGCAACCTCAGATACCAAATTGTAGCTGGTGTTGTTGAACAAC
GGATGTTGGAACCCCTATTACATAATCACAAGTCGTGCTTAGTGCTCTTTGCTTTGCTGT
ACGGACAGGAAACACATTCTTGGGTTCACTATTGTGGGTTGATTACGCTCGCTGGATAGG
CATTCAAAAAGCATCTGATGAGGAAAATGATTGATGTAGCTTGTATTGTAACTTCTCATG
TATTGCGTCTTTTTATTAGCTCAGAACGTAGGTCGTGTAGCATTGGTTTATCATGTACTG
TATCTTTTATCAACTTCTTTCTCATGTTTGTTTATTCAAACAATTAAAGCATATCCACTT
CATAATCTCAAGATTTTCCTTTAAGGGGTCCAAGCCAACAACGTCTTCGCTTGCAATGTT
AATTTCATAAGATAATGATACTACTAGGAGGAATATTTACAGGATAGAATTCCTCGCTGC
TGTTATTATGTATCCCGAGGTCCATCCCAAGACTGGGTCTTCCTCAGGTTCCAGTGAAGG
CCGTCATGGATGCTACGAAGGAAATCACTAGTCGAATCGCCGTGGCATGCCATTAGCCCG
GCCAAGTTGCTATGCTACATAAGAGGGCATCCCCTGGGTCCCAACTTCCTTCTGTCCTTG
CCAAAGGAGGCCCATGCTGGGCTTCTGCTACTAAACGGTATCTGCACTCTCACAGTGACA
TGCTCCGGCAATATCAAGGGCCGGAAAGACAGAGAATGTGGACAGATGGGTGTAAATAAA
ATGCCCGGAACCTGTGGATGGACCATAGATCCTCCGGCAGCCAAAGAATATGCGGTGCTC
CCAGATGTCGTGGACAAGATCAATCCATCTCCTTGCACAGTTGTAACAAAGTTGTCGTCG
CAATAGCATTCTAAATTCGTGAGGAATGAGGATATACCGCGGTCAATCGTGACCTCATTC
AGAACAAGTATTGGTTCTTCAGCATCAAGCTCATCGCCAGCTGCCTCTCTGATTATACTG
CATTGCAGCCGATGTCGCAATGTGATACTAATAGGTCCAGTTAGAATTGAATCAAGTGAT
TCTTTGTAGTGTTCGCTATAAAAGGGTGTCATAAAGCCAAGTGATCCCAGCGAAAATGGT
ACAAGAGGAGGAACAGGTCCTTTGAATAGAGAAGCCGCCCAAAGCACAGTTCCATCCCCA
CCTAGAGTAACAACAAGGTCAACTTCCGTATGCAGAAGCAAGACCTCCTTGTCATCTTCC
CATGTCTGAACAAATTCAAAGAAAGATGACTCGGCTAATAGCTCGGATCTGACACGGGGT
TCTACAAAAATGTCCAACTTCTTCTGCTCCTTCAACCATCTGATCATATCGGAAGAGAGA
ATTCTAACAGAATTTGAATTTGGTTTGGTCAAAACTAGCACTGTTCGAGGGCTCGTCTCC
CACTTCAATGAAATCTGCTTACTGCTACGCTCCGCTGTCATTATATCTCCTCTAGCAAAG
GAAACAATATCATGCTTGTACTGATTCGCACCTTTGCAATTCCATGAAAGTTTGAATGAT
GCCTTCCTTAACATTCTCTTGTTGACAGACTCTGTGTCAGAGTCGGTATCTCCATCTCGA
AGAACCTCATGAGTGCAAATTCCATTTTTCCCACAACAGTTCAATTTTTGCTCGTTTGCC
TGATGTGTCGCCTCTAATCCATGGTTCAAATCAGCTGTTCTTTCACGTTGACGATCACAA
TCGTGTCCCTTAGGTGACAGCTCTTTACGCTCCAAGAAGATGTTCCGTTCCCTCTCTAGC
TCATATTTCCGCTTCCATTCTTCTGCCTCGGCAAGGGAAGAAGCCTTGCCTTCTGCAGCT
CGTCTTAGAGCCTTCACAACAGTTTTCAAGGCTTCAGAGAATTCTACGAGATGATCATCC
GTTCCATGTGGAGATTGTTGAAGAAGATCGAGCACAGCCTTCTCGGAGCGGAACATAGGA
ACAGATTCTACAAATCCATTTTCAGGCAATGGAGAAGTAATACTGCCATGTCCATTAGAG
TTAAGCTGACGAGGGGACATCGTTGAAGTGCAGCCTGCATCGATCAACAGACACAGGGGA
GAGAGTGATGGCTCCCAGAACAGAAACCCCACCTCTCGGCTGCCCCCCGTACTCTGCGTT
GATACCACTGCTT
>Locus_9_Transcript_6/6_Confidence_0.538_Length_2838
AAGCAGTGGTATCAACGCAGAGTACGGGGGGGATACCGGTTGATATAGTATTGAGGTACG
TCGACTTGGAGAAGTCGCCGGTCTTCCGGTGGCTCCTCCAGTTCGGAGGGTTTAAGGAGC
GACTTCTCGCTGACGATCTGTTCCTGGCGAAACTCGCCATGGAATGTGGCGTCGGCATCT
TCACAAAGACTGCTGCAGAGTATGAGCGCCGAAGAGAGAATTTTTTCAAGGAGTTGGAAA
TTGTTTTCGCAGATGTGGTTATGGCCATTATTGCAGATTTCATGCTCGTTTATCTTCCAG
CTCCTACTGTTTCTCTCCGGCCTGCTCTGGCAATCAGTGCAGGCCCTATTGCCAAGTTCT
TTCATGGATGCCCTGATAATGCATTTCAGGTTCCTCTTGGTGGTGCATCATATTTATTAG
TGCAGAGGTTGGGTGCAATTGTGCGTAATGGTGCTAAGCTTTTTGTTGTTGGCACCACCT
CTTCATTGGTGGGTACAGCTATAACCAATATAGTGATCAACGCACGCAAGGCTGTTGACA
CATCACCGGAAACTGAAGTTGAGAATGTGCCTATATTGTCAACCAGCATTGCTTATGGAG
TATACATGGCAGTTTCCAGCAACCTCAGATACCAAATTGTAGCTGGTGTTGTTGAACAAC
GGATGTTGGAACCCCTATTACATAATCACAAGTCGTGCTTAGTGCTCTTTGCTTTGCTGT
ACGGACAGGAAACACATTCTTGGGTTCACTATTGTGGGTTGATTACGCTCGCTGGATAGG
CATTCAAAAAGCATCTGATGAGGAAAATGATTGATGTAGCTTGTATTGTAACTTCTCATG
TATTGCGTCTTTTTATTAGCTCAGAACGTAGGTCGTGTAGCATTGGTTTATCATGTACTG
TATCTTTTATCAACTTCTTTCTCATGTTTGTTTATTCAAACAATTAAAGCATATCCACTT
CATAATCTCAAGATTTTCCTTTGTCCTGCGTTCTAATTTTAAGAAGTTGACATGGAGAGC
AACCAAGCATCGGGTGTGCGAAACCATAAGGGGTCCAAGCCAACAACGTCTTCGCTTGCA
ATGTTAATTTCATAAGATAATGATACTACTAGGAGGAATATTTACAGGATAGAATTCCTC
GCTGCTGTTATTATGTATCCCGAGGTCCATCCCAAGACTGGGTCTTCCTCAGGTTCCAGT
GAAGGCCGTCATGGATGCTACGAAGGAAATCACTAGTCGAATCGCCGTGGCATGCCATTA
GCCCGGCCAAGTTGCTATGCTACATAAGAGGGCATCCCCTGGGTCCCAACTTCCTTCTGT
CCTTGCCAAAGGAGGCCCATGCTGGGCTTCTGCTACTAAACGGTATCTGCACTCTCACAG
TGACATGCTCCGGCAATATCAAGGGCCGGAAAGACAGAGAATGTGGACAGATGGGTGTAA
ATAAAATGCCCGGAACCTGTGGATGGACCATAGATCCTCCGGCAGCCAAAGAATATGCGG
TGCTCCCAGATGTCGTGGACAAGATCAATCCATCTCCTTGCACAGTTGTAACAAAGTTGT
CGTCGCAATAGCATTCTAAATTCGTGAGGAATGAGGATATACCGCGGTCAATCGTGACCT
CATTCAGAACAAGTATTGGTTCTTCAGCATCAAGCTCATCGCCAGCTGCCTCTCTGATTA
TACTGCATTGCAGCCGATGTCGCAATGTGATACTAATAGGTCCAGTTAGAATTGAATCAA
GTGATTCTTTGTAGTGTTCGCTATAAAAGGGTGTCATAAAGCCAAGTGATCCCAGCGAAA
ATGGTACAAGAGGAGGAACAGGTCCTTTGAATAGAGAAGCCGCCCAAAGCACAGTTCCAT
CCCCACCTAGAGTAACAACAAGGTCAACTTCCGTATGCAGAAGCAAGACCTCCTTGTCAT
CTTCCCATGTCTGAACAAATTCAAAGAAAGATGACTCGGCTAATAGCTCGGATCTGACAC
GGGGTTCTACAAAAATGTCCAACTTCTTCTGCTCCTTCAACCATCTGATCATATCGGAAG
AGAGAATTCTAACAGAATTTGAATTTGGTTTGGTCAAAACTAGCACTGTTCGAGGGCTCG
TCTCCCACTTCAATGAAATCTGCTTACTGCTACGCTCCGCTGTCATTATATCTCCTCTAG
CAAAGGAAACAATATCATGCTTGTACTGATTCGCACCTTTGCAATTCCATGAAAGTTTGA
ATGATGCCTTCCTTAACATTCTCTTGTTGACAGACTCTGTGTCAGAGTCGGTATCTCCAT
CTCGAAGAACCTCATGAGTGCAAATTCCATTTTTCCCACAACAGTTCAATTTTTGCTCGT
TTGCCTGATGTGTCGCCTCTAATCCATGGTTCAAATCAGCTGTTCTTTCACGTTGACGAT
CACAATCGTGTCCCTTAGGTGACAGCTCTTTACGCTCCAAGAAGATGTTCCGTTCCCTCT
CTAGCTCATATTTCCGCTTCCATTCTTCTGCCTCGGCAAGGGAAGAAGCCTTGCCTTCTG
CAGCTCGTCTTAGAGCCTTCACAACAGTTTTCAAGGCTTCAGAGAATTCTACGAGATGAT
CATCCGTTCCATGTGGAGATTGTTGAAGAAGATCGAGCACAGCCTTCTCGGAGCGGAACA
TAGGAACAGATTCTACAAATCCATTTTCAGGCAATGGAGAAGTAATACTGCCATGTCCAT
TAGAGTTAAGCTGACGAGGGGACATCGTTGAAGTGCAGCCTGCATCGATCAACAGACACA
GGGGAGAGAGTGATGGCTCCCAGAACAGAAACCCCACCTCTCGGCTGCCCCCCGTACTCT
GCGTTGATACCACTGCTT
>Locus_10_Transcript_1/1_Confidence_1.000_Length_1349
TGACATCTTATCTCAAGTTTCTCAAACTCGCAATGCAATCATGACATTGGGCACGACTAT
CTCCTCCTTGGAGATGCAGCTAGCTGCAACTAGAGCCTCTAAAGTTGATGAGGAGCTCAC
CACTGTTTCCAGTGCAGGAGTAGAGCAGTTGAAAGAGCGACCAAAGGTTTTCTTTGTCAT
GGGAATTATTACTGCTTTTAGCAGCCGTAAGCGCAGGGACTCAATCAGAGAAACCTGGAT
GCCTCAAGGCGAGGAATTGAAGAAATTGGAGAAAGATAAAGGAATCATCATACGATTTGT
TATAGGACACAGTGCTAGCCCTGGTGGTGTCCTAGATCGTACCATTGATGCTGAAGAGGT
GCAACATCATGATTTTCTTCGTTTGAAACATGTTGAAGGGTATCATGAACTGTCCTCGAA
AATCCAGATCTACTTTTCAACAGCTGCGGCAAAATGGGATGCTGACTTCTATATTAAAGC
TGATGATGATGTGCACATAAATCTTGGTATGGTGGGCTCTACCCTTACACGTCATAGATC
CAAGCCTCGTGTGTACATAGGTTGCATGAAGTCTGGACCAGTCCTTGCTGAAAAGGGGGT
TAGATACCATGAACCCGAGTACTGGAAATTTGGCGAGGAAGGGAACAGATATTTCAGGCA
TGCCACTGGCCAAGTGTATGCAATCTCCAAGGACTTGGCTACCTATATTTCAGTAAATAG
GCAAATACTTCACAGATATGCCAATGAAGATGTATCACTTGGTTCGTGGCTGATTGGTCT
TGATGTTGACCATGTTGACGACCGAAGCCTCTGTTGTGGGACTCTGCCAGATTGTGAGTT
GAAGGCCCAAGCTGGAAATCCTTGTGCTGCATCATTTGATTGGAGCTGCAGTGGTATTTG
TAAATCAGTGGATAGAATGGAAGAGGTGCATCTGCGCTGTGGGGAAGGTGAAGGAGCTAT
CTGGCATACTAGTTTCTGAATCTGAAGGAACACATGCCTGCCAACATGGCCACTTGTGGA
TTATGATACAGTAATAAACTCTATTTGTGTATGAAACTGAATATGATCCTAGAGGGTGGT
GGTTTATACACTTTGATACATTGGAGATACCAGCTGGCCCATTTGTTTTCCTTCTTAGTT
GCAGCATGGGACAGTTGGTTCACTGCACATATGTAGAGACTAATGGCGGTTTTGATGGCG
ATTTTGGTCTTCTCTTAAAGGTCAGGAAGTTGTCATTGCAGGGGCGTGTGTTGCCTCTCT
CTATATTAACCATTCGATGAGTATATATGCTGTAGAGTGCCATCCAAAGCTCATCAACTT
AAGTTCTTTAAATATATACATTCCATCAC
>Locus_11_Transcript_1/1_Confidence_1.000_Length_946
GTATCAACGCAGAGTACGGGGGGCAGCAGCAGCAGCAGCTGCTCAGAAGCAGAAGTCTCT
TTTGCAAAGAGTGGACACTGATATTTCTAGCCTCGTTGATAACTTCACATCCCTTGTGAA
TGTTGCTCGGGTGAATGATCAACCTGTGAGAAACTCACAAGAAGCTTTCATGATGGAAGC
TCGTGCGGCGAAGATGGTTCAAGCAGCCGACTCCTTGCTTAACTTGGTATCTGAACTGAA
GCAAACTGCAATATCTTCTGGATTTGCATCTCTTAATGATCACGTGGAGCAGCGGATATC
GAAGTTCAATCAGTTAGAAGAGGATACCAACAAGTTATTGGCTAGAATTGGAGAAGAAGC
AGCTGCTAGTCTCATGAAGCTTGAAACTCATCTCAATTCTTCTATAGACAGGAGGATCGT
CGATGAATCCGCCCAGCCGAGGGCCAGATCATGATGATGGATTGGAATTGGATGGCACTT
CAATTGGTTTGCAATTTGCTTCTTCTCTCGGTTTGTTTGTTTGTTTGTTTCTCCTACAAG
TTTTTGTTTAGAGAAAGAGCAGCTGCTTCACAACTCAAGATTTCTTCGTTTAATGGAGTT
GTTCTCGATCTTTGTTGATTTTCATTTAGGGGTGGATATTGGTCGGTTCTGCTCCAAGTT
TTATAGAATCTGAACCGAACCGTTTAAAAAATTTACGGTTCGGTTCGGTCAGGATTTTGT
ATTTTAAAAATAGGAATTTGGATCGAACCAAATCGTTTGACATGGATCGGTTCGGATCTG
CGGTTTTTGACCCTGTTTGTCCATTAATAGTAGGTTCGTGTCTAAATTTTGTTAAATCTG
GACCGAATCGTTTAAAAAAGTCTTTGGGTCGGTTCGGGTCTTGTATTTTAAAAACTGGAA
CCCGAATTGAACCAAATCGTTTGACACAATTCGGTTCGGGTTCGTG
>Locus_12_Transcript_1/3_Confidence_0.500_Length_775
CTAAGCAGTGGTATCAACGCAGAGTACGGGGGGGTCGCCCCACCCACTTTTGCGGGTATT
TCATGTTTATTATGTACGTTTGACCCATGTTTTCACAGAACATCCAAGGGTTTATGTGGG
ATGAAGAGAAGGTGAACAATGAACTGAGGACTTACATGACTAGGGGCTATAATGATGTCA
AAAAAATGTGCAAGACCCACAACTGTGATCTTCGTATGGGAGCCTTTACCCTCGGACTGA
ACCGTGTTGCCCAAGCGACTCTATTAAGAGGTTGGGAAGCCTAATCCTCATCACACAACA
CACTACAAGGACAGAAAGCTGAAAATAAAGCGTTACATACACACTGAGAACGACAATTTA
ACAGTTCTTCCTTTGAAACGATTCTTCGTTTGTATGACATAACTCGAGGTAGTAAGATAT
ATGGGCAGGGAACTTTCCTCCTAACTCGAGGTAGTTTTTAGTTTGTATGACATAAATTCC
AGCATTTGTGCCCTTAGGGGTTCTGTTCCCGGATTTGCAGTTTTGATGATCAAATCAGGT
TGCCACTTCTATGAGATTTCTTAGGTCTTTGCTGTGCTATGATAGACAGTGTATGATAGA
CTTTCTGGACGAATGCAGTGAAACTCAATGTTAGATGTTTAAATTATGTAATGTAGACCT
CAGACAAGAGCGTGGCTTCAAATTGTTATAATATTAATAGCATTACATGAAACGAAGGAA
ATTGGGCACTGAACTGGAAACTCATATGGGATAGCAAATTTAGTACTTCCTATCA
>Locus_12_Transcript_2/3_Confidence_0.333_Length_998
AAGCAGTGGTATCAACGCAGAGTACGGGGGGAAGGGTGGAATCAGATACCATCCTGAGGT
TGACCCAGATGAGGTGAATGCTCTAGCACAGTTAATGACATGGAAAACAGCTGTAGCAAA
TATACCTTACGGCGGTGCTAAGGGAGGGATAGGATGTAATCCAAGGGAACTAAGTGTCTC
CGAGCTTGAACGGCTTACAAGAGTTTTCACCCAGAAGATTCATGACCTTATTGGAATCCA
CACAGATGTTCCAGCTCCAGATATGGGAACAAATGCTCAGACAATGGCCTGGATATTGGA
TGAGTATTCCAAGTTTCATGGCTATTCACCTGCAGTCGTCACTGGGAAACCCATTGAGCT
AGGTGGGTCCCTAGGCAGAGAGGCAGCAACGGGAAGAGGAGTGCTCTTTGCGACGGAGGC
CCTGCTGAATGATTATGGGCTGGCTATCTCTGGGCAGCGCTTCATCATACAGGGCTTCGG
CAATGTGGGATCCTGGGCCGCGCAACTCATCCACGAAAAAGGCGGAAAGGTTATTGCAGT
GAGTGATGTCTCTGGAGCCATAAAGAACAGTGAAGGCATTGACATTCCAAGCCTGCTCAA
ACATGTTAAAGAAAATCGTGGAGTCAAGGGATTCGGTATTGCAAACTCCATAGACCCTAA
GTCAATGCTGTTTGAAGAGTGCGACGTTCTTATTCCAGCTGCCCTCGGAGGAGTTATCAA
CAGGGAAAATGCTAATGAAATCAAGGCCAAGTTCATCATTGAGGCAGCTAACCATCCTAC
TGACCCAGATGCTGACGAGATTCTTTCCAAGAAAGGGGTTGTTATCCTCCCCGATATATA
TGCTAATTCAGGTGGAGTTACGGTGAGCTATTTCGAGTGGGTTCAGGTACGCTATCTCCA
CCATTTCATTGCTAGCCGTTTTCTCGTTTCTATGAGTCCAGTCAGCTGTGCTGTAAATGA
AGCATAGAGAGACTTCACCCGACTATAACATGGTCGCC
>Locus_12_Transcript_3/3_Confidence_0.667_Length_1563
AAGCAGTGGTATCAACGCAGAGTACGGGGGGAAGGGTGGAATCAGATACCATCCTGAGGT
TGACCCAGATGAGGTGAATGCTCTAGCACAGTTAATGACATGGAAAACAGCTGTAGCAAA
TATACCTTACGGCGGTGCTAAGGGAGGGATAGGATGTAATCCAAGGGAACTAAGTGTCTC
CGAGCTTGAACGGCTTACAAGAGTTTTCACCCAGAAGATTCATGACCTTATTGGAATCCA
CACAGATGTTCCAGCTCCAGATATGGGAACAAATGCTCAGACAATGGCCTGGATATTGGA
TGAGTATTCCAAGTTTCATGGCTATTCACCTGCAGTCGTCACTGGGAAACCCATTGAGCT
AGGTGGGTCCCTAGGCAGAGAGGCAGCAACGGGAAGAGGAGTGCTCTTTGCGACGGAGGC
CCTGCTGAATGATTATGGGCTGGCTATCTCTGGGCAGCGCTTCATCATACAGGGCTTCGG
CAATGTGGGATCCTGGGCCGCGCAACTCATCCACGAAAAAGGCGGAAAGGTTATTGCAGT
GAGTGATGTCTCTGGAGCCATAAAGAACAGTGAAGGCATTGACATTCCAAGCCTGCTCAA
ACATGTTAAAGAAAATCGTGGAGTCAAGGGATTCGGTATTGCAAACTCCATAGACCCTAA
GTCAATGCTGTTTGAAGAGTGCGACGTTCTTATTCCAGCTGCCCTCGGAGGAGTTATCAA
CAGGGAAAATGCTAATGAAATCAAGGCCAAGTTCATCATTGAGGCAGCTAACCATCCTAC
TGACCCAGATGCTGACGAGATTCTTTCCAAGAAAGGGGTTGTTATCCTCCCCGATATATA
TGCTAATTCAGGTGGAGTTACGGTGAGCTATTTCGAGTGGGTTCAGAACATCCAAGGGTT
TATGTGGGATGAAGAGAAGGTGAACAATGAACTGAGGACTTACATGACTAGGGGCTATAA
TGATGTCAAAAAAATGTGCAAGACCCACAACTGTGATCTTCGTATGGGAGCCTTTACCCT
CGGACTGAACCGTGTTGCCCAAGCGACTCTATTAAGAGGTTGGGAAGCCTAATCCTCATC
ACACAACACACTACAAGGACAGAAAGCTGAAAATAAAGCGTTACATACACACTGAGAACG
ACAATTTAACAGTTCTTCCTTTGAAACGATTCTTCGTTTGTATGACATAACTCGAGGTAG
TAAGATATATGGGCAGGGAACTTTCCTCCTAACTCGAGGTAGTTTTTAGTTTGTATGACA
TAAATTCCAGCATTTGTGCCCTTAGGGGTTCTGTTCCCGGATTTGCAGTTTTGATGATCA
AATCAGGTTGCCACTTCTATGAGATTTCTTAGGTCTTTGCTGTGCTATGATAGACAGTGT
ATGATAGACTTTCTGGACGAATGCAGTGAAACTCAATGTTAGATGTTTAAATTATGTAAT
GTAGACCTCAGACAAGAGCGTGGCTTCAAATTGTTATAATATTAATAGCATTACATGAAA
CGAAGGAAATTGGGCACTGAACTGGAAACTCATATGGGATAGCAAATTTAGTACTTCCTA
TCA
>Locus_13_Transcript_1/1_Confidence_1.000_Length_385
GCAGTGGTATCAACGCAGAGTACGGGGGGAAACGTTGAAGGACGAACCCCGCCTGTGGGA
TGATGCCATTGTGGTGAACGTGAATCTGCAGAATGGAAGCCCCCAAAAGGCTTTACAATT
GTTTAGAGATATGCGGCATTCATTTGTTAAAGCAAGCAATGTGACCGTTGCTAAAGCCTT
GCAAGCTTGTGCAAAAGTTAAAGGTGTGGATTTAGGAAAGCAAATTCATGGATATGTTAC
TAGAAATGCCATGTTAGAGGATTTGACCGTAGGCTACTCCTTGATCACCATGTATTGTAA
AACTGAAGAAATCAACCTAGCAAGGAGAGTTTTTGATTTGATGGCAAACCGCGATATACG
TACATGGAACTCCATGATCTTTGGC
>Locus_14_Transcript_1/1_Confidence_1.000_Length_1502
CTCAAATTTTTTTTTTTTCTCCCCCATTGATGTAAAAACGATCCCAATTTGTACAAGAAA
CTAACCGGATACCGGCAACTGAAAGCCGCAAGAAAATCCTGTTGAGATTCAGAAATTGGC
CTTATTTTGGCAAAACTCCAACAAAAACTGAACAACTGCAGACTTGGGATTTTCTGTACT
TCTAGTTTTGAATACACCCTTAATGATGGAAGCATATAGTCTCTCAAGCTGTGGTATTCC
ATAACCATGTGTCCACTCAAGAAATTTCTGCTTGATTGCCTCCACTTGGCTGGAAATATC
GCCATCGGACATAATTACATCATCCCGGGAGCTGCTAATTTCACAGCTATGATGTAAAGT
TGCATCGGATTTTTCATTCTGATCCCGAGTGGGAACCGAGTTCTCTGCCACTGTTTGAGA
TTGAGCTCCACAGTCCACAGGAGGTTCTTCAGATGGTTTTGAGGGTGCCGAATCTTCGGG
CACAGTTTCAAGAATCCTCTTGGACCTTTTCTGTGCTTCATAGTTTTGATCCAGATTACC
CTCTGGCTGGACACAACGGAGCCTGGCACTTGCCCTCGTCATAGCAGCTGAGTGAGTAAC
AGGAGCTGGAGGGAGACCAGAGCCCCCTAAGACATCAGGCAAGTCAATTGGACCTCCTTG
GGCAGCAATTTTATCACATAATTCTACAAGTGCAGGGTCCATCTGAGACAGCATTCCATG
CACTGCATCACGAAGCTCGTGGGCTCTACTGACAATTCTAGCTCCATTGTAATCATTGCC
ATTGTAAACCTTTGCATTGTTTAAGATTAGATCAACATCCTGCAGAAAGGCCGAACATGT
CACATACTGGCCCGAGTCCACATGCTGCAGCAGAGTGGCCATGTCCATAGGATTTTGTAT
TATTGTGCGATAATTGGGGGCATCCTCATCCATGACAGGATAATGAAACACAGTGAAACG
TTTGTCATACAAGATCCGGTTGCAGACATCTCTAAAGCACATGCGCAACCGACGAAGTGC
ATGCTGCTCTGCTTCTATCTGTGCTTTCAACTCGGAGACCTTAGGGCCATTTGCCAATTT
AGGTGCTTTGGGGAGTTCAGGAAGTGGCACTGACTGCTCAGATTTTTTTGTCCTATCCTC
CAGAGAGATTGAAAAGGCAGCTTCAATCAGACGTTGAAAATACAAGGACCGATCTTCAAT
CGTTGGTTTATCCAGCATGTATACATTGCGAGGAGGAAATACACAGTGAAGCTTATCTAA
ATCTGCAACGGGAACCAAGGATGTTCCAAGCAATAATATTGGGATGTCAGATGGCAATTC
TTCCAGCAGAGTAACAAGAACAGCCTTAAGCTGATCATCTGCATTATCCCACCAAAGATG
GAACTGAGGTAGGTAAAGTACAGATGGAGTTGTTCTCCTTGCTTCACCAAATATATGTAC
CAATGCCTCTTCAGGAGTTTTAGCACTAGAATCTGAAAGAAGAGAAGGAAGGCCAATAGA
GT
>Locus_15_Transcript_1/6_Confidence_0.571_Length_1982
AAGCAGTGGTATCAACGCAGAGTACGGGGGGCGAGGGTGTTGCTATGCCTGCTATGACTA
ATATGCTGTCAAAATGGATTCCAGTATCGGAGAGAAGTAGATCCTTGGCATTGGTGTACA
GTGGAATGTCCCTTGGATCTGTAACTGGGCTAGTTTTTTCACCCATGTTGATTCATTTAT
ATGGCTGGCCATCTGTTTTCTATTCCTTTGGCTCTTTGGGAAGCATATGGTTTGCAGTGT
GGTTGCGCAAGGCATATAGTTCACCTCTTGAAGATCCTGAATTGCGGCCTGAGGAGAAAA
AGCTGCTGATTGCTTGCAGCAGTGTATCCAAAGAACCTGTTAAGATAATACCATGGGGGT
TGATTTTGTCTAAGCCTCCTGTGTGGGCACTGATAGTATCTCACTTTTGTCACAATTGGG
GGACATTTATTCTACTTACCTGGATGCCAACGTATTATCATCAGGTTTTGAAATTCAATC
TTACAGACTCTGGGCTTGTTTGTGTTTTGCCTTGGCTTACAATGGCTTTTTCTGCAAACC
TTGGAGGCTGGATTGCAGACACCCTTATTAGCAAGGGTTTATCGGTCACTAAAGTTCGCA
AGATTATGCAAACAGTTGGATTTCTTGGTCCAGCTTTCTTCTTAACTCAGTTGAGCCATG
TGGATTCCCCTGCTATGGCCATACTATGCATGGCATGCAGTCAGGGAACTGATGCTTTCT
CTCAATCTGGTTTATATTCGAATCATCAAGATATCGCGCCTCGTTATTCTGGAATTTTAC
TTGGCCTTTCCAACACTGCCGGAGTACTGGCCGGTGTCTTTGGAACTGCTGCAACAGGCT
ATATACTACAACATGGTTCTTGGGACAATGTCTTTGAGGTTTCAGTGGGACTATACTTGG
TCGGGACAGTAGTCTGGAACCTCTTTTCAACCGGCGAGAAGATCATAGACTAATTCTCGG
GCAAGGAGAAGATTGTATAGTATCATACACAATAACAAGGTTACCTCGAGGATTGAGAGG
CACGCAACGCAGGCTAGCTATGCTAGGGCTGAGAGAAACGAAGGGGAGTTTCAATGATTA
AGCCTGAAATCGACCTCCAACGGCAAGGGTCGTCCAAGAGATTCTTTTACTCACCAAGAC
AGCTCTGAAATTGACAAAAATCTCGAGATGGAATGGAACTATCCTATTTGCCCCGTCTCT
AATTAGCAAGCCTCCTTCTTCTTCTTCTTCTTCTTAAGATTAGATCAGAATACTGCTTGT
ATAGGTCTGACTCTGAGGGGGATAAATTAAACATGCTCTGTATCATCGATGCTTGTATTT
GGAAAGTTGTAATGAGAAACCAAAGAAAGCATGATTCATTGATGTCTTCTCTTCCTTCGA
AAAAAAAAAGAGGGCAAAATATAGTGCATTGTTTACACCATGTGATCCATTGATTGGAAG
CTCAGACATTTCCGAAACAATATTATATTGGGTGGGTGAATACTGAATATACGTACCCAG
AAATAGCACAGCGGCCTAGCTAGTCCAATTATGGAATCAGAAACCATAAACAACGGTTTC
TGCACTTGCTTGCTGTATATGATCCTCCATTGTAGGAGCAGCTTGCGTTTCGATTCCTTT
ACCGTAACAATAATATTAATATACATGACCTCGGCCGAATTAACTTACATATATTGAACT
CAGACTACTTCTTCTTTGTCGGTGCCACTATCCTTACAGCTTAACATTGGAGGTGCAGGC
CGAGGCCGTATCATTATACTTTGAACGAAGGCTATCATCGTGACAAACCCAACACACATG
AGACTGAAGCCCGGGAAATGAAAGGGAGCCTTGTCGGAGAGGAATAGAGCTGTAAGAGGG
CTGAATACAAACGGGCCTATTACATCCGCAATAGAAGATATACCGGAAATGCAACCCTGA
ATCTTCCCCTGTTCGTTCGGTCCAACTTGCTCCTGTACTCTGCGTTGATACCACTGCTTA
GA
>Locus_15_Transcript_2/6_Confidence_0.143_Length_1042
AAGCAGTGGTATCAACGCAGAGTACGGGGGGCGAGGGTGTTGCTATGCCTGCTATGACTA
ATATGCTGTCAAAATGGATTCCAGTATCGGAGAGAAGTAGATCCTTGGCATTGGTGTACA
GTGGAATGTCCCTTGGATCTGTAACTGGGCTAGTTTTTTCACCCATGTTGATTCATTTAT
ATGGCTGGCCATCTGTTTTCTATTCCTTTGGCTCTTTGGGAAGCATATGGTTTGCAGTGT
GGTTGCGCAAGGCATATAGTTCACCTCTTGAAGATCCTGAATTGCGGCCTGAGGAGAAAA
AGCTGCTGATTGCTTGCAGCAGTGTATCCAAAGAACCTGTTAAGATAATACCATGGGGGT
TGATTTTGTCTAAGCCTCCTGTGTGGGCACTGATAGTATCTCACTTTTGTCACAATTGGG
GGACATTTATTCTACTTACCTGGATGCCAACGTATTATCATCAGGTTTTGAAATTCAATC
TTACAGACTCTGGGCTTGTTTGTGTTTTGCCTTGGCTTACAATGGCTTTTTCTGCAAACC
TTGGAGGCTGGATTGCAGACACCCTTATTAGCAAGGGTTTATCGGTCACTAAAGTTCGCA
AGATTATGCAAACAGTTGGATTTCTTGGTCCAGCTTTCTTCTTAACTCAGTTGAGCCATG
TGGATTCCCCTGCTATGGCCATACTATGCATGGCATGCAGTCAGGGAACTGATGCTTTCT
CTCAATCTGGTTTATATTCGAATCATCAAGATATCGCGCCTCGTTATTCTGGAATTTTAC
TTGGCCTTTCCAACACTGCCGGAGTACTGGCCGGTGTCTTTGGAACTGCTGCAACAGGCT
ATATACTACAACATGGTTCTTGGGACAATGTCTTTGAGGTTTCAGTGGGACTATACTTGG
TCGGGACAGTAGTCTGGAACCTCTTTTCAACCGGCGAGAAGATCATAGACTAATTCTCGG
GCAAGGAGAAGATTGTATAGTATCATACACAATAACAAGGCTCGAGGATTGAGAGGCACG
CAACGCAGGCTAGCTATGCTAG
>Locus_15_Transcript_3/6_Confidence_0.643_Length_2125
AAGCAGTGGTATCAACGCAGAGTACGGGGGGCGAGGGTGTTGCTATGCCTGCTATGACTA
ATATGCTGTCAAAATGGATTCCAGTATCGGAGAGAAGTAGATCCTTGGCATTGGTGTACA
GTGGAATGTCCCTTGGATCTGTAACTGGGCTAGTTTTTTCACCCATGTTGATTCATTTAT
ATGGCTGGCCATCTGTTTTCTATTCCTTTGGCTCTTTGGGAAGCATATGGTTTGCAGTGT
GGTTGCGCAAGGCATATAGTTCACCTCTTGAAGATCCTGAATTGCGGCCTGAGGAGAAAA
AGCTGCTGATTGCTTGCAGCAGTGTATCCAAAGAACCTGTTAAGATAATACCATGGGGGT
TGATTTTGTCTAAGCCTCCTGTGTGGGCACTGATAGTATCTCACTTTTGTCACAATTGGG
GGACATTTATTCTACTTACCTGGATGCCAACGTATTATCATCAGGTTTTGAAATTCAATC
TTACAGACTCTGGGCTTGTTTGTGTTTTGCCTTGGCTTACAATGGCTTTTTCTGCAAACC
TTGGAGGCTGGATTGCAGACACCCTTATTAGCAAGGGTTTATCGGTCACTAAAGTTCGCA
AGATTATGCAAACAGTTGGATTTCTTGGTCCAGCTTTCTTCTTAACTCAGTTGAGCCATG
TGGATTCCCCTGCTATGGCCATACTATGCATGGCATGCAGTCAGGGAACTGATGCTTTCT
CTCAATCTGGTTTATATTCGAATCATCAAGATATCGCGCCTCGTTATTCTGGAATTTTAC
TTGGCCTTTCCAACACTGCCGGAGTACTGGCCGGTGTCTTTGGAACTGCTGCAACAGGCT
ATATACTACAACATGGTTCTTGGGACAATGTCTTTGAGGTTTCAGTGGGACTATACTTGG
TCGGGACAGTAGTCTGGAACCTCTTTTCAACCGGCGAGAAGATCATAGACTAATTCTCGG
GCAAGGAGAAGATTGTATAGTATCATACACAATAACAAGGTTACCTCGAGGATTGAGAGG
CACGCAACGCAGGCTAGCTATGCTAGGGCTGAGAGAAACGAAGGGGAGTTTCAATGATTA
AGCCTGAAATCGACCTCCAACGGCAAGGGTCGTCCAAGAGATTCTTTTACTCACCAAGAC
AGCTCTGAAATTGACAAAAATCTCGAGATGGAATGGAACTATCCTATTTGCCCCGTCTCT
AATTAGCAAGCCTCCTTCTTCTTCTTCTTCTTCTTAAGATTAGATCAGAATACTGCTTGT
ATAGGTCTGACTCTGAGGGGGATAAATTAAACATGCTCTGTATCATCGATGCTTGTATTT
GGAAAGTTGTAATGAGAAACCAAAGAAAGCATGATTCATTGATGTCTTCTCTTCCTTCGA
AAAAAAAAAGAGGGCAAAATATAGTGCATTGTTTACACCATGTGATCCATTGATTGGAAG
CTCAGACATTTCCGAAACAATATTATATTGGGTGGGTGAATACTGAATATACGTACCCAG
AAATAGCACAGCGGCCTAGCTAGTCCAATTATGGAATCAGAAACCATAAACAACGGTTTC
TGCACTTGCTTGCTGTATATGATCCTCCATTGTAGGAGCAGCTTGCGTTTCGATTCCTTT
ACCGTAACAATAATATTAATATACATGACCTCGGCCGAATTAACTTACATATATTGAACT
CAGACTACTTCTTCTTTGTCGGTGCCACTATCCTTACAGCTTAACATTGGAGGTGCAGGC
CGAGGCCGTATCATTATACTTTGAACGAAGGCTATCATCGTGACAAACCCAACACACATG
AGACTGAAGCCCGGGAAATGAAAGGGAGCCTTGTCGGAGAGGAATAGAGCTGTAAGAGGG
CTGAATACAAACGGGCCTATTACATCCGCAATAGAAGATATACCGGAAATGCAACCCTGA
ATCTTCCCCTGTTCGTTCGGTCCAACTTGCTTTGAGGTAATACTCCTCAAACATGGTTGA
GAGAAAACTGAAAGGGTGGAGAAAGAAGCAGCTAGATATGGAACCTGATCATATGACAGA
TTAGGAGAATGCTTTTGCAAATACAATAAACAGTCAGATTTGATCCATTTTTCCTTCCCC
GTACTCTGCGTTGATACCACTGCTT
>Locus_15_Transcript_4/6_Confidence_0.643_Length_3350
AAGCAGTGGTATCAACGCAGAGTACGGGGGGCGAGGGTGTTGCTATGCCTGCTATGACTA
ATATGCTGTCAAAATGGATTCCAGTATCGGAGAGAAGTAGATCCTTGGCATTGGTGTACA
GTGGAATGTCCCTTGGATCTGTAACTGGGCTAGTTTTTTCACCCATGTTGATTCATTTAT
ATGGCTGGCCATCTGTTTTCTATTCCTTTGGCTCTTTGGGAAGCATATGGTTTGCAGTGT
GGTTGCGCAAGGCATATAGTTCACCTCTTGAAGATCCTGAATTGCGGCCTGAGGAGAAAA
AGCTGCTGATTGCTTGCAGCAGTGTATCCAAAGAACCTGTTAAGATAATACCATGGGGGT
TGATTTTGTCTAAGCCTCCTGTGTGGGCACTGATAGTATCTCACTTTTGTCACAATTGGG
GGACATTTATTCTACTTACCTGGATGCCAACGTATTATCATCAGGTTTTGAAATTCAATC
TTACAGACTCTGGGCTTGTTTGTGTTTTGCCTTGGCTTACAATGGCTTTTTCTGCAAACC
TTGGAGGCTGGATTGCAGACACCCTTATTAGCAAGGGTTTATCGGTCACTAAAGTTCGCA
AGATTATGCAAACAGTTGGATTTCTTGGTCCAGCTTTCTTCTTAACTCAGTTGAGCCATG
TGGATTCCCCTGCTATGGCCATACTATGCATGGCATGCAGTCAGGGAACTGATGCTTTCT
CTCAATCTGGTTTATATTCGAATCATCAAGATATCGCGCCTCGTTATTCTGGAATTTTAC
TTGGCCTTTCCAACACTGCCGGAGTACTGGCCGGTGTCTTTGGAACTGCTGCAACAGGCT
ATATACTACAACATGGTTCTTGGGACAATGTCTTTGAGGTTTCAGTGGGACTATACTTGG
TCGGGACAGTAGTCTGGAACCTCTTTTCAACCGGCGAGAAGATCATAGACTAATTCTCGG
GCAAGGAGAAGATTGTATAGTATCATACACAATAACAAGGTTACCTCGAGGATTGAGAGG
CACGCAACGCAGGCTAGCTATGCTAGGGCTGAGAGAAACGAAGGGGAGTTTCAATGATTA
AGCCTGAAATCGACCTCCAACGGCAAGGGTCGTCCAAGAGATTCTTTTACTCACCAAGAC
AGCTCTGAAATTGACAAAAATCTCGAGATGGAATGGAACTATCCTATTTGCCCCGTCTCT
AATTAGCAAGCCTCCTTCTTCTTCTTCTTCTTCTTCTTCTTAAGATTAGATCAGAATACT
GCTTGTATAGGTCTGACTCTGAGGGGGATAAATTAAACATGCTCTGTATCATCGATGCTT
GTATTTGGAAAGTTGTAATGAGAAACCAAAGAAAGCATGATTCATTGATGTCTTCTCTTC
CTTCGAAAAAAAAAAGAGGGCAAAATATAGTGCATTGTTTACACCATGTGATCCATTGAT
TGGAAGCTCAGACATTTCCGAAACAATATTATATTGGGTGGGTGAATACTGAATATACGT
ACCCAGAAATAGCACAGCGGCCTAGCTAGTCCAATTATGGAATCAGAAACCATAAACAAC
GGTTTCTGCACTTGCTTGCTGTATATGATCCTCCATTGTAGGAGCAGCTTGCGTTTCGAT
TCCTTTACCGTAACAATAATATTAATATACATGACCTCGGCCGAATTAACTTACATATAT
TGAACTCAGACTACTTCTTCTTTGTCGGTGCCACTATCCTTACAGCTTAACATTGGAGGT
GCAGGCCGAGGCCGTATCATTATACTTTGAACGAAGGCTATCATCGTGACAAACCCAACA
CACATGAGACTGAAGCCCGGGAAATGAAAGGGAGCCTTGTCGGAGAGGAATAGAGCTGTA
AGAGGGCTGAATACAAACGGGCCTATTACATCCGCAATAGAAGATATACCGGAAATGCAA
CCCTGAATCTTCCCCTGTTCGTTCGGTCCAACTTGCTTTGAGGTAATACTCCTCAAACAT
GGTTGAGAGAAAACTGAAAGGGTGGAGAAAGAAGCAGCTAGATATGGAACCCAGGATGCC
CATGCAATGCTGTAAAGTAATAGATGTACACATGAGAAAAAGATCCCAACGGAGAGAAGC
CTCTCCTCTCCCAAGACAGGAACCACCAAAGGCATTAACAGCAACTGTGATGCTGTCCCT
GAGATCCCCGCTATCACCATCAAGTAAGCGTACTGATCTTTGCTGAAGTGAAAACTAGCT
TTAAGATAATACAACAATGAAGTCTGAAGACCAACTGCACCAAGCTGAGTCAAGAAAGCA
ACTACAGCTACATGTGTAAATTCCGACCTAGCATTAAGCAATGAGACCATGTCATTCAAC
TTGGGCAATCCCTTGAAAAACCGATTATCGATCGATGAATCGGTATCTGAAGAGTCAACT
TCTTTCTCAATTAGTTGGGCTCGAAGGGATAATTCGTCCTGTGCTGCGGCGACGGACTCG
GGCAAGAAAACTCTCATGTAAAACAACGCCAGCACAGCCATGGCAGCGGAAACCTGGAAG
GTGGAGGGAATGGACAGGAAACGCGTGGAAGAATTCCCACAAACGAACGCACAGGATATG
ATCCCAGATAGGATTCCGAACACCGTCGCCCTCCGATCCACTGCTACATTGTCCGCCACA
TAAGCAAGGGAAATAGACAGCACCGATCCTGCACCAACCATGTCGGACAAAGTGCGAGCC
ACATAGTAGCCATATATGAAATACTTGCTCCTGTCATAAGCCAATATGGCTGAGGGGATG
ATGCAGAGAGACAACGGCACAGTGAGCATCACCTTCCTGCCATAAACATCTGATAGATTA
CCAAGCAAAGGGGTCACAATTATCGTCCCTATCCCTGTTATCGCTTGTAGAATTCCGGTG
AGGTAGATGGCCAAGGAACACTCATCTTGCCCCGGGCACAGGGCAGCCATGGTGACGTCG
GTGATTGCTGGAAGGACCATGAAGGCAGCGAAGGTCGACAGGAACACCGTCATGAAAAGG
TGGCTCAGCCCCGGTGACAGCAGCAGCTCCATCCCCGCGCGTGGCCGGCCGGCCGGCTAG
TTGTTGATCTGGCTAAGTGATCGATCGAATTCGATCGACTGCTTGCTTGCTTGCTTGCTG
CAGGTTATTTAATTAAGTGGCCGGCTGAAGAGAAAAGCAAAGCTGCAGTTAAAATCCTCT
GCTGCTTATTGCCTTTGATTTGTCCAATGAGACTGTGGTGGGTTTCTTTTTCTTTGCTTC
TCATCAGCCTTTACATGAAAAGTATCTCTAAAGTGAAAGTAATGGAAGGAGTCAAGGAGC
AGGTTTGGTATTTATAAAGCAGATAAATATTCTAGCTTGCATGACGTTAA
>Locus_15_Transcript_5/6_Confidence_0.643_Length_3581
AAGCAGTGGTATCAACGCAGAGTACGGGGGGCGAGGGTGTTGCTATGCCTGCTATGACTA
ATATGCTGTCAAAATGGATTCCAGTATCGGAGAGAAGTAGATCCTTGGCATTGGTGTACA
GTGGAATGTCCCTTGGATCTGTAACTGGGCTAGTTTTTTCACCCATGTTGATTCATTTAT
ATGGCTGGCCATCTGTTTTCTATTCCTTTGGCTCTTTGGGAAGCATATGGTTTGCAGTGT
GGTTGCGCAAGGCATATAGTTCACCTCTTGAAGATCCTGAATTGCGGCCTGAGGAGAAAA
AGCTGCTGATTGCTTGCAGCAGTGTATCCAAAGAACCTGTTAAGATAATACCATGGGGGT
TGATTTTGTCTAAGCCTCCTGTGTGGGCACTGATAGTATCTCACTTTTGTCACAATTGGG
GGACATTTATTCTACTTACCTGGATGCCAACGTATTATCATCAGGTTTTGAAATTCAATC
TTACAGACTCTGGGCTTGTTTGTGTTTTGCCTTGGCTTACAATGGCTTTTTCTGCAAACC
TTGGAGGCTGGATTGCAGACACCCTTATTAGCAAGGGTTTATCGGTCACTAAAGTTCGCA
AGATTATGCAAACAGTTGGATTTCTTGGTCCAGCTTTCTTCTTAACTCAGTTGAGCCATG
TGGATTCCCCTGCTATGGCCATACTATGCATGGCATGCAGTCAGGGAACTGATGCTTTCT
CTCAATCTGGTTTATATTCGAATCATCAAGATATCGCGCCTCGTTATTCTGGAATTTTAC
TTGGCCTTTCCAACACTGCCGGAGTACTGGCCGGTGTCTTTGGAACTGCTGCAACAGGCT
ATATACTACAACATGGTTCTTGGGACAATGTCTTTGAGGTTTCAGTGGGACTATACTTGG
TCGGGACAGTAGTCTGGAACCTCTTTTCAACCGGCGAGAAGATCATAGACTAATTCTCGG
GCAAGGAGAAGATTGTATAGTATCATACACAATAACAAGGTTACCTCGAGGATTGAGAGG
CACGCAACGCAGGCTAGCTATGCTAGGGCTGAGAGAAACGAAGGGGAGTTTCAATGATTA
AGCCTGAAATCGACCTCCAACGGCAAGGGTCGTCCAAGAGATTCTTTTACTCACCAAGAC
AGCTCTGAAATTGACAAAAATCTCGAGATGGAATGGAACTATCCTATTTGCCCCGTCTCT
AATTAGCAAGCCTCCTTCTTCTTCTTCTTCTTCTTAAGATTAGATCAGAATACTGCTTGT
ATAGGTCTGACTCTGAGGGGGATAAATTAAACATGCTCTGTATCATCGATGCTTGTATTT
GGAAAGTTGTAATGAGAAACCAAAGAAAGCATGATTCATTGATGTCTTCTCTTCCTTCGA
AAAAAAAAAGAGGGCAAAATATAGTGCATTGTTTACACCATGTGATCCATTGATTGGAAG
CTCAGACATTTCCGAAACAATATTATATTGGGTGGGTGAATACTGAATATACGTACCCAG
AAATAGCACAGCGGCCTAGCTAGTCCAATTATGGAATCAGAAACCATAAACAACGGTTTC
TGCACTTGCTTGCTGTATATGATCCTCCATTGTAGGAGCAGCTTGCGTTTCGATTCCTTT
ACCGTAACAATAATATTAATATACATGACCTCGGCCGAATTAACTTACATATATTGAACT
CAGACTACTTCTTCTTTGTCGGTGCCACTATCCTTACAGCTTAACATTGGAGGTGCAGGC
CGAGGCCGTATCATTATACTTTGAACGAAGGCTATCATCTGTGGATCCCAAAATGAGTAT
ATCATTAGTGTCCTTCAATTGTTGAAGCTTTGAAAAAGCTTCCGGTTCCAGGGCTAAGAA
ATGCATGCCGCTGGTGCAACAACAACAACAATAACAACACAGCTATTTCTCACTAGGTGA
GATCAACTACGCGTATCCGTAGGATATATGCCGTTTCTTCTTTGTGTATGTAGCCAAAAT
CTATGTAATAATTAACGAGCAGCAGTCATACTCACCGTGACAAACCCAACACACATGAGA
CTGAAGCCCGGGAAATGAAAGGGAGCCTTGTCGGAGAGGAATAGAGCTGTAAGAGGGCTG
AATACAAACGGGCCTATTACATCCGCAATAGAAGATATACCGGAAATGCAACCCTGAATC
TTCCCCTGTTCGTTCGGTCCAACTTGCTTTGAGGTAATACTCCTCAAACATGGTTGAGAG
AAAACTGAAAGGGTGGAGAAAGAAGCAGCTAGATATGGAACCCAGGATGCCCATGCAATG
CTGTAAAGTAATAGATGTACACATGAGAAAAAGATCCCAACGGAGAGAAGCCTCTCCTCT
CCCAAGACAGGAACCACCAAAGGCATTAACAGCAACTGTGATGCTGTCCCTGAGATCCCC
GCTATCACCATCAAGTAAGCGTACTGATCTTTGCTGAAGTGAAAACTAGCTTTAAGATAA
TACAACAATGAAGTCTGAAGACCAACTGCACCAAGCTGAGTCAAGAAAGCAACTACAGCT
ACATGTGTAAATTCCGACCTAGCATTAAGCAATGAGACCATGTCATTCAACTTGGGCAAT
CCCTTGAAAAACCGATTATCGATCGATGAATCGGTATCTGAAGAGTCAACTTCTTTCTCA
ATTAGTTGGGCTCGAAGGGATAATTCGTCCTGTGCTGCGGCGACGGACTCGGGCAAGAAA
ACTCTCATGTAAAACAACGCCAGCACAGCCATGGCAGCGGAAACCTGGAAGGTGGAGGGA
ATGGACAGGAAACGCGTGGAAGAATTCCCACAAACGAACGCACAGGATATGATCCCAGAT
AGGATTCCGAACACCGTCGCCCTCCGATCCACTGCTACATTGTCCGCCACATAAGCAAGG
GAAATAGACAGCACCGATCCTGCACCAACCATGTCGGACAAAGTGCGAGCCACATAGTAG
CCATATATGAAATACTTGCTCCTGTCATAAGCCAATATGGCTGAGGGGATGATGCAGAGA
GACAACGGCACAGTGAGCATCACCTTCCTGCCATAAACATCTGATAGATTACCAAGCAAA
GGGGTCACAATTATCGTCCCTATCCCTGTTATCGCTTGTAGAATTCCGGTGAGGTAGATG
GCCAAGGAACACTCATCTTGCCCCGGGCACAGGGCAGCCATGGTGACGTCGGTGATTGCT
GGAAGGACCATGAAGGCAGCGAAGGTCGACAGGAACACCGTCATGAAAAGGTGGCTCAGC
CCCGGTGACAGCAGCAGCTCCATCCCCGCGCGTGGCCGGCCGGCCGGCTAGTTGTTGATC
TGGCTAAGTGATCGATCGAATTCGATCGACTGCTTGCTTGCTTGCTTGCTGCAGGTTATT
TAATTAAGTGGCCGGCTGAAGAGAAAAGCAAAGCTGCAGTTAAAATCCTCTGCTGCTTAT
TGCCTTTGATTTGTCCAATGAGACTGTGGTGGGTTTCTTTTTCTTTGCTTCTCATCAGCC
TTTACATGAAAAGTATCTCTAAAGTGAAAGTAATGGAAGGAGTCAAGGAGCAGGTTTGGT
ATTTATAAAGCAGATAAATATTCTAGCTTGCATGACGTTAA
>Locus_15_Transcript_6/6_Confidence_0.643_Length_3344
AAGCAGTGGTATCAACGCAGAGTACGGGGGGCGAGGGTGTTGCTATGCCTGCTATGACTA
ATATGCTGTCAAAATGGATTCCAGTATCGGAGAGAAGTAGATCCTTGGCATTGGTGTACA
GTGGAATGTCCCTTGGATCTGTAACTGGGCTAGTTTTTTCACCCATGTTGATTCATTTAT
ATGGCTGGCCATCTGTTTTCTATTCCTTTGGCTCTTTGGGAAGCATATGGTTTGCAGTGT
GGTTGCGCAAGGCATATAGTTCACCTCTTGAAGATCCTGAATTGCGGCCTGAGGAGAAAA
AGCTGCTGATTGCTTGCAGCAGTGTATCCAAAGAACCTGTTAAGATAATACCATGGGGGT
TGATTTTGTCTAAGCCTCCTGTGTGGGCACTGATAGTATCTCACTTTTGTCACAATTGGG
GGACATTTATTCTACTTACCTGGATGCCAACGTATTATCATCAGGTTTTGAAATTCAATC
TTACAGACTCTGGGCTTGTTTGTGTTTTGCCTTGGCTTACAATGGCTTTTTCTGCAAACC
TTGGAGGCTGGATTGCAGACACCCTTATTAGCAAGGGTTTATCGGTCACTAAAGTTCGCA
AGATTATGCAAACAGTTGGATTTCTTGGTCCAGCTTTCTTCTTAACTCAGTTGAGCCATG
TGGATTCCCCTGCTATGGCCATACTATGCATGGCATGCAGTCAGGGAACTGATGCTTTCT
CTCAATCTGGTTTATATTCGAATCATCAAGATATCGCGCCTCGTTATTCTGGAATTTTAC
TTGGCCTTTCCAACACTGCCGGAGTACTGGCCGGTGTCTTTGGAACTGCTGCAACAGGCT
ATATACTACAACATGGTTCTTGGGACAATGTCTTTGAGGTTTCAGTGGGACTATACTTGG
TCGGGACAGTAGTCTGGAACCTCTTTTCAACCGGCGAGAAGATCATAGACTAATTCTCGG
GCAAGGAGAAGATTGTATAGTATCATACACAATAACAAGGTTACCTCGAGGATTGAGAGG
CACGCAACGCAGGCTAGCTATGCTAGGGCTGAGAGAAACGAAGGGGAGTTTCAATGATTA
AGCCTGAAATCGACCTCCAACGGCAAGGGTCGTCCAAGAGATTCTTTTACTCACCAAGAC
AGCTCTGAAATTGACAAAAATCTCGAGATGGAATGGAACTATCCTATTTGCCCCGTCTCT
AATTAGCAAGCCTCCTTCTTCTTCTTCTTCTTCTTAAGATTAGATCAGAATACTGCTTGT
ATAGGTCTGACTCTGAGGGGGATAAATTAAACATGCTCTGTATCATCGATGCTTGTATTT
GGAAAGTTGTAATGAGAAACCAAAGAAAGCATGATTCATTGATGTCTTCTCTTCCTTCGA
AAAAAAAAAGAGGGCAAAATATAGTGCATTGTTTACACCATGTGATCCATTGATTGGAAG
CTCAGACATTTCCGAAACAATATTATATTGGGTGGGTGAATACTGAATATACGTACCCAG
AAATAGCACAGCGGCCTAGCTAGTCCAATTATGGAATCAGAAACCATAAACAACGGTTTC
TGCACTTGCTTGCTGTATATGATCCTCCATTGTAGGAGCAGCTTGCGTTTCGATTCCTTT
ACCGTAACAATAATATTAATATACATGACCTCGGCCGAATTAACTTACATATATTGAACT
CAGACTACTTCTTCTTTGTCGGTGCCACTATCCTTACAGCTTAACATTGGAGGTGCAGGC
CGAGGCCGTATCATTATACTTTGAACGAAGGCTATCATCGTGACAAACCCAACACACATG
AGACTGAAGCCCGGGAAATGAAAGGGAGCCTTGTCGGAGAGGAATAGAGCTGTAAGAGGG
CTGAATACAAACGGGCCTATTACATCCGCAATAGAAGATATACCGGAAATGCAACCCTGA
ATCTTCCCCTGTTCGTTCGGTCCAACTTGCTTTGAGGTAATACTCCTCAAACATGGTTGA
GAGAAAACTGAAAGGGTGGAGAAAGAAGCAGCTAGATATGGAACCCAGGATGCCCATGCA
ATGCTGTAAAGTAATAGATGTACACATGAGAAAAAGATCCCAACGGAGAGAAGCCTCTCC
TCTCCCAAGACAGGAACCACCAAAGGCATTAACAGCAACTGTGATGCTGTCCCTGAGATC
CCCGCTATCACCATCAAGTAAGCGTACTGATCTTTGCTGAAGTGAAAACTAGCTTTAAGA
TAATACAACAATGAAGTCTGAAGACCAACTGCACCAAGCTGAGTCAAGAAAGCAACTACA
GCTACATGTGTAAATTCCGACCTAGCATTAAGCAATGAGACCATGTCATTCAACTTGGGC
AATCCCTTGAAAAACCGATTATCGATCGATGAATCGGTATCTGAAGAGTCAACTTCTTTC
TCAATTAGTTGGGCTCGAAGGGATAATTCGTCCTGTGCTGCGGCGACGGACTCGGGCAAG
AAAACTCTCATGTAAAACAACGCCAGCACAGCCATGGCAGCGGAAACCTGGAAGGTGGAG
GGAATGGACAGGAAACGCGTGGAAGAATTCCCACAAACGAACGCACAGGATATGATCCCA
GATAGGATTCCGAACACCGTCGCCCTCCGATCCACTGCTACATTGTCCGCCACATAAGCA
AGGGAAATAGACAGCACCGATCCTGCACCAACCATGTCGGACAAAGTGCGAGCCACATAG
TAGCCATATATGAAATACTTGCTCCTGTCATAAGCCAATATGGCTGAGGGGATGATGCAG
AGAGACAACGGCACAGTGAGCATCACCTTCCTGCCATAAACATCTGATAGATTACCAAGC
AAAGGGGTCACAATTATCGTCCCTATCCCTGTTATCGCTTGTAGAATTCCGGTGAGGTAG
ATGGCCAAGGAACACTCATCTTGCCCCGGGCACAGGGCAGCCATGGTGACGTCGGTGATT
GCTGGAAGGACCATGAAGGCAGCGAAGGTCGACAGGAACACCGTCATGAAAAGGTGGCTC
AGCCCCGGTGACAGCAGCAGCTCCATCCCCGCGCGTGGCCGGCCGGCCGGCTAGTTGTTG
ATCTGGCTAAGTGATCGATCGAATTCGATCGACTGCTTGCTTGCTTGCTTGCTGCAGGTT
ATTTAATTAAGTGGCCGGCTGAAGAGAAAAGCAAAGCTGCAGTTAAAATCCTCTGCTGCT
TATTGCCTTTGATTTGTCCAATGAGACTGTGGTGGGTTTCTTTTTCTTTGCTTCTCATCA
GCCTTTACATGAAAAGTATCTCTAAAGTGAAAGTAATGGAAGGAGTCAAGGAGCAGGTTT
GGTATTTATAAAGCAGATAAATATTCTAGCTTGCATGACGTTAA
>Locus_16_Transcript_1/1_Confidence_1.000_Length_314
GGGAAATTACTGATACTTTGTATGGTGATGATGGAGATGTTGATATCCCCACTAACAGCA
TCACAAGTCTCGGACGTCGGCGTCGGAGCTCATGTGGGCGATTTCCCAGCGTCGACAGAG
CCGCCGGAGTACTTGAGGAACGAAATCGCCGAGGGGCCATCGCCGAGCACGAGTATGACG
ATGATGATGTTGAAGCATCGGTCTGCATATCATGATAAGTCGGAGATTGGTGGTGGAGTA
ATCATCGCCGGACTCATCAGCTCCTGTTTGGCTGTGCTGTATAAACCTAGGCTGTGTAGC
CGGCCTCGACGCAG
>Locus_17_Transcript_1/2_Confidence_1.000_Length_743
GTTGCAAATAAAGCATTTTCTGTCTCAGATCACCAGCACAAGCAGCACCAGCACCAGCAT
ATATATAAATGTCAAGGGATCAGAGTAAGGGTGCAATTTCAGGCCCTCTTCATCGAGTGT
AAGGCGGGACGGAACCATTTCCTACAGCTCACAGTGTACAAGGGGTTTCCCATGTCGATA
TATCAGCAATGAGGCCTCGAAGCTGAGCTACGAGAAGCTTTAGATAATTGTTCCTATTAG
CAATCTCCACTCTAAGAGTAGCTGCTTGTTCTTCTAATTTCTTGATTTCGGTTTCATCGG
CTTGGGAGAAGGAACTGTCTGTTGTTCCCTTCACTGAATCCGGTATAGCGCTAAGAACAG
CGCGAAGAGAGGCGACGGAGGACTTGTACCGAAGGCGAGCATTGTCGAGGGCGCCGCCGC
CGATATCAAACTGGTGAGAGGAATCGGAAGCGCCGTCTCCATTTACGGCATCAGAATGGC
CTTCGGATGTGAGAATGGCGGCGGATGAAGGAGGAGGAGGAGCAGTAGAAGTGGACCATA
AGGCAGGGTTGCAGAGCTCGTCGTTCAAGGCGGAAAGGATCTGAAAAGCTGCTTCAATGG
TTTCTTCTAGATGCTTCTGGCCCTCGACTGCGAGCTCCTTCTTTGTCTTTGCCGGTGGTG
TAGTCGAATCCTCTTCCATTGCTTCTTCCGCCATTGCCGATCTTTGATCCTCCCCCGTAC
TCTGCGTTGATACCACTGCTTAG
>Locus_17_Transcript_2/2_Confidence_1.000_Length_662
GTTGCAAATAAAGCATTTTCTGTCTCAGATCACCAGCACAAGCAGCACCAGCACCAGCAT
ATATATAAATGTCAAGGGATCAGAGTAAGGGTGCAATTTCAGGCCCTCTTCATCGAGTGT
AAGGCGGGACGGAACCATTTCCTACAGCTCACAGTGTACAAGGGGTTTCCCATGTCGATA
TATCAGCAATGAGGCCTCGAAGCTGAGCTACGAGAAGCTTTAGATAATTGTTCCTATTAG
CAATCTCCTTCACTGAATCCGGTATAGCGCTAAGAACAGCGCGAAGAGAGGCGACGGAGG
ACTTGTACCGAAGGCGAGCATTGTCGAGGGCGCCGCCGCCGATATCAAACTGGTGAGAGG
AATCGGAAGCGCCGTCTCCATTTACGGCATCAGAATGGCCTTCGGATGTGAGAATGGCGG
CGGATGAAGGAGGAGGAGGAGCAGTAGAAGTGGACCATAAGGCAGGGTTGCAGAGCTCGT
CGTTCAAGGCGGAAAGGATCTGAAAAGCTGCTTCAATGGTTTCTTCTAGATGCTTCTGGC
CCTCGACTGCGAGCTCCTTCTTTGTCTTTGCCGGTGGTGTAGTCGAATCCTCTTCCATTG
CTTCTTCCGCCATTGCCGATCTTTGATCCTCCCCCGTACTCTGCGTTGATACCACTGCTT
AG
>Locus_18_Transcript_1/2_Confidence_1.000_Length_936
TGGTATCAACGCAGAGTACTTTTTTTTTTTTTTTTTGCAGCAGCACCCTAGTCGAGAATC
AGAATTTGAACAAAGTTTACATAAATAAATGTCATTACATCTAGCACCTAGTTTGGCTTC
TTTGTTCGGTGAAGCAAATTAGGCAACCGCAACACAACTTCGATTACAGGACAAGAACTC
AAGATTAATTTCTAGCATAGAACAAAGGACAATAGATAAGAGAACAACCCACGAGTGACA
ATGCCTTGAGGAAGATGAGGTGAAGGATCCAGTTCTGCTCATAGTTCAGAACTCTCCTTT
CTATCACCTGCTGTCTGCGACACTTTCTCTTTAGCAAGCTCATAGTTGTTCTTGGCATGT
TGGGCCATGGTATCTCCGATTGTTGGATAAACATCGCCGAGTTTCTCCACGCCAAACATT
TCCCCAGCTTTATCCCACCCAGTGAAGAATGCATCATGTACAGTGTCTTTAGCATCAGAA
GCCATATCTGCAACGTTATCTGCCTTAACTGACAAATACTCCTTAGCATCACCCATATGC
TCACTTGCCACATTCGCTGCCGCACTCGCCTTATCAGACGCATACCCTGCGGATTCAGAT
GCAACATGTTGCATCGTCGCGGTGCTCTTTGATGCTGCCTCCCCAGCTTTGTCTGCTATC
CCTTGAGTTGATTCTGCTCCATCATCACTCTTACTTCCCCATGCCTCGTTGAATTTGTGG
ATGGCCCAATCAGTCCACGACTTAGCAGTCTCCCCCGCACTCTCCTTGATATCTTCCGCT
TTGTCCTTGGCAGCTTCCGCCGCAGAGCTCAGCGTCTCCGCCGCGTCGGTCTCCCCCGCC
ACTAATGTCACCGCAATCCACAAAACCAGAATCGACGCCATTATTCTCTTCGCCATCCTT
TTCCTGATCTCTCTCTCTACCTCCTTCCTTCCCCCC
>Locus_18_Transcript_2/2_Confidence_1.000_Length_353
ACATCATCATATTCATTGATCCTACGAAATTAAATTGAATTGATCGATGTTCAGTTAAAA
AGGGAGAATATGGAGAAGAGAAAGAAAGAAAAGAAGGACGAGGGTGAAAGTGAAAATATT
ACTCGTTGAATTTGTGGATGGCCCAATCAGTCCACGACTTAGCAGTCTCCCCCGCACTCT
CCTTGATATCTTCCGCTTTGTCCTTGGCAGCTTCCGCCGCAGAGCTCAGCGTCTCCGCCG
CGTCGGTCTCCCCCGCCACTAATGTCACCGCAATCCACAAAACCAGAATCGACGCCATTA
TTCTCTTCGCCATCCTTTTCCTGATCTCTCTCTCTACCTCCTTCCTTCCCCCC
>Locus_19_Transcript_1/2_Confidence_1.000_Length_1669
AAGCAGTGGTATCAACGCAGAGTACAGGGGCTCTGTACCGAGTGGAGCTTTCTGGCCAGT
CTTTGTCATTGCTAACATTGCTGCTTTAATTGCTAGTCGGGCGATGACAACTGCTACGTT
CTCCTGTATAAAACAGTCAACAGCTCTTGGATGTTTTCCCCGGCTCAAAATTATCCATAC
ATCACGAAAGTTCATGGGTCAGATTTATATCCCAGTACTGAACTGGTTTTTGCTTGTCGC
ATGCATTGTTCTGGTGTGCTCTGTTTCAAGCATTACCGAGATTGGGAATGCTTATGGCAT
TGCTGAGCTGGGAGTAATGATGATGACTACAATTTTAGTAACGCTCGTTATGCTTCTTAT
ATGGCAGATAAACATCATTGTTGCCCTGGCTTTTCTCGTGATCTTCATGGGGTTGGAGTT
GATTTTCTTCTCCTCGGTTTTAGGGAGTGTGGGTGATGGAAGCTGGATCATATTGGTATT
TGCAGTAGTTATGTTCTTCATAATGTACATTTGGAATTATGGAAGTAAACTAAAATATGA
AACAGAAGTTAGGCAAAAAATGTCTATGGACCTTCTACATGTACTGGGTAGTAATCTTGG
AACAATTAGAGCTCCTGGCATCGGCCTGGTTTACAATGAGCTTGTCAGAGGAATACCTGC
AATTTTTGGCCATTTTCTTACTGCTCTTCCTGCTGTTCACTCAATGCTCATTTTCGTATG
TATAAAGTATGTTCCAGTTCCTGTGGTGCCTCAAAATGAAAGATTCCTCTTCCGGCGAGT
TTGCCCAAAGAGTTACCATATGTTCCGATGTATTGCCAGGTATGGCTACAAGGATGTTCG
TAAAGAGAACCATCAGGCCTTTGAACAGTTACTGATAGAAAGTCTAGAAAAATATATAAG
GCGGGAAGCTCAAGAACGGTCGTTAGAAAGTGATGGGGATGGAGATGCAGATACCGAGGA
TGAGCCATCGTCAAGAGTCCTTATAGCACCCAATGGCAGTGTGTACTCACTTGGCGTACC
TCTACTATCTGAGTTCCGGGTAGATTCAAGCAAGCCCACATCTGTAGGAAGCACTTCAGG
GGAGGTGAAACCCGAGGACCCGGTAGAAACGCCTGATGCGGAGCAAAGTCTCGAGCAGGA
GTTATCCTTTATAAGGAGGGCGAAAGAATCTGGGGTTGTATATCTTCTTGGTCATGGTGA
CATTAGGGCGAGAAAAGATTCCTGGTTCATCAAGAAGCTGGCTGTTAATTACTTAATATG
CTTTCTTGCGAAGAAATTCCAGGAGGGGCACCGCAAATTTGAGTGTGCCACACTCCCATT
TGATGCAGGTGGCCATGACGTACATGGTTTGAGGTAAAGTTATTTAAAACTGGTTCTATA
GTTGATCGAGAAAATGATCCGTGTGTTTCTTTAGTACGTTCATGTGACCGACCATCTTTT
ACCTCATCATTGAGAAGTTTTGTAGGCTACGATTGTTATTTTCGTAATACGAGAGCAGGA
ATGTATATTGATGCTGATATTCACAGTTGTCATATCTTTTATTTTGCTTATCCTGTTTAG
CCTATGGACTGCTTGTAAAGGCAAGGAATACACTTAACCAACGGATGATCTGCAAATGTT
TGTTTTGAAAAAAAAAAAAAAAAAAAAGTACTCTGCGTTGATACCACAC
>Locus_19_Transcript_2/2_Confidence_1.000_Length_1674
AAGCAGTGGTATCAACGCAGAGTACAGGGGCTCTGTACCGAGTGGAGCTTTCTGGCCAGT
CTTTGTCATTGCTAACATTGCTGCTTTAATTGCTAGTCGGGCGATGACAACTGCTACGTT
CTCCTGTATAAAACAGTCAACAGCTCTTGGATGTTTTCCCCGGCTCAAAATTATCCATAC
ATCACGAAAGTTCATGGGTCAGATTTATATCCCAGTACTGAACTGGTTTTTGCTTGTCGC
ATGCATTGTTCTGGTGTGCTCTGTTTCAAGCATTACCGAGATTGGGAATGCTTATGGCAT
TGCTGAGCTGGGAGTAATGATGATGACTACAATTTTAGTAACGCTCGTTATGCTTCTTAT
ATGGCAGATAAACATCATTGTTGCCCTGGCTTTTCTCGTGATCTTCATGGGGTTGGAGTT
GATTTTCTTCTCCTCGGTTTTAGGGAGTGTGGGTGATGGAAGCTGGATCATATTGGTATT
TGCAGTAGTTATGTTCTTCATAATGTACATTTGGAATTATGGAAGTAAACTAAAATATGA
AACAGAAGTTAGGCAAAAAATGTCTATGGACCTTCTACATGTACTGGGTAGTAATCTTGG
AACAATTAGAGCTCCTGGCATCGGCCTGGTTTACAATGAGCTTGTCAGAGGAATACCTGC
AATTTTTGGCCATTTTCTTACTGCTCTTCCTGCTGTTCACTCAATGCTCATTTTCGTATG
TATAAAGTATGTTCCAGTTCCTGTGGTGCCTCAAAATGAAAGATTCCTCTTCCGGCGAGT
TTGCCCAAAGAGTTACCATATGTTCCGATGTATTGCCAGGTATGGCTACAAGGATGTTCG
TAAAGAGAACCATCAGGCCTTTGAACAGTTACTGATAGAAAGTCTAGAAAAATATATAAG
GCGGGAAGCTCAAGAACGGTCGTTAGAAAGTGATGGGGATGGAGATGCAGATACCGAGGA
TGAGCCATCGTCAAGAGTCCTTATAGCACCCAATGGCAGTGTGTACTCACTTGGCGTACC
TCTACTATCTGAGTTCCGGGTAGATTCAAGCAAGCCCACATCTGTAGGAAGCACTTCAGG
GGAGGTGAAACCCGAGGACCCGGTAGAAACGCCTGATGCGGAGCAAAGTCTCGAGCAGGA
GTTATCCTTTATAAGGAGGGCGAAAGAATCTGGGGTTGTATATCTTCTTGGTCATGGTGA
CATTAGGGCGAGAAAAGATTCCTGGTTCATCAAGAAGCTGGCTGTTAATTACTTAATATG
CTTTCTTGCGAAGAAATTCCAGGAGGGGCACCGCAAATTTGAGTGTGCCACACTCCCATT
TGATGCAGGTGGCCATGACGTACATGGTTTGAGGTAAAGTTATTTAAAACTGGTTCTATA
GTTGATCGAGAAAATGATCCGTGTGTTTCTTTAGTACGTTCATGTGACCGACCATCTTTT
ACCTCATCATTGAGAAGTTTTGTAGGCTACGATTGTTATTTTCGTAATACGAGAGCAGGA
ATGTATATTGATGCTGATATTCACAGTTGTCATATCTTTTATTTTGCTTATCCTGTTTAG
CCTATGGACTGCTTGTAAAGGCAAGGAATACACTTAACCAACGGATGATCTGCAAATGTT
TGTTTTGAAAAAAAAAAAAAAAAAAAAGTACTCTGCGTTGATNNNNNNNNNNTT
>Locus_20_Transcript_1/4_Confidence_0.545_Length_1418
ATCTATTTCACTATATCATTGTGAGTTATTAGAAGTTAGTTATCAGGTAACAGATCACAA
TAGGAGGCAGCTATGGAGATTATCGACAAACTCGACAAATTTGAAACTCTAAAACATACA
TACATAAATATATATATTGTTCCATGTGATCAGAAGTTTAGGTTCAATATTATTCTTCCA
CAGACATTTTGTTCTTTCATATCCATAGCCATAGGCAATGCTAATAAACTACATAAGACA
GGCACACAAGATGGGAATTGGGAAAGGGTTCTCTAACCTCCTTGAAACTCAAGAACGAGC
AACAACAGGGATACATGAAGGACCTTTTCATGATCATCATCATCATCACATGACAAGCAC
ATACTCGCCAGCAAACTCCTTAGCTATCTCCCCAGCCAATTCGCCGTGCAAGGCCTTGCA
ATACATATAAAGCACCGTATTCGCAGCAATACTATGAAGCAAGAGCAGGGTCAACATTGC
AGAAGTAACCACAATCTGGACAACGAATGCCATACTCTTCCACGCATCACTGAGAAAATC
GAAGGTCCCTGAAACCACATTAATGCACAACACGAGAACCGTGAAAATGCCAAAGAAGAA
CGCCAAAGCCAACCCCGAGCTCCTCATTCCCCTAATCAGATACCTGCTCCGAGCTAGCGG
CTTGAACCCCCACTTGGATTCGAGCACAACCACCACACTCACCAGTGCCCAATTCAACTG
TACATAGATCAACACGACCCCTAAAGCCACGACTAAAATCGACACGAACACAATGAAGTA
AGGCGAATTATACGGCAATTGAACGCCAATCAGCTCGATTCCCTTCATGCACAGATAGCC
AAACAGCCCAAACAGCGCGAGGATCAGAGCCACAACGAGCTGTGAAGCAATTACAGTGGC
GGAGAGGTGGATGAAAGAAGAGGACAGAGACTTAACTGCAGAAACGAGCTTAACCGGGCG
GCCATAGAAGCCATGGAAGACGGAGTAGGTGATGGAACCAAGGGCACATATGGAGAGGAA
GAGGGCGAAGCCGGCGAATATGAGAAAGAAAGCTAGGGTTTCGGCGGTGGTGAATTGGTG
GAGGTGGAGGCGACGGTGGTCCTTGGGGAGGTGGAAGACAGAGGGGGATGATCGGAGGGC
AGTCTCGATGAGGTTGGGCTGGTCGATGGAGAAGGTGGAGACGAGGGTGGCGAAGACGGA
GAGGGAGAAGGAGAGAGGGAGGAGGAAGAGGACGGAGAGTGCGAGGAAGTGGCGTGAGTA
GGCGTTGATTATCCGCTTCGACTCGCAGATTACTATGTAGAAGTCGGAGATGGATGGTGA
TGCGGTCGACATCGAGGAGGGCGATGGATGGACAGCCGCCACCGGTGGTGGTTGTCGTCG
GACTAGAGTCAAGCTCAACAGGGGCTTCTTTCCCCGCT
>Locus_20_Transcript_2/4_Confidence_0.455_Length_1575
ATCTATTTCACTATATCATTGTGAGTTATTAGAAGTTAGTTATCAGGTAACAGATCACAA
TAGGAGGCAGCTATGGAGATTATCGACAAACTCGACAAATTTGAAACTCTAAAACATACA
TACATAAATATATATATTGTTCCATGTGATCAGAAGTTTAGGTTCAATATTATTCTTCCA
CAGACATTTTGTTCTTTCATATCCATAGCCATAGGCAATGCTAATAAACTACATAAGACA
GGCACACAAGATGGGAATTGGGAAAGGGTTCTCTAACCTCCTTGAAACTCAAGAACGAGC
AACAACAGGGATACATGAAGGACCTTTTCATGATCATCATCATCATCATCACATGACAAG
CTCACATACTCGCCAGCAAACTCCTTAGCTATCTCCCCAGCCAATTCGCCGTGCAAGGCC
TTGCAATACATATAAAGCACCGTATTCGCAGCAATACTATGAAGCAAGAGCAGGGTCAAC
ATTGCAGAAGTAACCACAATCTGGACAACGAATGCCATACTCTTCCACGCATCACTGAGA
AAATCGAAGGTCCCTGAAACCACATTAATGCACAACACGAGAACCGTGAAAATGCCAAAG
AAGAACGCCAAAGCCAACCCCGAGCTCCTCATTCCCCTAATCAGATACCTGCTCCGAGCT
AGCGGCTTGAACCCCCACTTGGATTCGAGCACAACCACCACACTCACCAGTGCCCAATTC
AACTGTACATAGATCAACACGACCCCTAAAGCCACGACTAAAATCGACACGAACACAATG
AAGTAAGGCGAATTATACGGCAATTGAACGCCAATCAGCTCGATTCCCTTCATGCACAGA
TAGCCAAACAGCCCAAACAGCGCGAGGATCAGAGCCACAACGAGCTGTGAAGCAATTACA
GTGGCGGAGAGGTGGATGAAAGAAGAGGACAGAGACTTAACTGCAGAAACGAGCTTAACC
GGGCGGCCATAGAAGCCATGGAAGACGGAGTAGGTGATGGAACCAAGGGCACATATGGAG
AGGAAGAGGGCGAAGCCGGCGAATATGAGAAAGAAAGCTAGGGTTTCGGCGGTGGTGAAT
TGGTGGAGGTGGAGGCGACGGTGGTCCTTGGGGAGGTGGAAGACAGAGGGGGATGATCGG
AGGGCAGTCTCGATGAGGTTGGGCTGGTCGATGGAGAAGGTGGAGACGAGGGTGGCGAAG
ACGGAGAGGGAGAAGGAGAGAGGGAGGAGGAAGAGGACGGAGAGTGCGAGGAAGTGGCGT
GAGTAGGCGTTGATTATCCGCTTCGACTCGCAGATTACTATGTAGAAGTCGGAGATGGAT
GGTGATGCGGTCGACATCGAGGAGGGCGATGGATGGACAGCCGCCACCGGTGGTGGTTGT
CGTCGACGGTGGGCGAGGAGGTCGTGCTTGATTTGTGGTGATGATTTTCAGCAGTTGCAA
CAGTTGGGAAAACTGAGAAGAGGGAGAGTCCAGAAATCTCAAATCTCTGTATGCCGTGCC
GTGTTTGTGGAGTTGAGCTGCCCGTTGACAACAAATCATTCACCCCCCGTACTCTGCGTT
GATACCACTGCTTAG
>Locus_20_Transcript_3/4_Confidence_0.727_Length_1419
ATCTATTTCACTATATCATTGTGAGTTATTAGAAGTTAGTTATCAGGTAACAGATCACAA
TAGGAGGCAGCTATGGAGATTATCGACAAACTCGACAAATTTGAAACTCTAAAACATACA
TACATAAATATATATATTGTTCCATGTGATCAGAAGTTTAGGTTCAATATTATTCTTCCA
CAGACATTTTGTTCTTTCATATCCATAGCCATAGGCAATGCTAATAAACTACATAAGACA
GGCACACAAGATGGGAATTGGGAAAGGGTTCTCTAACCTCCTTGAAACTCAAGAACGAGC
AACAACAGGGATACATGAAGGACCTTTTCATGATCATCATCATCATCACATGACAAGCAC
ATACTCGCCAGCAAACTCCTTAGCTATCTCCCCAGCCAATTCGCCGTGCAAGGCCTTGCA
ATACATATAAAGCACCGTATTCGCAGCAATACTATGAAGCAAGAGCAGGGTCAACATTGC
AGAAGTAACCACAATCTGGACAACGAATGCCATACTCTTCCACGCATCACTGAGAAAATC
GAAGGTCCCTGAAACCACATTAATGCACAACACGAGAACCGTGAAAATGCCAAAGAAGAA
CGCCAAAGCCAACCCCGAGCTCCTCATTCCCCTAATCAGATACCTGCTCCGAGCTAGCGG
CTTGAACCCCCACTTGGATTCGAGCACAACCACCACACTCACCAGTGCCCAATTCAACTG
TACATAGATCAACACGACCCCTAAAGCCACGACTAAAATCGACACGAACACAATGAAGTA
AGGCGAATTATACGGCAATTGAACGCCAATCAGCTCGATTCCCTTCATGCACAGATAGCC
AAACAGCCCAAACAGCGCGAGGATCAGAGCCACAACGAGCTGTGAAGCAATTACAGTGGC
GGAGAGGTGGATGAAAGAAGAGGACAGAGACTTAACTGCAGAAACGAGCTTAACCGGGCG
GCCATAGAAGCCATGGAAGACGGAGTAGGTGATGGAACCAAGGGCACATATGGAGAGGAA
GAGGGCGAAGCCGGCGAATATGAGAAAGAAAGCTAGGGTTTCGGCGGTGGTGAATTGGTG
GAGGTGGAGGCGACGGTGGTCCTTGGGGAGGTGGAAGACAGAGGGGGATGATCGGAGGGC
AGTCTCGATGAGGTTGGGCTGGTCGATGGAGAAGGTGGAGACGAGGGTGGCGAAGACGGA
GAGGGAGAAGGAGAGAGGGAGGAGGAAGAGGACGGAGAGTGCGAGGAAGTGGCGTGAGTA
GGCGTTGATTATCCGCTTCGACTCGCAGATTACTATGTAGAAGTCGGAGATGGATGGTGA
TGCGGTCGACATCGAGGAGGGCGATGGATGGACAGCCGCCACCGGTGGTGGTTGTCGTCG
GACTAGAGTCAAGCTCAACAGGGTCTTCTTTCCCCGCTG
>Locus_20_Transcript_4/4_Confidence_0.455_Length_1570
ATCTATTTCACTATATCATTGTGAGTTATTAGAAGTTAGTTATCAGGTAACAGATCACAA
TAGGAGGCAGCTATGGAGATTATCGACAAACTCGACAAATTTGAAACTCTAAAACATACA
TACATAAATATATATATTGTTCCATGTGATCAGAAGTTTAGGTTCAATATTATTCTTCCA
CAGACATTTTGTTCTTTCATATCCATAGCCATAGGCAATGCTAATAAACTACATAAGACA
GGCACACAAGATGGGAATTGGGAAAGGGTTCTCTAACCTCCTTGAAACTCAAGAACGAGC
AACAACAGGGATACATGAAGGACCTTTTCATGATCATCATCATCATCACATGACAAGCAC
ATACTCGCCAGCAAACTCCTTAGCTATCTCCCCAGCCAATTCGCCGTGCAAGGCCTTGCA
ATACATATAAAGCACCGTATTCGCAGCAATACTATGAAGCAAGAGCAGGGTCAACATTGC
AGAAGTAACCACAATCTGGACAACGAATGCCATACTCTTCCACGCATCACTGAGAAAATC
GAAGGTCCCTGAAACCACATTAATGCACAACACGAGAACCGTGAAAATGCCAAAGAAGAA
CGCCAAAGCCAACCCCGAGCTCCTCATTCCCCTAATCAGATACCTGCTCCGAGCTAGCGG
CTTGAACCCCCACTTGGATTCGAGCACAACCACCACACTCACCAGTGCCCAATTCAACTG
TACATAGATCAACACGACCCCTAAAGCCACGACTAAAATCGACACGAACACAATGAAGTA
AGGCGAATTATACGGCAATTGAACGCCAATCAGCTCGATTCCCTTCATGCACAGATAGCC
AAACAGCCCAAACAGCGCGAGGATCAGAGCCACAACGAGCTGTGAAGCAATTACAGTGGC
GGAGAGGTGGATGAAAGAAGAGGACAGAGACTTAACTGCAGAAACGAGCTTAACCGGGCG
GCCATAGAAGCCATGGAAGACGGAGTAGGTGATGGAACCAAGGGCACATATGGAGAGGAA
GAGGGCGAAGCCGGCGAATATGAGAAAGAAAGCTAGGGTTTCGGCGGTGGTGAATTGGTG
GAGGTGGAGGCGACGGTGGTCCTTGGGGAGGTGGAAGACAGAGGGGGATGATCGGAGGGC
AGTCTCGATGAGGTTGGGCTGGTCGATGGAGAAGGTGGAGACGAGGGTGGCGAAGACGGA
GAGGGAGAAGGAGAGAGGGAGGAGGAAGAGGACGGAGAGTGCGAGGAAGTGGCGTGAGTA
GGCGTTGATTATCCGCTTCGACTCGCAGATTACTATGTAGAAGTCGGAGATGGATGGTGA
TGCGGTCGACATCGAGGAGGGCGATGGATGGACAGCCGCCACCGGTGGTGGTTGTCGTCG
ACGGTGGGCGAGGAGGTCGTGCTTGATTTGTGGTGATGATTTTCAGCAGTTGCAACAGTT
GGGAAAACTGAGAAGAGGGAGAGTCCAGAAATCTCAAATCTCTGTATGCCGTGCCGTGTT
TGTGGAGTTGAGCTGCCCGTTGACAACAAATCATTCACCCCCCGTACTCTGCGTTGATAC
CACTGCTTAG
>Locus_21_Transcript_1/2_Confidence_1.000_Length_1184
GAAGAGCTAAAGAGGACAGTTGATGAGCTTCGAGCATCTGAGGTTGATGCTGATTTCAAA
CTGAAAGATATGAAGAAGCTTTACAGAGAGTTGGAAATCAAGGAGAAGGCTTATAAGAAA
AAGTTTGATGACTTGCAGCATTCTATTGTCAAACACATGGAACAAATAAACAGTGAAGCT
GTGGACCCTGAAAAGCTTGAGGCGACACTTAGGGATGATACCCTTAGCATTCCTTGTGAT
ATGAGAAGGGCCCTTGAGATGGTGGGATTATTAGAAGCCCAAGTGAAAGAGATGAATCCC
AATCTTGATTCAATTGCAGAGTATCGTAGAAAGGCTTCATCCTACAACGAACGGGTTGAG
GAACTTAATACAGTTACTCAAGAACGAGATGACATCAAGAAGCAATATGATGAATGGAGA
AAGAAAAGGTTAGATGAGTTCATGGCTGGATTTAACGTAATATCATTGAAGTTGAAGGAA
ATGTATCAGATGATCACGCTTGGAGGAGATGCGGAGCTCGAGTTAGTGGATTCCTTGGAT
CCTTTCTCTGAAGGTGTAGTCTTCAGTGTTAGGCCACCAAAGAAGAGTTGGAAGAACATT
GCTAACTTATCCGGGGGTGAAAAGACACTCAGCTCGTTAGCTCTTGTGTTTGCTCTTCAT
CACTACAAACCCACCCCACTCTATGTTATGGATGAGATTGATGCAGCTCTGGATTTCAAG
AATGTATCCATTGTTGGACATTACGTGAAGGATCGGACAAAAGATGCACAATTTATAATC
ATAAGCCTTAGAAACAACATGTTTGAGTTGGCCGACCGTCTTGTTGGAATTTACAAAACT
GATAATTGCACAAAGAGCATTACAATCAATCCAGGCAGTTTCGTGGTTTGTCAGAAGGCC
GCATAGAAGGGCCATCTCGATATTTCACAAAGTTTGCAGAGGATAAGCAGCTTGTGGTCC
TTTGCTGCACATGTAATGTTATGCTCCAGCTCACTCCTTGGACATAAGCTCTTGATATTT
ATCTTGCCAAGTAAATTAACTTAAATGGTTGGTAGGTTGAACTGGCATGATGCTGCCTCT
CTCGGTAGTGTGAAAGTTATTCACATTGCTTTTTGCAGTCCATGCTCTTCGCTCTCCTCT
ATTTTGCTGCATCTACTCATATTCATTGCCAATGAAAAAAAAAT
>Locus_21_Transcript_2/2_Confidence_1.000_Length_857
AAGCAGTGGTATCAACGCAGAGTACGGGGGGCACTTTCATTTCCTAATGTACAAAACGCT
CTACCTCAATTGGTTTCTGCACCCAAACTATGATGCATTTTGCGACAGGTATACAGATTA
ATTACAGTTGGAATGGTCAACTCACTTGTGTGGTTGGTGCAGATGATCACGCTTGGAGGA
GATGCGGAGCTCGAGTTAGTGGATTCCTTGGATCCTTTCTCTGAAGGTGTAGTCTTCAGT
GTTAGGCCACCAAAGAAGAGTTGGAAGAACATTGCTAACTTATCCGGGGGTGAAAAGACA
CTCAGCTCGTTAGCTCTTGTGTTTGCTCTTCATCACTACAAACCCACCCCACTCTATGTT
ATGGATGAGATTGATGCAGCTCTGGATTTCAAGAATGTATCCATTGTTGGACATTACGTG
AAGGATCGGACAAAAGATGCACAATTTATAATCATAAGCCTTAGAAACAACATGTTTGAG
TTGGCCGACCGTCTTGTTGGAATTTACAAAACTGATAATTGCACAAAGAGCATTACAATC
AATCCAGGCAGTTTCGTGGTTTGTCAGAAGGCCGCATAGAAGGGCCATCTCGATATTTCA
CAAAGTTTGCAGAGGATAAGCAGCTTGTGGTCCTTTGCTGCACATGTAATGTTATGCTCC
AGCTCACTCCTTGGACATAAGCTCTTGATATTTATCTTGCCAAGTAAATTAACTTAAATG
GTTGGTAGGTTGAACTGGCATGATGCTGCCTCTCTCGGTAGTGTGAAAGTTATTCACATT
GCTTTTTGCAGTCCATGCTCTTCGCTCTCCTCTATTTTGCTGCATCTACTCATATTCATT
GCCAATGAAAAAAAAAT
>Locus_22_Transcript_1/6_Confidence_0.615_Length_1252
AAGCAGTGGTATCAACGCAGAGTACGGGGGGCTCCATTACAATCTTCTGAGATAGATGGT
GTGAAGAGGGTTGTGCAAGATAAGGTACCTGAAGGAGTCGATGGTCGTGGTCTTACTTTG
GCAGGGTTTCTCTATCTTCATGCACTTTTTATAGAGAAAGGGCGCCTTGAGACAACATGG
ACTGTTTTAAGGAAGTTTGGGTACAATAATGATATTAGGCTTACAGACGATCTGCTCCCA
TCAACATTCAAGAGAACTGCTGATCAGAGTGTGGAGCTGTCAAATGATGCTATTGGCTTC
TTGAGAGAAACCTTTACTTCTTATGCAAGTGATACTGAAGGGGCAATTCGGCCTGCAGCA
GTTGACATTGACCTGTTCTCTACTGCACCAGAGAGCCCTTGGAGCGAACCTCCATACAAG
GACGCTGTACCAACAAGTGCATTGGGAGGGATTCACCTGGATGGGTTCCTGTCTGGGTGG
TCCCTCATGACATTGTTAGACCCGGCTAAGAGTGTGGAGTATCTGAAATATCTTATGTAT
GATGGTGATGCGGCTTCTGCCATCCGTGTGACCAGGAAGAGGCGCATAAATCGAAAAAAG
CAACAATCTGATAGGAACGTTTTCCAGTGTTATGTCTTTGGACCACAAAAGGCTGGGAAG
TCGGCCTTGTTGAATGCTTTCCTTGGAAGGCCTTTTATTGAGAGTCACACTCCAACCAAC
GAAGATAGATATGGTGTGAATGTTGTGGATGAACAACCTGGAACAAAGAAGACACTTGTA
TTGCGAGAAGTACCCGAAGCTGGAGTGAAGAAGCTACTTTCAGACAAAGCGTCACTTGCT
GCTTGTGATGTTGCTCTATTTGTTTATGACAGCTCCGATGAGTCATCTTGGAAAAAGATG
GCTGAGCTGCTCCTAGATGTTGCTAGTCATGGAGAAGATACTGGGTATGAGGTGCCATCC
CTCATTGTCGCTGCAAAAGATGATCTGGATCCGTATCCCATGGCATTCTATGATTCAACT
CGGGTTAGTCAGGATATGGGTATTCTGTCTCCTATACCAATCAGTGTTAAACTGGGAGAT
TTCAATAATATATTCCAGAGGATTGTGGATGCCGCAAAATGTCCTCATTTGAGCATCCCT
GAGACAGAAGCTGGAAGAAGCAGGAAGCAATATCACCGACTTGTTAACCGCTCCCTTATG
TTTGTTTCAGTTGGAGCTGCTGTTGCCATCATTGGATTGGCAGCTTATCGGG
>Locus_22_Transcript_2/6_Confidence_0.615_Length_1248
AAGCAGTGGTATCAACGCAGAGTACGGGGGGCTCCATTACAATCTTCTGAGATAGATGGT
GTGAAGAGGGTTGTGCAAGATAAGGTACCTGAAGGAGTCGATGGTCGTGGTCTTACTTTG
GCAGGGTTTCTCTATCTTCATGCACTTTTTATAGAGAAAGGGCGCCTTGAGACAACATGG
ACTGTTTTAAGGAAGTTTGGGTACAATAATGATATTAGGCTTACAGACGATCTGCTCCCA
TCAACATTCAAGAGAACTGCTGATCAGAGTGTGGAGCTGTCAAATGATGCTATTGGCTTC
TTGAGAGAAACCTTTACTTCTTATGCAAGTGATACTGAAGGGGCAATTCGGCCTGCAGCA
GTTGACATTGACCTGTTCTCTACTGCACCAGAGAGCCCTTGGAGCGAACCTCCATACAAG
GACGCTGTACCAACAAGTGCATTGGGAGGGATTCACCTGGATGGGTTCCTGTCTGGGTGG
TCCCTCATGACATTGTTAGACCCGGCTAAGAGTGTGGAGTATCTGAAATATCTTATGTAT
GATGGTGATGCGGCTTCTGCCATCCGTGTGACCAGGAAGAGGCGCATAAATCGAAAAAAG
CAACAATCTGATAGGAACGTTTTCCAGTGTTATGTCTTTGGACCACAAAAGGCTGGGAAG
TCGGCCTTGTTGAATGCTTTCCTTGGAAGGCCTTTTATTGAGAGTCACACTCCAACCAAC
GAAGATAGATATGGTGTGAATGTTGTGGATGAACAACCTGGAACAAAGAAGACACTTGTA
TTGCGAGAAGTACCCGAAGCTGGAGTGAAGAAGCTACTTTCAGACAAAGCGTCACTTGCT
GCTTGTGATGTTGCTCTATTTGTTTATGACAGCTCCGATGAGTCATCTTGGAAAAAGATG
GCTGAGCTGCTCCTAGATGTTGCTAGTCATGGAGAAGATACTGGGTATGAGGTGCCATCC
CTCATTGTCGCTGCAAAAGATGATCTGGATCCGTATCCCATGGCATTCTATGATTCAACT
CGGGTTAGTCAGGATATGGGTATTCTGTCTCCTATACCAATCAGTGTTAAACTGGGAGAT
TTCAATAATATATTCCAGAGGATTGTGGATGCCGCAAAATGTCCTCATTTGAGCATCCCT
GAGACAGAAGCTGGAAGAAGCAGGAAGCAATATCACCGACTTGTTAACCGCTCTCTTATG
TTTGTTTTGGAGCTGCTGTTGCCATCGTTGGATTGGCAGCTTATCGGG
>Locus_22_Transcript_3/6_Confidence_0.615_Length_610
CCACAAAAGGCTGGGAAGTCGGCCTTGTTGAATGCTTTCCTTGGAAGGCCTTTTATTGAG
AGTCACACTCCAACCAACGAAGATAGATATGGTGTGAATGTTGTGGATGAACAACCTGGA
ACAAAGAAGACACTTGTATTGCGAGAAGTACCCGAAGCTGGAGTGAAGAAGCTACTTTCA
GACAAAGCGTCACTTGCTGCTTGTGATGTTGCTCTATTTGTTTATGACAGCTCCGATGAG
TCATCTTGGAAAAAGATGGCTGAGCTGCTCCTAGATGTTGCTAGTCATGGAGAAGATACT
GGGTATGAGGTGCCATCCCTCATTGTCGCTGCAAAAGATGATCTGGATCCGTATCCCATG
GCATTCTATGATTCAACTCGGGTTAGTCAGGATATGGGTATTCTGTCTCCTATACCAATC
AGTGTTAAACTGGGAGATTTCAATAATATATTCCAGAGGATTGTGGATGCCGCAAAATGT
CCTCATTTGAGCATCCCTGAGACAGAAGCTGGAAGAAGCAGGAAGCAATATCACCGACTT
GTTAACCGCTCTCTTATGTTTGTTTCAGTTGGAGCTGCTGTTGCCATCATTGGATTGGCA
GCTTATCGGG
>Locus_22_Transcript_4/6_Confidence_0.538_Length_1285
AAGCAGTGGTATCAACGCAGAGTACGGGGGGCTCCATTACAATCTTCTGAGATAGATGGT
GTGAAGAGGGTTGTGCAAGATAAGGTACCTGAAGGAGTCGATGGTCGTGGTCTTACTTTG
GCAGGGTTTCTCTATCTTCATGCACTTTTTATAGAGAAAGGGCGCCTTGAGACAACATGG
ACTGTTTTAAGGAAGTTTGGGTACAATAATGATATTAGGCTTACAGACGATCTGCTCCCA
TCAACATTCAAGAGAACTGCTGATCAGAGTGTGGAGCTGTCAAATGATGCTATTGGCTTC
TTGAGAGAAACCTTTACTTCTTATGCAAGTGATACTGAAGGGGCAATTCGGCCTGCAGCA
GTTGACATTGACCTGTTCTCTACTGCACCAGAGAGCCCTTGGAGCGAACCTCCATACAAG
GACGCTGTACCAACAAGTGCATTGGGAGGGATTCACCTGGATGGGTTCCTGTCTGGGTGG
TCCCTCATGACATTGTTAGACCCGGCTAAGAGTGTGGAGTATCTGAAATATCTTATGTAT
GATGGTGATGCGGCTTCTGCCATCCGTGTGACCAGGAAGAGGCGCATAAATCGAAAAAAG
CAACAATCTGATAGGAACGTTTTCCAGTGTTATGTCTTTGGACCACAAAAGGCTGGGAAG
TCGGCCTTGTTGAATGCTTTCCTTGGAAGGCCTTTTATTGAGAGTCACACTCCAACCAAC
GAAGATAGATATGGTGTGAATGTTGTGGATGAACAACCTGTTGATTGCCAGAATTGTTTT
CTTGGTTTACAGGGAACAAAGAAGACACTTGTATTGCGAGAAATACCCGAAGCTGGAGTG
AAGAAGCTACTTTCAGACAAAGCGTCACTTGCTGCTTGTGATGTTGCTCTATTTGTTTAT
GACAGCTCCGATGAGTCATCTTGGAAAAAGATGGCTGAGCTGCTCCTAGATGTTGCTAGT
CATGGAGAAGATACTGGGTATGAGGTGCCATCCCTCATTGTCGCTGCAAAAGATGATCTG
GATCCGTATCCCATGGCATTCTATGATTCAACTCGGGTTAGTCAGGATATGGGTATTCTG
TCTCCTATACCAATCAGTGTTAAACTGGGAGATTTCAATAATATATTCCAGAGGATTGTG
GATGCCGCAAAATGTCCTCATTTGAGCATCCCTGAGACAGAAGCTGGAAGAAGCAGGAAG
CAATATCACCGACTTGTTAACCGCTCTCTTATGTTTGTTTCAGTTGGAGCTGCTGTTGCC
ATCATTGGATTGGCAGCTTATCGGG
>Locus_22_Transcript_5/6_Confidence_0.308_Length_1159
AAGCAGTGGTATCAACGCAGAGTACGGGGGGCTCCATTACAATCTTCTGAGATAGATGGT
GTGAAGAGGGTTGTGCAAGATAAGGTACCTGAAGGAGTCGATGGTCGTGGTCTTACTTTG
GCAGGGTTTCTCTATCTTCATGCACTTTTTATAGAGAAAGGGCGCCTTGAGACAACATGG
ACTGTTTTAAGGAAGTTTGGGTACAATAATGATATTAGGCTTACAGACGATCTGCTCCCA
TCAACATTCAAGAGAACTGCTGATCAGAGTGTGGAGCTGTCAAATGATGCTATTGGCTTC
TTGAGAGAAACCTTTACTTCTTATGCAAGTGATACTGAAGGGGCAATTCGGCCTGCAGCA
GTTGACATTGACCTGTTCTCTACTGCACCAGAGAGCCCTTGGAGCGAACCTCCATACAAG
GACGCTGTACCAACAAGTGCATTGGGAGGGATTCACCTGGATGGGTTCCTGTCTGGGTGG
TCCCTCATGACATTGTTAGACCCGGCTAAGAGTGTGGAGTATCTGAAATATCTTATGTAT
GATGGTGATGCGGCTTCTGCCATCCGTGTGACCAGGAAGAGGCGCATAAATCGAAAAAAG
CAACAATCTGATAGGAACGTTTTCCAGTGTTATGTCTTTGGACCACAAAAGGCTGGGAAG
TCGGCCTTGTTGAATGCTTTCCTTGGAAGGCCTTTTATTGAGAGTCACACTCCAACCAAC
GAAGATAGATATGGTGTGAATGTTGTGGATGAACAACCTGGATGCCCTAGAATTCACATC
GATCGGAAAGTTCAAACGAAAACCATTTTAAGAAGTGACTCTGGCTTTCTCAGGAAGAGT
TCTTTTGAGGGTGACTCTAGAAATACTCAATGGTCGATCATTGTCATTTGGATCGCTTAT
ATATTTTAGATTACATTGATGGTGCCATTCCAGGGCTAGTTATAAGATCGATGGTGGATG
TCCACATTTTGAGATTATTTTGATGGTCGATTGATGTATTTATGCACTCTAATTTACTGG
ATGTATGCGTCCAACGCCCTCGAGAACCTTTATCCATGTATTTTATGTTGGTGATGCCTG
ATATTTTGTGACTGTTGGCCGTTTGAATCGTGCCTTTTGCATGTTTCTTCGAAAAAAAAA
AAAAAAAAAAAAAAAAAAA
>Locus_22_Transcript_6/6_Confidence_0.615_Length_1252
AAGCAGTGGTATCAACGCAGAGTACGGGGGGCTCCATTACAATCTTCTGAGATAGATGGT
GTGAAGAGGGTTGTGCAAGATAAGGTACCTGAAGGAGTCGATGGTCGTGGTCTTACTTTG
GCAGGGTTTCTCTATCTTCATGCACTTTTTATAGAGAAAGGGCGCCTTGAGACAACATGG
ACTGTTTTAAGGAAGTTTGGGTACAATAATGATATTAGGCTTACAGACGATCTGCTCCCA
TCAACATTCAAGAGAACTGCTGATCAGAGTGTGGAGCTGTCAAATGATGCTATTGGCTTC
TTGAGAGAAACCTTTACTTCTTATGCAAGTGATACTGAAGGGGCAATTCGGCCTGCAGCA
GTTGACATTGACCTGTTCTCTACTGCACCAGAGAGCCCTTGGAGCGAACCTCCATACAAG
GACGCTGTACCAACAAGTGCATTGGGAGGGATTCACCTGGATGGGTTCCTGTCTGGGTGG
TCCCTCATGACATTGTTAGACCCGGCTAAGAGTGTGGAGTATCTGAAATATCTTATGTAT
GATGGTGATGCGGCTTCTGCCATCCGTGTGACCAGGAAGAGGCGCATAAATCGAAAAAAG
CAACAATCTGATAGGAACGTTTTCCAGTGTTATGTCTTTGGACCACAAAAGGCTGGGAAG
TCGGCCTTGTTGAATGCTTTCCTTGGAAGGCCTTTTATTGAGAGTCACACTCCAACCAAC
GAAGATAGATATGGTGTGAATGTTGTGGATGAACAACCTGGAACAAAGAAGACACTTGTA
TTGCGAGAAGTACCCGAAGCTGGAGTGAAGAAGCTACTTTCAGACAAAGCGTCACTTGCT
GCTTGTGATGTTGCTCTATTTGTTTATGACAGCTCCGATGAGTCATCTTGGAAAAAGATG
GCTGAGCTGCTCCTAGATGTTGCTAGTCATGGAGAAGATACTGGGTATGAGGTGCCATCC
CTCATTGTCGCTGCAAAAGATGATCTGGATCCGTATCCCATGGCATTCTATGATTCAACT
CGGGTTAGTCAGGATATGGGTATTCTGTCTCCTATACCAATCAGTGTTAAACTGGGAGAT
TTCAATAATATATTCCAGAGGATTGTGGATGCCGCAAAATGTCCTCATTTGAGCATCCCT
GAGACAGAAGCTGGAAGAAGCAGGAAGCAATATCACCGACTTGTTAACCGCTCTCTTATG
TTTGTTTCAGTTGGAGCTGCTGTTGCCATCATTGGATTGGCAGCTTATCGGG
>Locus_23_Transcript_1/8_Confidence_0.526_Length_462
AAGAGGGAGAGCAAAAGAAGCAAATGAGCAAAGCATTTCCAGATGAACAGGTTGAGACAC
GGGTTTCAGTTTCTGATTCTGATGCAGACTCAGATGAAGATACCCAGGAAAAGGACCCAG
ATCTTTTGGAAGAAGCTTACTCGTCTAAGACAAGCAAACAAATTCCTGAATACTCCAATC
CAAAAAGGACCAAGAGATCGAAGCGGAAACGCGCTGTCTGAAGAGTGCAGACCGAGTTTG
TATGTAGGTTCCTCATTACTTTGTATACAATCTAGTGAAAGCATGTGCTAGACAATGTTA
TAATGGCAATTTTTGTTAGCCTCAAGTTTTATTACTTATTGTTGCTACTCCATAGTTCAC
AGATGCTCTAGAGATGTTGTCTGGAATGCAACTTGAGTTTTGTTAATCTAAATGGTAAAA
AAGGTAATTTGGTTGAAAAAAAAAAAAAAAAAAAAAAAAAAG
>Locus_23_Transcript_2/8_Confidence_0.316_Length_348
ACCCAGATCTTTTGGAAGAAGCTTACTCGTCTAAGACAAGCAAACAAATTCCTGAATACT
CCAATCCAAAAAGGACCAAGAGATCGAAGCGGAAACGCGCTGTCTGAAGAGTGCAGACCG
AGTTTGTATGTAGGTTCCTCATTACTTTGTATACAATCTAGTGAAAGCATGTGCTAGACA
ATGTTATAATGGCAATTTTTGTTAGCCTCAAGTTTTATTACTTATTGTTGCTACTCCATA
GTTCACAGATGCTCTAGAGATGTTGTCTGGAATGCAACTTGAGTTTTGTTAATCTAAATG
GTAAAAAAGGTAATTTGGTTGAAAAAAAAAAAAAAAAAAAAAAAAAAG
>Locus_23_Transcript_3/8_Confidence_0.211_Length_939
CTAAGCAGTGGTATCAACGCAGAGTACGGGGGGGTTTTGCAATCATATTGCTTACAGTTC
TTGTCAAAACCGCTACTTTTCCCTTGACAAAACGACAGGTAGAATCCAATTTAGCAGTGC
AGAATCTTCAACCAAAGGTTAAAGCTATACAAGCAAGATATGCGGGAAACCAGGAAAGAA
TACAACTTGAGACAGCACGTCTTTACAGAGAGGCAGGAGTTAATCCATTGGCAGGATGTT
TCCCAACATTGGCTACAATTCCCATATGGATAGGTCTATACCAGGCTCTCTCAAATGTGG
CAAATGAGGGAGTATTAACGGAAGGATTTTTCTGGATTCCATCTTTGGGAGGACCAACCA
CAATTGCTGCTCGTCAAAGTGGTTCTGGCATTTCCTGGCTTATTCCATTTGTGGATGGCC
ATCCGCCGCTGGGCTGGCACGACACTGCAGCCTATCTTGTATTACCTGTCCTCCTTGTAG
TTTCTCAATTCGTCTCTATGGAGCTCATGAAGCCTCCTGAGACGGATCCAGCCCAGAAGA
ACACGCTTCTCATTCTGAAGTTCCTTCCTCTTATGATTGGATACTTTTCCTTGTCTGTGC
CATCTGGATTATCCATCTATTGGTTTACAAACAACATTCTCAGCACAGCCCAGCAAGTAT
GGTTAAAGAAGTTAGGTGGTGCAAAGCCTGTTGTAAGTCAAAATTCCAGTGGAATTATTA
GTGCTGGACAGGCAAGGCGCTTAGCTTCTCAGCCCTCACGCACTGGTGGAAGGTTCAAAC
AATTGGAAGAGGGAGAGCAAAAGAAGCAAATGAGCAAAGCATTTCCAGATGAACAGGTTG
AGACACGGGTTTCAGTTTCTGATTCTGATGCAGACTCAGATGAAGATACCCAGGAAAAGA
TCTTTTGGAAGAAGCTTACTCGTCTAAGACAAGCAAACA
>Locus_23_Transcript_4/8_Confidence_0.579_Length_1259
CTAAGCAGTGGTATCAACGCAGAGTACGGGGGGGTTTTGCAATCATATTGCTTACAGTTC
TTGTCAAAACCGCTACTTTTCCCTTGACAAAACGACAGGTAGAATCCAATTTAGCAGTGC
AGAATCTTCAACCAAAGGTTAAAGCTATACAAGCAAGATATGCGGGAAACCAGGAAAGAA
TACAACTTGAGACAGCACGTCTTTACAGAGAGGCAGGAGTTAATCCATTGGCAGGATGTT
TCCCAACATTGGCTACAATTCCCATATGGATAGGTCTATACCAGGCTCTCTCAAATGTGG
CAAATGAGGGAGTATTAACGGAAGGATTTTTCTGGATTCCATCTTTGGGAGGACCAACCA
CAATTGCTGCTCGTCAAAGTGGTTCTGGCATTTCCTGGCTTATTCCATTTGTGGATGGCC
ATCCGCCGCTGGGCTGGCACGACACTGCAGCCTATCTTGTATTACCTGTCCTCCTTGTAG
TTTCTCAATTCGTCTCTATGGAGCTCATGAAGCCTCCTGAGACGGATCCAGCCCAGAAGA
ACACGCTTCTCATTCTGAAGTTCCTTCCTCTTATGATTGGATACTTTTCCTTGTCTGTGC
CATCTGGATTATCCATCTATTGGTTTACAAACAACATTCTCAGCACAGCCCAGCAAGTAT
GGTTAAAGAAGTTAGGTGGTGCAAAGCCTGTTGTAAGTCAAAATTCCAGTGGAATTATTA
GTGCTGGACAGGCAAGGCGCTTAGCTTCTCAGCCCTCACGCACTGGTGGAAGGTTCAAAC
AATTGGAAGAGGGAGAGCAAAAGAAGCAAATGAGCAAAGCATTTCCAGATGAACAGGTTG
AGACACGGGTTTCAGTTTCTGATTCTGATGCAGACTCAGATGAAGATACCCAGGAAAAGG
ACCCAGATCTTTTGGAAGAAGCTTACTCGTCTAAGACAAGCAAACAAATTCCTGAATACT
CCAATCCAAAAAGGACCAAGAGATCGAAGCGGAAACGCGCTGTCTGAAGAGTGCAGACCG
AGTTTGTATGTAGGTTCCTCATTACTTTGTATACAATCTAGTGAAAGCATGTGCTAGACA
ATGTTATAATGGCAATTTTTGTTAGCCTCAAGTTTTATTACTTATTGTTGCTACTCCATA
GTTCACAGATGCTCTAGAGATGTTGTCTGGAATGCAACTTGAGTTTTGTTAATCTAAATG
GTAAAAAAGGTAATTTGGTCGAAAAAAAAAAAAAAAAAAAAAAAAAGTACTCTGCGTTG
>Locus_23_Transcript_5/8_Confidence_0.316_Length_1202
CTAAGCAGTGGTATCAACGCAGAGTACGGGGGGGTTTTGCAATCATATTGCTTACAGTTC
TTGTCAAAACCGCTACTTTTCCCTTGACAAAACGACAGGTAGAATCCAATTTAGCAGTGC
AGAATCTTCAACCAAAGGTTAAAGCTATACAAGCAAGATATGCGGGAAACCAGGAAAGAA
TACAACTTGAGACAGCACGTCTTTACAGAGAGGCAGGAGTTAATCCATTGGCAGGATGTT
TCCCAACATTGGCTACAATTCCCATATGGATAGGTCTATACCAGGCTCTCTCAAATGTGG
CAAATGAGGGAGTATTAACGGAAGGATTTTTCTGGATTCCATCTTTGGGAGGACCAACCA
CAATTGCTGCTCGTCAAAGTGGTTCTGGCATTTCCTGGCTTATTCCATTTGTGGATGGCC
ATCCGCCGCTGGGCTGGCACGACACTGCAGCCTATCTTGTATTACCTGTCCTCCTTGTAG
TTTCTCAATTCGTCTCTATGGAGCTCATGAAGCCTCCTGAGACGGATCCAGCCCAGAAGA
ACACGCTTCTCATTCTGAAGTTCCTTCCTCTTATGATTGGATACTTTTCCTTGTCTGTGC
CATCTGGATTATCCATCTATTGGTTTACAAACAACATTCTCAGCACAGCCCAGCAAGTAT
GGTTAAAGAAGTTAGGTGGTGCAAAGCCTGTTGTAAGTCAAAATTCCAGTGGAATTATTA
GTGCTGGACAGGCAAGGCGCTTAGCTTCTCAGCCCTCACGCACTGGTGGAAGGTTCAAAC
AATTGGAAGAGGGAGAGCAAAAGAAGCAAATGAGCAAAGCATTTCCAGATGAACAGGTTG
AGACACGGGTTTCAGTTTCTGATTCTGATGCAGACTCAGATGAAGATACCCAGGAAAAGG
TGAATCAAAATTTCCATGTCTCGTATAGGATTTGCACTACCTTTTGACTGTGTTCTTGTT
GTAGAATCAATGTTGTCTTGTTTGAGGAGCAAGACCTCTCAAGAATTAGTGAATCATGGG
CATGGTATGAGTTGCAACCCAGTCTTAGATTAAGGTTCATTCTATCTTGTTCTTCTGATA
CTTGGTGTAGACTAGTCAAGATTAGTTCAGTAACTCAGTAATTTGAGAATATTTATTGGT
GATGAAAGAATTGTACTCCTGGATCGGTGGCATATGCACTCCTTAAATCTTTTTCCAAAT
TC
>Locus_23_Transcript_6/8_Confidence_0.579_Length_1252
CTAAGCAGTGGTATCAACGCAGAGTACGGGGGGGTTTTGCAATCATATTGCTTACAGTTC
TTGTCAAAACCGCTACTTTTCCCTTGACAAAACGACAGGTAGAATCCAATTTAGCAGTGC
AGAATCTTCAACCAAAGGTTAAAGCTATACAAGCAAGATATGCGGGAAACCAGGAAAGAA
TACAACTTGAGACAGCACGTCTTTACAGAGAGGCAGGAGTTAATCCATTGGCAGGATGTT
TCCCAACATTGGCTACAATTCCCATATGGATAGGTCTATACCAGGCTCTCTCAAATGTGG
CAAATGAGGGAGTATTAACGGAAGGATTTTTCTGGATTCCATCTTTGGGAGGACCAACCA
CAATTGCTGCTCGTCAAAGTGGTTCTGGCATTTCCTGGCTTATTCCATTTGTGGATGGCC
ATCCGCCGCTGGGCTGGCACGACACTGCAGCCTATCTTGTATTACCTGTCCTCCTTGTAG
TTTCTCAATTCGTCTCTATGGAGCTCATGAAGCCTCCTGAGACGGATCCAGCCCAGAAGA
ACACGCTTCTCATTCTGAAGTTCCTTCCTCTTATGATTGGATACTTTTCCTTGTCTGTGC
CATCTGGATTATCCATCTATTGGTTTACAAACAACATTCTCAGCACAGCCCAGCAAGTAT
GGTTAAAGAAGTTAGGTGGTGCAAAGCCTGTTGTAAGTCAAAATTCCAGTGGAATTATTA
GTGCTGGACAGGCAAGGCGCTTAGCTTCTCAGCCCTCACGCACTGGTGGAAGGTTCAAAC
AATTGGAAGAGGGAGAGCAAAAGAAGCAAATGAGCAAAGCATTTCCAGATGAACAGGTTG
AGACACGGGTTTCAGTTTCTGATTCTGATGCAGACTCAGATGAAGATACCCAGGAAAAGG
ACCCAGATCTTTTGGAAGAAGCTTACTCGTCTAAGACAAGCAAACAAATTCCTGAATACT
CCAATCCAAAAAGGACCAAGAGATCGAAGCGGAAACGCGCTGTCTGAAGAGTGCAGACCG
AGTTTGTATGTAGGTTCCTCATTACTTTGTATACATACAATCTAGTGAAAGCATGTGCTA
GACAATGTTATAATGGCAATTTTTGTTAGCCTCAAGTTTTATTACTTATTGTTGCTACTC
CATAGTTCACAGATGCTCTAGAGATGTTGTCTGGAATGCAACTTGAGTTTTGTTAATCTA
AATGGTAAAAAAGGTAATTTGGTTGAAAAAAAAAAAAAAAAAAAAAAAAAAG
>Locus_23_Transcript_7/8_Confidence_0.579_Length_881
AAGCAGTGGTATCAACGCAGAGTACGGGGGTGCTCGAAATGTGTTGTTTCCTTGTAAGCA
TATTTGACTATTGCTCTTGTTGCTTCTTGAACTCTGATGAGAATAATGGATAGTCAAATC
ACCTGGAATTAGATGTGAAAAGTTCAGCAATTTTTTTTGGAACAATCATATCATACATGA
GCTGAAACTACTATTTCGGCTAATATTGCTGGGATGCTTTAGTTCTGTGATACGATTAGG
AACTGTTGTGGACAGGTTTACAAACAACATTCTCAGCACAGCCCAGCAAGTATGGTTAAA
GAAGTTAGGTGGTGCAAAGCCTGTTGTAAGTCAAAATTCCAGTGGAATTATTAGTGCTGG
ACAGGCAAGGCGCTTAGCTTCTCAGCCCTCACGCACTGGTGGAAGGTTCAAACAATTGGA
AGAGGGAGAGCAAAAGAAGCAAATGAGCAAAGCATTTCCAGATGAACAGGTTGAGACACG
GGTTTCAGTTTCTGATTCTGATGCAGACTCAGATGAAGATACCCAGGAAAAGGACCCAGA
TCTTTTGGAAGAAGCTTACTCGTCTAAGACAAGCAAACAAATTCCTGAATACTCCAATCC
AAAAAGGACCAAGAGATCGAAGCGGAAACGCGCTGTCTGAAGAGTGCAGACCGAGTTTGT
ATGTAGGTTCCTCATTACTTTGTATACAATCTAGTGAAAGCATGTGCTAGACAATGTTAT
AATGGCAATTTTTGTTAGCCTCAAGTTTTATTACTTATTGTTGCTACTCCATAGTTCACA
GATGCTCTAGAGATGTTGTCTGGAATGCAACTTGAGTTTTGTTAATCTAAATGGTAAAAA
AGGTAATTTGGTTGAAAAAAAAAAAAAAAAAAAAAAAAAAG
>Locus_23_Transcript_8/8_Confidence_0.579_Length_1248
CTAAGCAGTGGTATCAACGCAGAGTACGGGGGGGTTTTGCAATCATATTGCTTACAGTTC
TTGTCAAAACCGCTACTTTTCCCTTGACAAAACGACAGGTAGAATCCAATTTAGCAGTGC
AGAATCTTCAACCAAAGGTTAAAGCTATACAAGCAAGATATGCGGGAAACCAGGAAAGAA
TACAACTTGAGACAGCACGTCTTTACAGAGAGGCAGGAGTTAATCCATTGGCAGGATGTT
TCCCAACATTGGCTACAATTCCCATATGGATAGGTCTATACCAGGCTCTCTCAAATGTGG
CAAATGAGGGAGTATTAACGGAAGGATTTTTCTGGATTCCATCTTTGGGAGGACCAACCA
CAATTGCTGCTCGTCAAAGTGGTTCTGGCATTTCCTGGCTTATTCCATTTGTGGATGGCC
ATCCGCCGCTGGGCTGGCACGACACTGCAGCCTATCTTGTATTACCTGTCCTCCTTGTAG
TTTCTCAATTCGTCTCTATGGAGCTCATGAAGCCTCCTGAGACGGATCCAGCCCAGAAGA
ACACGCTTCTCATTCTGAAGTTCCTTCCTCTTATGATTGGATACTTTTCCTTGTCTGTGC
CATCTGGATTATCCATCTATTGGTTTACAAACAACATTCTCAGCACAGCCCAGCAAGTAT
GGTTAAAGAAGTTAGGTGGTGCAAAGCCTGTTGTAAGTCAAAATTCCAGTGGAATTATTA
GTGCTGGACAGGCAAGGCGCTTAGCTTCTCAGCCCTCACGCACTGGTGGAAGGTTCAAAC
AATTGGAAGAGGGAGAGCAAAAGAAGCAAATGAGCAAAGCATTTCCAGATGAACAGGTTG
AGACACGGGTTTCAGTTTCTGATTCTGATGCAGACTCAGATGAAGATACCCAGGAAAAGG
ACCCAGATCTTTTGGAAGAAGCTTACTCGTCTAAGACAAGCAAACAAATTCCTGAATACT
CCAATCCAAAAAGGACCAAGAGATCGAAGCGGAAACGCGCTGTCTGAAGAGTGCAGACCG
AGTTTGTATGTAGGTTCCTCATTACTTTGTATACAATCTAGTGAAAGCATGTGCTAGACA
ATGTTATAATGGCAATTTTTGTTAGCCTCAAGTTTTATTACTTATTGTTGCTACTCCATA
GTTCACAGATGCTCTAGAGATGTTGTCTGGAATGCAACTTGAGTTTTGTTAATCTAAATG
GTAAAAAAGGTAATTTGGTTGAAAAAAAAAAAAAAAAAAAAAAAAAAG
>Locus_24_Transcript_1/4_Confidence_0.222_Length_809
TGGTATCAACGCAGAGTACGGGGGAGGAAGAGGAGGAGGAGGTGATGGTGATGGTGGAGG
AGCAGCAAGAGAGCAACGACATGGGCATGCCTTTTGTGGAGGTATCTCCGTACCCAGATG
GGACTGAACTAGAATTGGACCTTGGTTTGGGTCTTGGTGGTGGTGCCTGTTTGAATTTCA
AAAGGGTGGTGGGGTGGGCAAGCAGCAGGTTCCTAGGATTCTGACTGCTAAGGACTTGCC
TTCAAAAGTTTCAAGGCCATTGGCTGCATCTTCTCCTTCTTCATCTGCTTCCTCATCCTC
CTCTGGTGTTAGAGCTGATAACAATCATAAAAATGCTAATCTTTTTTCTGCTGGTACCAA
GAGAACTGCTGATTCTGTCACCTCTCCTCCTGCGGTTAGTCAAGTGGTGGGCTGGCCTCC
TATAAGGTCCTACAGGATGAATAGCTTGGCTAACCAAGCAAAGTCAGTTGCTACTGGGGA
GTTGAGCTCAACTACTGACAAAAGCAAGGGCAATGGTGCTGTTTACAGCCATGGTGCTAG
GAGTAGGGACAAGAGTGATGCTCATCCTATGCAAAGAGGTCACCTTAGAGGCACCTTGTT
TGTGAAGGTGACGATGGATGGAATTGGCATAGGAAGGAAGGTCGATCTCAGTGCACATTC
AGGCTATGAGTCCATGGCCCTGACTTTGGAGGATATGTTCACTATACCCAACAAAATATT
TGATACTTTGAAATCAAATGGAGAGGTGAGTAGTGTTTCATTGAGAGCTAATCGTTTGAG
GTTTTGTGCTGCTATTGAAGTGCTTATGG
>Locus_24_Transcript_2/4_Confidence_0.444_Length_543
GCTCCAACATCTGAAGAGTGGTGTGCAAAGCAAAGGTCCAGACCTCTGTAAACACTATCG
TTTGGTTCAGAAATCAAATGTGGGAAAGGAAACATCAGAATACCGCTCGAGTATCTGATT
TCTTTTCATTTTTGCTTTACACCCACAAGTTTTGGTTTATCCAAGTCCTGCATGCCAACA
TACTCCTTGCGCTTGCCTTTGTGAAATGATTGCTGTAAATATGGGTTGCATAAAGCTGCA
AGTTGTTTTGGTTTTTATATGTGAAATGATTGGGAACTCGACTAATCGTTTGAGGTTTTG
TGCTGCTATTGAAGTGCTTATGGCCGCCTTGTTCAAGTGGTCTAAAGCTCAATAGCTTCT
GCTCCTGTATGTTTTCTTGCAAAAAGAGTGATGCAAGTTTGTTTTCTGTTGTTACATTTT
ACTTACACCTATGTAAAGAAGTTTACAATTTACGGAGTCCCGGACATTGATGTAGAAGCT
GCTCCGGGTCAAGGATATTGCCAATATCAAACATGCTATTTTGCTCAGCAAAAAAAAAAA
AAA
>Locus_24_Transcript_3/4_Confidence_0.556_Length_1579
TGGTATCAACGCAGAGTACGGGGGAGGAAGAGGAGGAGGAGGTGATGGTGATGGTGGAGG
AGCAGCAAGAGAGCAACGACATGGGCATGCCTTTTGTGGAGGTATCTCCGTACCCAGATG
GGACTGAACTAGAATTGGACCTTGGTTTGGGTCTTGGTGGTGGTGCCTGTTTGAATTTCA
AAAGGGTGGTGGGGTGGGCAAGCAGCAGGTTCCTAGGATTCTGACTGCTAAGGACTTGCC
TTCAAAAGTTTCAAGGCCATTGGCTGCATCTTCTCCTTCTTCATCTGCTTCCTCATCCTC
CTCTGGTGTTAGAGCTGATAACAATCATAAAAATGCTAATCTTTTTTCTGCTGGTACCAA
GAGAACTGCTGATTCTGTCACCTCTCCTCCTGCGGTTAGTCAAGTGGTGGGCTGGCCTCC
TATAAGGTCCTACAGGATGAATAGCTTGGCTAACCAAGCAAAGTCAGTTGCTACTGGGGA
GTTGAGCTCAACTACTGACAAAAGCAAGGGCAATGGTGCTGTTTACAGCCATGGTGCTAG
GAGTAGGGACAAGAGTGATGCTCATCCTATGCAAAGAGGTCACCTTAGAGGCACCTTGTT
TGTGAAGGTGACGATGGATGGAATTGGCATAGGAAGGAAGGTCGATCTCAGTGCACATTC
AGGCTATGAGTCCATGGCCCTGACTTTGGAGGATATGTTCACTATACCCAACAAAATATT
TGATACTTTGAAATCAAATGGAGAGGTGAGTAGTGTTTCATTGAGAGCAATGAGAGTTCC
AAAGCTGTTGGATGGATCATCAGATTATGTGCTCACTTATGAAGATAAAGATGGAGATTG
GATGCTTGTTGGAGATGTTCCCTGGGGCATGTTCCTCAGCTCAGTGAAGAGACTGCGAAT
TATGAAGAGATTTGAAGCTAAAGGGCTCGGTAAATGGATCACACCCTCGTCTTGTTTGCT
TATTATATAAGCCGTCTTTTTGTCCCTTTCTCCTTCAAATGTAATTCCTCCGAAACGGTT
GATTTTTCATTTTGTAGCTCCAACATCTGAAGAGTGGTGTGCAAAGCAAAGGTCCAGACC
TCTGTAAACACTATCGTTTGGTTCAGAAATCAAATGTGGGAAAGGAAACATCAGAATACC
GCTCGAGTATCTGATTTCTTTTCATTTTTGCTTTACACCCACAAGTTTTGGTTTATCCAA
GTCCTGCATGCCAACATACTCCTTGCGCTTGCCTTTGTGAAATGATTGCTGTAAATATGG
GTTGCATAAAGCTGCAAGTTGTTTTGGTTTTTATATGTGAAATGATTGGGAACTCGACTA
ATCGTTTGAGGTTTTGTGCTGCTATTGAAGTGCTTATGGCCGCCTTGTTCAAGTGGTCTA
AAGCTCAATAGCTTCTGCTCCTGTATGTTTTCTTGCAAAAAGAGTGATGCAAGTTTGTTT
TCTGTTGTTACATTTTACTTACACCTATGTAAAGAAGTTTACAATTTACGGAGTCCCGGA
CATTGATGTAGAAGCTGCTCCGGGTCAAGGATATTGCCAATATCAAACATGCTATTTTGC
TCAGCAAAAAAAAAAAAAA
>Locus_24_Transcript_4/4_Confidence_0.667_Length_1471
TGGTATCAACGCAGAGTACGGGGGAGGAAGAGGAGGAGGAGGTGATGGTGATGGTGGAGG
AGCAGCAAGAGAGCAACGACATGGGCATGCCTTTTGTGGAGGTATCTCCGTACCCAGATG
GGACTGAACTAGAATTGGACCTTGGTTTGGGTCTTGGTGGTGGTGCCTGTTTGAATTTCA
AAAGGGTGGTGGGGTGGGCAAGCAGCAGGTTCCTAGGATTCTGACTGCTAAGGACTTGCC
TTCAAAAGTTTCAAGGCCATTGGCTGCATCTTCTCCTTCTTCATCTGCTTCCTCATCCTC
CTCTGGTGTTAGAGCTGATAACAATCATAAAAATGCTAATCTTTTTTCTGCTGGTACCAA
GAGAACTGCTGATTCTGTCACCTCTCCTCCTGCGGTTAGTCAAGTGGTGGGCTGGCCTCC
TATAAGGTCCTACAGGATGAATAGCTTGGCTAACCAAGCAAAGTCAGTTGCTACTGGGGA
GTTGAGCTCAACTACTGACAAAAGCAAGGGCAATGGTGCTGTTTACAGCCATGGTGCTAG
GAGTAGGGACAAGAGTGATGCTCATCCTATGCAAAGAGGTCACCTTAGAGGCACCTTGTT
TGTGAAGGTGACGATGGATGGAATTGGCATAGGAAGGAAGGTCGATCTCAGTGCACATTC
AGGCTATGAGTCCATGGCCCTGACTTTGGAGGATATGTTCACTATACCCAACAAAATATT
TGATACTTTGAAATCAAATGGAGAGGTGAGTAGTGTTTCATTGAGAGCAATGAGAGTTCC
AAAGCTGTTGGATGGATCATCAGATTATGTGCTCACTTATGAAGATAAAGATGGAGATTG
GATGCTTGTTGGAGATGTTCCCTGGGGCATGTTCCTCAGCTCAGTGAAGAGACTGCGAAT
TATGAAGAGATTTGAAGCTAAAGGGCTCGCTCCAACATCTGAAGAGTGGTGTGCAAAGCA
AAGGTCCAGACCTCTGTAAACACTATCGTTTGGTTCAGAAATCAAATGTGGGAAAGGAAA
CATCAGAATACCGCTCGAGTATCTGATTTCTTTTCATTTTTGCTTTACACCCACAAGTTT
TGGTTTATCCAAGTCCTGCATGCCAACATACTCCTTGCGCTTGCCTTTGTGAAATGATTG
CTGTAAATATGGGTTGCATAAAGCTGCAAGTTGTTTTGGTTTTTATATGTGAAATGATTG
GGAACTCGACTAATCGTTTGAGGTTTTGTGCTGCTATTGAAGTGCTTATGGCCGCCTTGT
TCAAGTGGTCTAAAGCTCAATAGCTTCTGCTCCTGTATGTTTTCTTGCAAAAAGAGTGAT
GCAAGTTTGTTTTCTGTTGTTACATTTTACTTACACCTATGTAAAGAAGTTTACAATTTA
CGGAGTCCCGGACATTGATGTAGAAGCTGCTCCGGGTCAAGGATATTGCCAATATCAAAC
ATGCTATTTTGCTCAGCAAAAAAAAAAAAAA
>Locus_25_Transcript_1/3_Confidence_0.714_Length_964
TTTTTCGCTCGTGTACAAAAACTAAACTATAAGATGTAGCTCATGTACAAATATTAAAAC
TATAAGATGTTGCCTTCTCCGCTGAAACTACCCTCCGATGATATTCACTCACCCTAACCC
ACCACCTCGAATAGTTGGATTTCCTGGTGAAATCTTTGTAATTAGTGATCACCAGAATAT
CATTTGTTACAAGTTTGCATATTATTTCCACTGGTGCTATTTTTTCTACTGAAATGCAAA
GTATATAACCACAAACACGGGCCCCACAAAATGAAAACAAGATGGTATCAGTTTGAGTAT
GACATGGGCACAAAGATTTTGGAATGAAATATTGGTACCAGGAGGCTAGATCAGAGGCCA
ATATCCCTTCCAGTATCTCGGATTCTGGATCCATCATTTTTGCTCCTCTATTTCTGAAGT
TCTTCCATATCGCTGGAGAGATGTAACATCCAAAACTTGAACAGCGTCAAGAGAACACTA
AGCCGCTGCCTTTAGACGAGACCAACAAGGACCAGAGCGATCAATGTTTCTTAGCTGTGG
CTGTGTGGTATCAAATGAAAGGAATTCGCCCTCCTCGTCGAGTATTCCTCTCGTACGCAG
TGTTGATTTTGTCCACTAGCTCATTCATTGTACTCGAGCAATTGGTCAACATGGCAAGAT
ACATAACCAACAAGGTGTCATTGTAATCCGTCAGAAAATCATCTTGAAACTTTGAAGATT
CCATGGCTGGTAATCTTCTCAAAAGGCTTGATACTTGCCTCAGCAATGAATTCTCACAAT
GAATGTCCCCTTTCTGCATAGCAAGAAGATATTGGAGTAGTACTCGAATTCTACTATTCA
ACATCTTTATGGCACTGTGAATACCAGTCAGGTGAGCAGCCAATTGGGTAGCAGCAGAAC
CTCCATCAGCAGGCTTCAGATGTGCAACATGATCAACAGATATCCTCTCAGCTTCTACTG
TCTC
>Locus_25_Transcript_2/3_Confidence_0.571_Length_899
TTTTTCGCTCGTGTACAAAAACTAAACTATAAGATGTAGCTCATGTACAAATATTAAAAC
TATAAGATGTTGCCTTCTCCGCTGAAACTACCCTCCGATGATATTCACTCACCCTAACCC
ACCACCTCGAATAGTTGGATTTCCTGGTGAAATCTTTGTAATTAGTGATCACCAGAATAT
CATTTGTTACAAGTTTGCATATTATTTCCACTGGTGCTATTTTTTCTACTGAAATGCAAA
GTATATAACCACAAACACGGGCCCCACAAAATGAAAACAAGATGGTATCAGTTTGAGTAT
GACATGGGCACAAAGATTTTGGAATGAAATATTGGTACCAGGAGGCTAGATCAGAGGCCA
ATATCCCTTCCAGTATCTCGGATTCTGGATCCATCATTTTTGCTCCTCTATTTCTGAAGT
TCTTCCATATCGCTGGAGAGATGTAACATCCAAAACTTGAACAGCGTCAAGAGAACACTA
AGCCGCTGCCTTTAGACGAGACCAACAAGGACCAGAGCGATCAATGTTTCTTAGCTGTGG
CTGTGGCTGTGTGGTATCAAATGAAAGGAATTCGCCCTCCTCGTCGAGTATTCCTCTCGT
ACGCAGTGTTGATTTTGTCCACTAGCTCATTCATTGTACTCGAGCAATTGGTCAACATGG
CAAGATACATAACCAACAAGGTGTCATTGTAATCCGTCAGAAAATCATCTTGAAACTTTG
AAGATTCCATGGCTGGTAATCTTCTCAAAAGGCTTGATACTTGCCTCAGCAATGAATTCT
CACAATGAATGTCCCCTGAAAGAGCATTCATAATGTCAAACCAAATCAAGAATCATTGAC
CAACAAGCAGTAGTGTGCAACTCAGTCCCCCCGTACTCTGCGTTGATACCACTGCTTAG
>Locus_25_Transcript_3/3_Confidence_0.714_Length_970
TTTTTCGCTCGTGTACAAAAACTAAACTATAAGATGTAGCTCATGTACAAATATTAAAAC
TATAAGATGTTGCCTTCTCCGCTGAAACTACCCTCCGATGATATTCACTCACCCTAACCC
ACCACCTCGAATAGTTGGATTTCCTGGTGAAATCTTTGTAATTAGTGATCACCAGAATAT
CATTTGTTACAAGTTTGCATATTATTTCCACTGGTGCTATTTTTTCTACTGAAATGCAAA
GTATATAACCACAAACACGGGCCCCACAAAATGAAAACAAGATGGTATCAGTTTGAGTAT
GACATGGGCACAAAGATTTTGGAATGAAATATTGGTACCAGGAGGCTAGATCAGAGGCCA
ATATCCCTTCCAGTATCTCGGATTCTGGATCCATCATTTTTGCTCCTCTATTTCTGAAGT
TCTTCCATATCGCTGGAGAGATGTAACATCCAAAACTTGAACAGCGTCAAGAGAACACTA
AGCCGCTGCCTTTAGACGAGACCAACAAGGACCAGAGCGATCAATGTTTCTTAGCTGTGG
CTGTGGCTGTGTGGTATCAAATGAAAGGAATTCGCCCTCCTCGTCGAGTATTCCTCTCGT
ACGCAGTGTTGATTTTGTCCACTAGCTCATTCATTGTACTCGAGCAATTGGTCAACATGG
CAAGATACATAACCAACAAGGTGTCATTGTAATCCGTCAGAAAATCATCTTGAAACTTTG
AAGATTCCATGGCTGGTAATCTTCTCAAAAGGCTTGATACTTGCCTCAGCAATGAATTCT
CACAATGAATGTCCCCTTTCTGCATAGCAAGAAGATATTGGAGTAGTACTCGAATTCTAC
TATTCAACATCTTTATGGCACTGTGAATACCAGTCAGGTGAGCAGCCAATTGGGTAGCAG
CAGAACCTCCATCAGCAGGCTTCAGATGTGCAACATGATCAACAGATATCCTCTCAGCTT
CTACTGTCTC
>Locus_26_Transcript_1/5_Confidence_0.471_Length_1138
AGCAGTGGTATCAACGCAGAGTACGGGGGGTACAATGTGGCTCTCAAGCCGGCGGATCTC
TATGTCCAAACGGGCTATGTTGCAGTCAATGGGGTTGGTGTGGTACCTCGTCCGCCTACT
GTGAAGCTGGGTGCCAGAGCCAGTGTGGCGGCAGCTCACCTTCGAACCCCCCTCCTCCTC
CTCCATCACCACCTTCTCCTGGTGGAGGTGGTGATGTTGGCTCCATTCTAACTAATGAAA
TTTTCGATCAGATGCTTCTGCATCGAAACAACAATGCTTGTCCTGCTAGGGGGTTCTACA
CGTATAACGCCTTCATTGAAGCGGCGAGGTCCTTCCCTGGTTTTGGCACCACAGGGGATG
TTAATACGCAGAGGAAAGAGCTTGCTGCATTCTTTGGTCAAACCTCCCATGAAACAACTG
GAGGGTGGCCAACTGCACCAGATGGTCCATATGCTTGGGGATATTGTTTCAAGCAAGAGC
AGGGCAATCCACCTTCATATTGTGAGCCTTCTACCGCGTATCCTTGTGCCCCTGGTAAAA
GTTATTACGGTCGAGGACCCATACAAATATCATACAACTACAACTATGGGCAATGCGGTG
ATAGCATCGGTCAACCACTGTTGGCAAATCCAGACTTGGTAGCCAATGATGTGTGGATAT
CATTTGAAACAGCTATATGGTTCTGGATGACGCCTCAAGGGGACAAGCCATCGTGCCACG
ATGTGATCACCGGGAACTGGAGTCCTTCTTCCGCTGACCAAGCAGCCGGACGGCTCCCCG
GCTATGGAGTGATCACCAATATAATCAACGGTGGCCTTGAGTGTGGTAGAGGAGGACCGG
ATTCAAGGGTGGAGAGTCGTATCGGCTTCTATACCAGATACTGTGATATCTTGGGTGTCA
ATCCTGGAAATAACCTTGATTGCTACAATCAGGCTCCCTTCAATGTTATGGTTTTCTCGG
AATAGTTTGCAATTGTATTGTCGACAACCAACGTAATAAAAATGTCAGATCTTATGTGCA
TGTATCGATGGATGCGTGTATAGGTGCGACCGACCTTACCCAATAAAAAATGGTTGTGTT
GTTGTTTAAAAAAAAAAAAAAAAAAAAAAAAAGTACTCTGCGTTGNNNNNNNNNNGTT
>Locus_26_Transcript_2/5_Confidence_0.471_Length_1198
CAGAGTACGGGGGGATGAAGATATGGCTCATACTTCAATTAGAAAATACACAACAAAAGG
GAACAAGCATGAGGAACTGGGTTCTACTATTGCTCTGCATTTCACCGTTTTTCTCAAGAA
CTTTAGCTGAACAATGTGGGTCTCAGGCCGGTGGAGCTCTATGTCCAAACGGGCTATGTT
GCAGTCAATATGGTTGGTGTGGCACCACGTCCGCCTACTGTGGAGCTGGTTGCCAGAGCC
AGTGTGGTGGCAGCTCCCCACCTTCTCCTAGTGGAGGTGGTGATGTTGGCTCCATTGTAA
CTAATGAAATTTTCAATCAGATGCTTCTGCATCGAAACGACAATGCTTGTCCTGCCAATG
GGTTCTACACGTATAATGCGTTCATCGAAGCGGCGAGGTCCTTCCCTGGTTTTGGCACCA
CAGGGGATGTTAATACGCAGAGGAAAGAGCTTGCTGCATTCTTTGGTCAAACCTCCCATG
AAACAACTGGAGGGTGGCCAACTGCACCAGATGGTCCATATGCTTGGGGATATTGTTTCA
AGCAAGAGCAGGGCAATCCACCTTCATATTGTGAGCCTTCTACCGCGTATCCTTGTGCCC
CTGGTAAAAGTTATTACGGTCGAGGACCCATACAAATATCATACAACTACAACTATGGGC
AATGCGGTGATAGCATCGGTCAACCACTGTTGGCAAATCCAGACTTGGTAGCCAATGATG
TGTGGATATCATTTGAAACAGCTATATGGTTCTGGATGACGCCTCAAGGGGACAAGCCAT
CGTGCCACGATGTGATCACCGGGAACTGGAGTCCTTCTTCCGCTGACCAAGCAGCCGGAC
GGCTCCCCGGCTATGGAGTGATCACCAATATAATCAACGGTGGCCTTGAGTGTGGTAGAG
GAGGACCGGATTCAAGGGTGGAGAGTCGTATCGGCTTCTATACCAGATACTGTGATATCT
TGGGTGTCAATCCTGGAAATAACCTTGATTGCTACAATCAGGCTCCCTTCAATGTTATGG
TTTTCTCGGAATAGTTTGCAATTGTATTGTCGACAACCAACGTAATAAAAATGTCAGATC
TTATGTGCATGTATCGATGGATGCGTGTATAGGTGCGACCGACCTTACCCAATAAAAAAT
GGTTGTGTTGTTGTTTAAAAAAAAAAAAAAAAAAAAAAAAAGTACTCTGCGTTGATAA
>Locus_26_Transcript_3/5_Confidence_0.471_Length_1207
CAGAGTACGGGGGGATGAAGATATGGCTCATACTTCAATTAGAAAATACACAACAAAAGG
GAACAAGCATGAGGAACTGGGTTCTACTATTGCTCTGCATTTCACCGTTTTTCTCAAGAA
CTTTAGCTGAACAATGTGGGTCTCAGGCCGGTGGAGCTCTATGTCCAAACGGGCTATGTT
GCAGTCAATATGGTTGGTGTGGCACCACGTCCGCCTACTGTGGAGCTGGTTGCCAGAGCC
AGTGTGGTGGCAGCTCCCCACCTTCTCCTAGTGGAGGTGGTGATGTTGGCTCCATTGTAA
CTAATGAAATTTTCAATCAGATGCTTCTGCATCGAAACGACAATGCTTGTCCTGCCAATG
GGTTCTACACGTATAATGCGTTCATCGAAGCGGCGAGGTCCTTCCCTGGTTTTGGCACCA
CAGGGGATGTTAATACGCAGAAGAAAGAGCTCGCTGCATTCTTCGGTCAAACCTCCCATG
AAACTACTGGAGGGTGGCCAACTGCACCAGATGGTCCATATTCTTGGGGATATTGTTTCA
AGGAAGAAGTGGGCAATCCACCTTTATATTGTGAGCATTCTAACATCTATCCTTGTGCCC
CTGGAAAAAGTTACCACGGTCGAGGACCCATACAACTATCCTACAACTACAACTATGGGC
AATGCGGTGATAGCATCGGTCAACCACTGTTGGCAAATCCAGACTTGGTAGCCAATGATG
TGTGGATATCATTTGAAACAGCTATATGGTTCTGGATGACGCCTCAAGGGGACAAGCCAT
CGTGCCACGATGTGATCACCGGGAACTGGAGTCCTTCTTCCGCTGACCAAGCAGCCGGAC
GGCTCCCCGGCTATGGAGTGATCACCAATATAATCAACGGTGGCCTTGAGTGTGGTAGAG
GAGGACCGGATTCAAGGGTGGAGAGTCGTATCGGCTTCTATACCAGATACTGTGATATCT
TGGGTGTCAATCCTGGAAATAACCTTGATTGCTACAATCAGGCTCCCTTCAATGTTATGG
TTTTCTCGGAATAGTTTGCAATTGTATTGTCGACAACCAACGTAATAAAAATGTCAGATC
TTATGTGCATGTATCGATGGATGCGTGTATAGGTGCGACCGACCTTACCCAATAAAAAAT
GGTTGTGTTGTTGTTTAAAAAAAAAAAAAAAAAAAAAAAAAGTACTCTGCGTTGNNNNNN
NNNNGTT
>Locus_26_Transcript_4/5_Confidence_0.412_Length_1204
CAGAGTACGGGGGGATGAAGATATGGCTCATACTTCAATTAGAAAATACACAACAAAAGG
GAACAAGCATGAGGAACTGGGTTCTACTATTGCTCTGCATTTCACCGTTTTTCTCAAGAA
CTTTAGCTGAACAATGTGGGTCTCAGGCCGGTGGAGCTCTATGTCCAAACGGGCTATGTT
GCAGTCAATATGGTTGGTGTGGCACCACGTCCGCCTACTGTGGAGCTGGTTGCCAGAGCC
AGTGTGGTGGCAGCTCCCCACCTTCTCCTAGTGGAGGTGGTGATGTTGGCTCCATTGTAA
CTAATGAAATTTTCAATCAGATGCTTCTGCATCGAAACGACAATGCTTGTCCTGCCAATG
GGTTCTACACGTATAATGCGTTCATCGAAGCGGCGAGGTCCTTCCCTGGTTTTGGCACCA
CAGGGGATGTTAATACGCAGAGGAAAGAGCTTGCTGCATTCTTTGGTCAAACCTCCCATG
AAACAACTGGAGGGTGGCCAACTGCACCAGATGGTCCATATGCTTGGGGATATTGTTTCA
AGCAAGAGCAGGGCAATCCACCTTCATATTGTGAGCCTTCTACCGCGTATCCTTGTGCCC
CTGGTAAAAGTTATTACGGTCGAGGACCCATACAAATATCATACAACTACAACTATGGGC
AATGCGGTGATAGCATCGGTCAACCACTGTTGGCAAATCCAGACTTGGTAGCCAATGATG
TGTGGATATCATTTGAAACAGCTATATGGTTCTGGATGACGCCTCAAGGGGACAAGCCAT
CGTGCCACGATGTGATCACCGGGAACTGGAGTCCTTCTTCCGCTGACCAAGCAGCCGGAC
GGCTCCCCGGCTATGGAGTGATCACCAATATAATCAACGGTGGCCTTGAGTGTGGTAGAG
GAGGACCGGATTCAAGGGTGGAGAGTCGTATCGGCTTCTATACCAGATACTGTGATATCT
TGGGTGTCAATCCTGGAAATAACCTTGATTGCTACAATCAGGCTCCCTTCAATGTTATGG
TTTTCTCGGAATAGTTTGCAATTGTATTGTCGACAACCAACGTAATAAAAATGTCAGATC
TTATGTGCATGTATCGATGGATGCGTGTATAGGTGCGACCGACCTTACCCAATAAAAAAT
GGTTGTGTTGTTGTTTAAAAAAAAAAAAAAAAAAAAAAAAAGTACTCTGCGTTGNNNNNN
NNNN
>Locus_26_Transcript_5/5_Confidence_0.471_Length_1207
CAGAGTACGGGGGGATGAAGATATGGCTCATACTTCAATTAGAAAATACACAACAAAAGG
GAACAAGCATGAGGAACTGGGTTCTACTATTGCTCTGCATTTCACCGTTTTTCTCAAGAA
CTTTAGCTGAACAATGTGGGTCTCAGGCCGGTGGAGCTCTATGTCCAAACGGGCTATGTT
GCAGTCAATATGGTTGGTGTGGCACCACGTCCGCCTACTGTGGAGCTGGTTGCCAGAGCC
AGTGTGGTGGCAGCTCCCCACCTTCTCCTAGTGGAGGTGGTGATGTTGGCTCCATTGTAA
CTAATGAAATTTTCAATCAGATGCTTCTGCATCGAAACGACAATGCTTGTCCTGCCAATG
GGTTCTACACGTATAATGCGTTCATCGAAGCGGCGAGGTCCTTCCCTGGTTTTGGCACCA
CAGGGGATGTTAATACGCAGAGGAAAGAGCTTGCTGCATTCTTTGGTCAAACCTCCCATG
AAACAACTGGAGGGTGGCCAACTGCACCAGATGGTCCATATGCTTGGGGATATTGTTTCA
AGCAAGAGCAGGGCAATCCACCTTCATATTGTGAGCCTTCTACCGCGTATCCTTGTGCCC
CTGGTAAAAGTTATTACGGTCGAGGACCCATACAAATATCATACAACTACAACTATGGGC
AATGCGGTGATAGCATCGGTCAACCACTGTTGGCAAATCCAGACTTGGTAGCCAATGATG
TGTGGATATCATTTGAAACAGCTATATGGTTCTGGATGACGCCTCAAGGGGACAAGCCAT
CGTGCCACGATGTGATCACCGGGAACTGGAGTCCTTCTTCCGCTGACCAAGCAGCCGGAC
GGCTCCCCGGCTATGGAGTGATCACCAATATAATCAACGGTGGCCTTGAGTGTGGTAGAG
GAGGACCGGATTCAAGGGTGGAGAGTCGTATCGGCTTCTATACCAGATACTGTGATATCT
TGGGTGTCAATCCTGGAAATAACCTTGATTGCTACAATCAGGCTCCCTTCAATGTTATGG
TTTTCTCGGAATAGTTTGCAATTGTATTGTCGACAACCAACGTAATAAAAATGTCAGATC
TTATGTGCATGTATCGATGGATGCGTGTATAGGTGCGACCGACCTTACCCAATAAAAAAT
GGTTGTGTTGTTGTTTAAAAAAAAAAAAAAAAAAAAAAAAAGTACTCTGCGTTGNNNNNN
NNNNGTT
>Locus_27_Transcript_1/5_Confidence_0.095_Length_269
ACAGGGGGCTGCTGCTGATTGTAGTAGCTCATCTTCTTCTTAGTTTCACCGTGAGAGAGG
CCAGAGGGGGTGAATTGCCGATGACGAGAGGAAGAAAGGGGAGAGAGAGACGTGAGACAA
AGGGAGGTTTTATTTGATCTTGAAGACGTGAGAGGAAAGCGAGTGGAAGGAAGGAAGGGA
GGAAAGTGGAGTGGAGGCGAGGGCAAGCAAAGCCAACGCGGTTTCAACTCAACTTCCCCC
GTACTCTGCGTTGATACCACTGCTAGATC
>Locus_27_Transcript_2/5_Confidence_0.667_Length_888
CAAAATCTAACTCCTTGTTCAAACAACTTGTAGATGTTCCTGCAACTCTTTGTAGGACTG
ACATAGTTTTGTTTTTGTTTTGCCCAAGCGACCAATCTTGTACACAATTCAAAGACACAG
AAAAAATATTTCCCGAAGCAAACTGGAATAGAGACGCGGTGGCAGGAAATAGTATATCAA
CACAAGCCTAACAATGATATAGAAGGCAGTAGGGTGTCTCTATGATAAGATCAAGCAACC
CAATTAATTAAAGGACAATGACTCATAGTTCCAAAGAGATTGAAATTCTGATAAATATTT
GCATCCAAAGATCTTCAATGTTCACGGTCTTCATTGTTGTGTGCATGTCGTCGTCTTGCT
CTCAGAAGCATGCATCTAATAGGCAACAGCAGCACAGGGCAGCCAAGCAGCCTTCAAGCA
AGCCGGCGCTTTGGTTCTGCTGCGGGGGGGCTGCTGAGCATACTGGGGGGCATACTGGGG
AGGATACCCTTGAGGAGCGTAGCCCCCCTGAGGAGGGTACCCAGGTGGAGGATACCCTTG
AGCAGGATAACCACCCGGCGGCGGATATGCGTCCTTGGGATATCCCTCCGGCGGATACCC
TTGAGGAGGAGGGACGCCGACAGGGGGCTGCTGCTGATTGTAGTAGCTCATCTTCTTCTT
AGTTTCACCGTGAGAGAGGCCAGAGGGGGTGAATTGCCGATGACGAGAGGAAGAAAGGGG
AGAGAGAGACGTGAGACAAAGGGAGGTTTTATTTGATCTTGAAGACGTGAGAGGAAAGCG
AGTGGAAGGAAGGAAGGGAGGAAAGTGGAGTGGAGGCGAGGGCAAGCAAAGCCAACGCGG
TTTCAACTCAACTTCCCCCGTACTCTGCGTTGATACCACTGCTAGATC
>Locus_27_Transcript_3/5_Confidence_0.667_Length_1019
CAAAATCTAACTCCTTGTTCAAACAACTTGTAGATGTTCCTGCAACTCTTTGTAGGACTG
ACATAGTTTTGTTTTTGTTTTGCCCAAGCGACCAATCTTGTACACAATTCAAAGACACAG
AAAAAATATTTCCCGAAGCAAACTGGAATAGAGACGCGGTGGCAGGAAATAGTATATCAA
CACAAGCCTAACAATGATATAGAAGGCAGTAGGGTGTCTCTATGATAAGATCAAGCAACC
CAATTAAAGGACAATGACTCATAGTTCCAAAGAGATTGAAATTCTGATAAATATTTGCAT
CCAAAGATCTTCAATGTTCACGGTCTTCATTGTTGTGTGCATGTCGTCGTCTTGCTCTCA
GAAGCATGCATCTAATAGGCAACAGCAGCACAGGGCAGCCAAGCTGCAGCATCAAAACAA
AGAAAGTGTCCCCCTTCAGTTAAGTATATAATTGAACATCATAAAAGGGTAGATGTAAAG
AAAAAGAAGCAGCCACAACAAGGATCAAACACACAAGCATTGTTTTCCCTATGGGGAATT
CGCCTTCTACACCTATTTGTTTGGTAGAAATTGGAGAATGAATGTGCAGAGGCCAAATCA
TTCACTGTGTCGAGAACTATGAATCATAATGGATGTAGAAGAGCAACCGTGACTATCATA
TGAAACTCATCTTATACTCAAATCGGAACACACTGTGTAGGATTCATGACATTCAGTGAT
CTGTCTAGCCTAGCCACCCCAACACAAGAAGGCTGGCTCATTAATTCAATGATCTGTCAA
CCAATGGCTTACATTACAATGAACCAACATACTAATTCATCAACAAGAGCATTCCAAAAT
CGGAGATGCCCGCATAATACTATTCTTTTTCCCCAAACCTCTTTAATTACTAGTTCTTGC
AATATCGATACCATAAGACGCCCGTTGAACTCAGTCGTAGCATCCCATGTAAGAATCCTC
TCAATCTCACCCTACTCTTGTTTCAATGGATGATCCTCAGCACAACATTTTCTTTTTCC
>Locus_27_Transcript_4/5_Confidence_0.667_Length_883
CAAAATCTAACTCCTTGTTCAAACAACTTGTAGATGTTCCTGCAACTCTTTGTAGGACTG
ACATAGTTTTGTTTTTGTTTTGCCCAAGCGACCAATTGGGATTGCTAGTACCAATCTTGT
AAACAATTCAAAGACACAGAAAAAATATAGAGACGCGGTAACTGGAAATAGTATATCAAC
ACAAGCCTAACAATGATATAGAAGGCAGTAGGGTGTCTCTATGATAAGATCAAGCAACCC
AATTAAAGGACAATGACTCATAGTTCCAAAGAGATTGAAATTCTGATAAATATTTGCATC
CAAAGATCTTCAATGTTCACGGTCTTCATTGTTGTGTGCATGTCGTCGTCTTGCTCTCAG
AAGCATGCATCTAATAGGCAACAGCAGCACAGGGCAGCCAAGCAGCCTTCAAGCAAGCCG
GCGCTTTGGTTCTGCTGCGGGGGGGCTGCTGAGCATACTGGGGGGCATACTGGGGAGGAT
ACCCTTGAGGAGCGTAGCCCCCCTGAGGAGGGTACCCAGGTGGAGGATACCCTTGAGCAG
GATAACCACCCGGCGGCGGATATGCGTCCTTGGGATATCCCTCCGGCGGATACCCTTGAG
GAGGAGGGACGCCGACAGGGGGCTGCTGCTGATTGTAGTAGCTCATCTTCTTCTTAGTTT
CACCGTGAGAGAGGCCAGAGGGGGTGAATTGCCGATGACGAGAGGAAGAAAGGGGAGAGA
GAGACGTGAGACAAAGGGAGGTTTTATTTGATCTTGAAGACGTGAGAGGAAAGCGAGTGG
AAGGAAGGAAGGGAGGAAAGTGGAGTGGAGGCGAGGGCAAGCAAAGCCAACGCGGTTTCA
ACTCAACTTCCCCCGTACTCTGCGTTGATACCACTGCTAGATC
>Locus_27_Transcript_5/5_Confidence_0.714_Length_884
CAAAATCTAACTCCTTGTTCAAACAACTTGTAGATGTTCCTGCAACTCTTTGTAGGACTG
ACATAGTTTTGTTTTTGTTTTGCCCAAGCGACCAATCTTGTACACAATTCAAAGACACAG
AAAAAATATTTCCCGAAGCAAACTGGAATAGAGACGCGGTGGCAGGAAATAGTATATCAA
CACAAGCCTAACAATGATATAGAAGGCAGTAGGGTGTCTCTATGATAAGATCAAGCAACC
CAATTAAAGGACAATGACTCATAGTTCCAAAGAGATTGAAATTCTGATAAATATTTGCAT
CCAAAGATCTTCAATGTTCACGGTCTTCATTGTTGTGTGCATGTCGTCGTCTTGCTCTCA
GAAGCATGCATCTAATAGGCAACAGCAGCACAGGGCAGCCAAGCAGCCTTCAAGCAAGCC
GGCGCTTTGGTTCTGCTGCGGGGGGGCTGCTGAGCATACTGGGGGGCATACTGGGGAGGA
TACCCTTGAGGAGCGTAGCCCCCCTGAGGAGGGTACCCAGGTGGAGGATACCCTTGAGCA
GGATAACCACCCGGCGGCGGATATGCGTCCTTGGGATATCCCTCCGGCGGATACCCTTGA
GGAGGAGGGACGCCGACAGGGGGCTGCTGCTGATTGTAGTAGCTCATCTTCTTCTTAGTT
TCACCGTGAGAGAGGCCAGAGGGGGTGAATTGCCGATGACGAGAGGAAGAAAGGGGAGAG
AGAGACGTGAGACAAAGGGAGGTTTTATTTGATCTTGAAGACGTGAGAGGAAAGCGAGTG
GAAGGAAGGAAGGGAGGAAAGTGGAGTGGAGGCGAGGGCAAGCAAAGCCAACGCGGTTTC
AACTCAACTTCCCCCGTACTCTGCGTTGATACCACTGCTAGATC
>Locus_28_Transcript_1/4_Confidence_0.429_Length_741
AGCTTCAACCCAAACCAATATTTCTCACAAAGCATTTTTCCATGGGAAATTGCTTGCGAT
CACAAGAAAAAGTTGTTAAGATCATGAACATGGATGGTAAAATCATCAAGTGGAAAGCAC
CCATTCAAGTGCACCAAGTTTTGTCAGAATATAAAGGGCATGCAGTATCTAGTACACATC
CAGCCTTATCATTATCATATTTGCGACCAGACACCGTATTGGTTGGTGGTTATTTCTACT
ACCTTGTGCCGATTCAAACTCAAACACCAAAGGCTACAGAGAAGGTAAGGTTTTTGAGTT
CAGAGGTGGAAGAAGCAGGCCGAGAAAGCAGTGCGTTGAGGATAAAGCTTGTTATAACCA
AGCAAGAGCTGAGACAGATGATAGAAAACAGAGCTGTCTCAATAGACGCAGAGCTATGTC
AGTTTCAAAACAAAGTAGATGAAGATGAAAACAAACATTTTGGTGATAATTATCTGAGAG
GCAGGATATGGAAGCCTGCTTTGAAAACTATACCCGAAATAAACTGATGCATGTTCTCTC
TGTTAGAAAGCACATGGTGATGAGTACATAATGTTTAGGTTCTCCGTTCTTCCTCACCAC
TAACCTTTCTGTCTCCTTTTCTCTCTGCTGTAAACACAATACTATATTACGGTACTGTTG
CACCATCTTGATAGCTTTACGGCTTAATCATCCAACTAAAATCAAGAACTAGCTCTTCCT
CCTTTCAACTTCTAGTGCAAG
>Locus_28_Transcript_2/4_Confidence_0.286_Length_512
TTCCAAAAATAACAGCAAGTTAATCAAAGGAACAAGGTAAAACTGCTGCTAAGCCAAAAA
AGTCTTTTACTGGTGAAAAAAATGTCGAATTCACATACCTTTTCTTTCTATAGTGATCCA
CAAATGGAAGATTAGCCTTGGACTGAAAGAAAGATGCAAGGGGAAGAAAATCACGGCCTG
GAGTATTGGGGCGGTGTGACAAGGAAATCACCAAGTTCTTTTTACCCCCATCCTCTTCAA
GGAAATTGCCTTTCCGTGGTTATTCTCCAATTACCTTGGCAAAGATGGCACGCCATTGAA
GCATGTTCTTGATGTAATCATGGGCATGGGCAAAGAACTCCTCCATTGGTAGAGTGAGTT
TCCTCCCCGCTGCTTTGGTGAGAGTTGATTCTCCTCCTTTCGGTTAATGGAGGGGTCCGT
GTTCCCGTGTGTCTTGAGAATGATGTTTGTTATGTTGGAGTTGAAATACACTTTCTGTCT
CCTTTTCTCTCTGCTGTAAACACAATACTATA
>Locus_28_Transcript_3/4_Confidence_0.571_Length_496
AAGTGTTTAAAACTTTAAAACACACGGAATTTAAAAGACATATATCCAAACATGTAAGCT
ATGAATAAGAAAACAACCCAACCATGTTCATGGTAAATTTACTGCAGTAATGTCTATGAA
TCATCTTTTCAAACAAGACAGATACGGGCACACGTTTCGCTCACCTTGGCAAAGATGGCA
CGCCATTGAAGCATGTTCTTGATGTAATCATGGGCATGGGCAAAGAACTCCTCCATTGGT
AGAGTGAGTTTCCTCCCCGCTGCTTTGGTGAGAGTTGATTCTCCTCCTTTCGGTTAATGG
AGGGGTCCGTGTTCCCGTGTGTCTTGAGAATGATGTTTGTTATGTTGGAGTTGAAATACA
CTTTCTGTCTCCTTTTCTCTCTGCTGTAAACACAATACTATATTACGGTACTGTTGCACC
ATCTTGATAGCTTTACGGCTTAATCATCCAACTAACTGTGAAACTTCCACCATTGATCCC
TCTTTTATCTGGAAGT
>Locus_28_Transcript_4/4_Confidence_0.429_Length_740
AGCTTCAACCCAAACCAATATTTCTCACAAAGCATTTTTCCATGGGAAATTGCTTGCGAT
CACAAGAAAAAGTTGTTAAGATCATGAACATGGATGGTAAAATCATCAAGTGGAAAGCAC
CCATTCAAGTGCACCAAGTTTTGTCAGAATATAAAGGGCATGCAGTATCTAGTACACATC
CAGCCTTATCATTATCATATTTGCGACCAGACACCGTATTGGTTGGTGGTTATTTCTACT
ACCTTGTGCCGATTCAAACTCAAACACCAAAGGCTACAGAGAAGGTAAGGTTTTTGAGTT
CAGAGGTGGAAGAAGCAGGCCGAGAAAGCAGTGCGTTGAGGATAAAGCTTGTTATAACCA
AGCAAGAGCTGAGACAGATGATAGAAAACAGAGCTGTCTCAATAGACGCAGAGCTATGTC
AGTTTCAAAACAAAGTAGATGAAGATGAAAACAAACATTTTGGTGATAATTATCTGAGAG
GCAGGATATGGAAGCCTGCTTTGAAAACTATACCCGAAATAAACTGATGCATGTTCTCTC
TGTTAGAAAGCACATGGTGATGAGTACATAATGTTTAGGTTCTCCGTTCTTCCTCACCAC
TAACCTTTCTGTCTCCTTTTCTCTCTGCTGTAAACACAATACTATATTACGGTACTGTTG
CACCATCTTGATAGCTTTACGGCTTAATCATCCAACTAACTGTGAAACTTCCACCATTGA
TCCCTCTTTTATCTGGAAGT
>Locus_29_Transcript_1/8_Confidence_0.611_Length_2399
GATCTAAGCAGTGGTATCAACGCAGAGTCCGGGGGACCCTTCTTCCTCCACCAGTACCGG
CTGCGAGAAAGCATAGGAAATGGAGAGCGGCGCCGCAGTGGCGAGGTTTCAGACCACCAC
CTTCGTCCCTCCTTCAAAAGGCCAATCCTCTCCCTTCCTCCACCCTCCTCCTCCTCCTCC
TCCATTCCTCTCGCAAAAAAATTCATCTTCACCGGCTTCCCTCAAGGTACAGAAGCAGTC
TCTCTTTGCTGATTCTACTCTTCGATCGAATTCTACGGGAAGATGCGATGCGGTGTTGTC
CGATACTTACAGTGTGCCATCAAGATTAGCCGACATTGACTGGGATAACCTCGGGTTTGG
AATTATTCAGACAGATTACATGTATATCATGAAATGTCGTCGTGAAGTAGGCTTCTCCAA
AGGTGAACTGCTGCGATTTGGGAACATTGAACTTAGCCCATCAGCTGGGGTACTCAACTA
TGGACAGGGTCTGTTTGAAGGCTTAAAAGCCTACAGAAAACAAGATGGTAAAATATTGCT
TTTTCGTCCTGGTGAAAATGGTTTGCGGTTGAGGATGGGTGCTGAGAGGATGTGTATGCC
TGCACCCAGTGTTGAACAGTTTGTCGATGCTGTGAAGGAAACTGTTTTAGCTAATGAATG
TTGGATTCCGCCTCCGGGTAAGGGTTCCCTGTATATAAGGCCATTGCTTATGGGTAGTGG
TTCTGTTCTTGGCATTGCACCAGCCCCTGAGTATACCTTTCTGATTTATGTATCTCCTGT
TGGAAATTATTTTAAGGAAGGTATGTCACCAATCAATTTGGTAATTGAAACAACTGTTCA
TCGTGCAAGTCCTGGTGGTACTGGAGGAGTGAAAAGTATTGGAAACTATGCAGCGGTTTT
GAAGGCTCAGACTGCTGCTAAAGCCAAAGGTTACACGGATGTTCTGTACCTGGATTGTGT
TCACAAGAAGTACTTGGAGGAGGTTTCCTCTTGTAATGTATTCATTGTTAAGGGGAATGT
CATAGCTACTCCTGAAATAAAAGGGACAATTCTACCTGGTATTACAAGGAAAAGTATCAT
CGACGTAGCTCGCAGTCAAGGGTTTGAGGTAGAGGAGCGACATGTGACAGTGGATGAGTT
GCTCAATGCTGATGAGGTATTTTGCACGGGAACAGCTGTGGTAGTATCACCTGTTGGCAG
CATTACATATCTTGGTGAAAGGGTAACATATTGTGATGGTGGGATCGGTGCTGTATCCCA
GCAGCTCTATACTGCTCTCACTAGACTACAAATGGGTCTTGTGGAAGATAAGATGGGTTG
GATTGTTGAAATCAAGGTAGCATACACTGCTGAGCCGACCGCCAAAACCAGAAAATCCCA
TAACTAGAGTGTTAGAGTTACTCTAGTTGGTTCCTCCTCCCTGTGATGTCCAGAAAATTC
CATGAAGCAGTGTGTATTTGCTAGTGGTAGATTATTTGTGTGCAACGCTATCATATATCA
CTTCTTGCATTTAGACATTGAGGAGCTAGAGATTGTTGTGACCTAGCCACTTTGGCAAAG
CCTCTTGAATGATTTGTGCATAAATGAGACGGCCCCGTTCAGTGATGAACAGTGTTAGTC
CTCAGTCTAGGACTTGGCAGTGTGGTAAACCCAATCCTTGCTCTGTTCCTTCATTGTGCA
AGTGGGTTTGCAGGGAGAGGACGAATTAGGGGGAAGCAATGAAACAAGATGCTTGAAAAA
TGGCCCCAAGGTAGTTTTATGAGGAATCATTTGAGCAACACGGGCATGGAACTATGTATC
CTAGTCAATATCTTTGTACTCGGTTGTTCCTCGAATTCAATCAGGTACGTACCACCAAAT
CTATTTTATGTTCATTGTACGAGTTATTGTACATGATGTAGTCGCTGTACTGTGATCGGC
AATCCTTTGGGAAAATCAACATATGGGTAAGCAAAAGGTTGATCAGAGTCGGCTAGCTGC
CACCGGAATTTAAGGACTAGATGGTGGATGAAAATGGCCATCTCTAGCTTGGCCAGTTCG
GATCCTGCACAAAGCCGAGGTCCGCCTCCAAATGGCATGAAGTGATTACTGTTCATTGTG
CTGTTGAAGTTGCGGGACGTGAATCCATGTTCGCCGTTTTGATTCTGCTGCTGCTGCTGC
TGGTGGTGCTGCTGCCATCTCCACGGGTTGAAGAGGTGAGGCTGGTCAAAAAGTGAAGGA
TCCAAGTGCACGGCTGCAATCACCGGCAGCAATTTCCACCCACGTGGAATGTCATAACCA
TTGTATCGGACGTCTTTGAGAGCTTTTCTATGTAAAAATCTCACCACGCATCCAAGTCTC
AACGTCTCACTAATCACACATTGGGTAAACTCCATCTTTTTGTAATCATTCCAGTTGAG
>Locus_29_Transcript_2/8_Confidence_0.278_Length_1640
GATCTAAGCAGTGGTATCAACGCAGAGTCCGGGGGACCCTTCTTCCTCCACCAGTACCGG
CTGCGAGAAAGCATAGGAAATGGAGAGCGGCGCCGCAGTGGCGAGGTTTCAGACCACCAC
CTTCGTCCCTCCTTCAAAAGGCCAATCCTCTCCCTTCCTCCACCCTCCTCCTCCTCCTCC
TCCATTCCTCTCGCAAAAAAATTCATCTTCACCGGCTTCCCTCAAGGTACAGAAGCAGTC
TCTCTTTGCTGATTCTACTCTTCGATCGAATTCTACGGGAAGATGCGATGCGGTGTTGTC
CGATACTTACAGTGTGCCATCAAGATTAGCCGACATTGACTGGGATAACCTCGGGTTTGG
AATTATTCAGACAGATTACATGTATATCATGAAATGTCGTCGTGAAGTAGGCTTCTCCAA
AGGTGAACTGCTGCGATTTGGGAACATTGAACTTAGCCCATCAGCTGGGGTACTCAACTA
TGGACAGGGTCTGTTTGAAGGCTTAAAAGCCTACAGAAAACAAGATGGTAAAATATTGCT
TTTTCGTCCTGGTGAAAATGGTTTGCGGTTGAGGATGGGTGCTGAGAGGATGTGTATGCC
TGCACCCAGTGTTGAACAGTTTGTCGATGCTGTGAAGGAAACTGTTTTAGCTAATGAATG
TTGGATTCCGCCTCCGGGTAAGGGTTCCCTGTATATAAGGCCATTGCTTATGGGTAGTGG
TTCTGTTCTTGGCATTGCACCAGCCCCTGAGTATACCTTTCTGATTTATGTATCTCCTGT
TGGAAATTATTTTAAGGAAGGTATGTCACCAATCAATTTGGTAATTGAAACAACTGTTCA
TCGTGCAAGTCCTGGTGGTACTGGAGGAGTGAAAAGTATTGGAAACTATGCAGCGGTTTT
GAAGGCTCAGACTGCTGCTAAAGCCAAAGGTTACACGGATGTTCTGTACCTGGATTGTGT
TCACAAGAAGTACTTGGAGGAGGTTTCCTCTTGTAATGTATTCATTGTTAAGGGGAATGT
CATAGCTACTCCTGAAATAAAAGGGACAATTCTACCTGGTATTACAAGGAAAAGTATCAT
CGACGTAGCTCGCAGTCAAGGGTTTGAGGTAGAGGAGCGACATGTGACAGTGGATGAGTT
GCTCAATGCTGATGAGGTATTTTGCACGGGAACAGCTGTGGTAGTATCACCTGTTGGCAG
CATTACATATCTTGGTGAAAGGGTAACATATTGTGATGGTGGGATCGGTGCTGTATCCCA
GCAGCTCTATACTGCTCTCACTAGACTACAAATGGGTCTTGTGGAAGATAAGATGGGTTG
GATTGTTGAAATCAAGGTAGCATACACTGCTGAGCCGACCGCCAAAACCAGAAAATCCCA
TAACTAGAGTGTTAGAGTTACTCTAGTTGGTTCCTCCTCCCTGTGATGTCCAGAAAATTC
CATGAAGCAGTGTGTATTTGCTAGTGGTAGATTATTTGTGTGCAACGCTATCATATATCA
CTTCTTGCATTTAGACATTGAGGAGCTAGAGATTGTTGTGACCTAGCCACTTTGGCAAAG
CCTCTTGAATGATTTGTGCATAAATGAGACGGCCCCGTTCAGTAAAAAAAAAAAAAAAAA
AAAGTACTCTGCGTTGATAC
>Locus_29_Transcript_3/8_Confidence_0.167_Length_1315
GATCTAAGCAGTGGTATCAACGCAGAGTCCGGGGGACCCTTCTTCCTCCACCAGTACCGG
CTGCGAGAAAGCATAGGAAATGGAGAGCGGCGCCGCAGTGGCGAGGTTTCAGACCACCAC
CTTCGTCCCTCCTTCAAAAGGCCAATCCTCTCCCTTCCTCCACCCTCCTCCTCCTCCTCC
TCCATTCCTCTCGCAAAAAAATTCATCTTCACCGGCTTCCCTCAAGGTACAGAAGCAGTC
TCTCTTTGCTGATTCTACTCTTCGATCGAATTCTACGGGAAGATGCGATGCGGTGTTGTC
CGATACTTACAGTGTGCCATCAAGATTAGCCGACATTGACTGGGATAACCTCGGGTTTGG
AATTATTCAGACAGATTACATGTATATCATGAAATGTCGTCGTGAAGTAGGCTTCTCCAA
AGGTGAACTGCTGCGATTTGGGAACATTGAACTTAGCCCATCAGCTGGGGTACTCAACTA
TGGACAGGGTCTGTTTGAAGGCTTAAAAGCCTACAGAAAACAAGATGGTAAAATATTGCT
TTTTCGTCCTGGTGAAAATGGTTTGCGGTTGAGGATGGGTGCTGAGAGGATGTGTATGCC
TGCACCCAGTGTTGAACAGTTTGTCGATGCTGTGAAGGAAACTGTTTTAGCTAATGAATG
TTGGATTCCGCCTCCGGGTAAGGGTTCCCTGTATATAAGGCCATTGCTTATGGGTAGTGG
TTCTGTTCTTGGCATTGCACCAGCCCCTGAGTATACCTTTCTGATTTATGTATCTCCTGT
TGGAAATTATTTTAAGGAAGGTATGTCACCAATCAATTTGGTAATTGAAACAACTGTTCA
TCGTGCAAGTCCTGGTGGTACTGGAGGAGTGAAAAGTATTGGAAACTATGCAGCGGTTTT
GAAGGCTCAGACTGCTGCTAAAGCCAAAGGTTACACGGATGTTCTGTACCTGGATTGTGT
TCACAAGAAGTACTTGGAGGAGGTTTCCTCTTGTAATGTATTCATTGTTAAGGGGAATGT
CATAGCTACTCCTGAAATAAAAGGGACAATTCTACCTGGTATTACAAGGAAAAGTATCAT
CGACGTAGCTCGCAGTCAAGGGTTTGAGGTAGAGGAGCGACATGTGACAGTGGATGAGTT
GCTCAATGCTGATGAGGTATTTTGCACGGGAACAGCTGTGGTAGTATCACCTGTTGGCAG
CATTACATATCTTGGTGAAAGGTGAAACATATACACTGTCTTTGACGTGTTATTGAAGTT
CTTTTGCTTTAACTTATGAGAAAATGATTTAGAACATTCAAAAAGTGAATTCTTG
>Locus_29_Transcript_4/8_Confidence_0.111_Length_1266
GATCTAAGCAGTGGTATCAACGCAGAGTCCGGGGGACCCTTCTTCCTCCACCAGTACCGG
CTGCGAGAAAGCATAGGAAATGGAGAGCGGCGCCGCAGTGGCGAGGTTTCAGACCACCAC
CTTCGTCCCTCCTTCAAAAGGCCAATCCTCTCCCTTCCTCCACCCTCCTCCTCCTCCTCC
TCCATTCCTCTCGCAAAAAAATTCATCTTCACCGGCTTCCCTCAAGGTACAGAAGCAGTC
TCTCTTTGCTGATTCTACTCTTCGATCGAATTCTACGGGAAGATGCGATGCGGTGTTGTC
CGATACTTACAGTGTGCCATCAAGATTAGCCGACATTGACTGGGATAACCTCGGGTTTGG
AATTATTCAGACAGATTACATGTATATCATGAAATGTCGTCGTGAAGTAGGCTTCTCCAA
AGGTGAACTGCTGCGATTTGGGAACATTGAACTTAGCCCATCAGCTGGGGTACTCAACTA
TGGACAGGGTCTGTTTGAAGGCTTAAAAGCCTACAGAAAACAAGATGGTAAAATATTGCT
TTTTCGTCCTGGTGAAAATGGTTTGCGGTTGAGGATGGGTGCTGAGAGGATGTGTATGCC
TGCACCCAGTGTTGAACAGTTTGTCGATGCTGTGAAGGAAACTGTTTTAGCTAATGAATG
TTGGATTCCGCCTCCGGGTAAGGGTTCCCTGTATATAAGGCCATTGCTTATGGGTAGTGG
TTCTGTTCTTGGCATTGCACCAGCCCCTGAGTATACCTTTCTGATTTATGTATCTCCTGT
TGGAAATTATTTTAAGGAAGGTATGTCACCAATCAATTTGGTAATTGAAACAACTGTTCA
TCGTGCAAGTCCTGGTGGTACTGGAGGAGTGAAAAGTATTGGAAACTATGCAGCGGTTTT
GAAGGCTCAGACTGCTGCTAAAGCCAAAGGTTACACGGATGTTCTGTACCTGGATTGTGT
TCACAAGAAGTACTTGGAGGAGGTTTCCTCTTGTAATGTATTCATTGTTAAGGTAAGTTG
TCTGGATATTTTCCTCGATGCTTTACAGTGAGAGGCCTGAAACTTTCTCCGAATGGGGTT
ACTCTATGGAAGGAAATATGATTATTAGACTAGTTGGATATTGTAAAGAACTTCAATCAG
AAAAGTAAGAGGCTGATGGTTATCCTTGTAAAGGTGAAACAATTCATTTAAAAAAAGCAA
TGCTTGGCTATCATTTCTCAATGTAAATATTCTATGACTGTATGTTCTTGTGCAATGCAC
TGGTAC
>Locus_29_Transcript_5/8_Confidence_0.500_Length_1514
CGGGAACAGCTGTGGTAGTATCACCTTTTGGTGCATTTGATGGTAGAAAGTAGAAGGTGA
TGGGATCGATGTATCCTGGCCCAGATTGTAATTCATCATTTAAAGAAGAAAAGGCATGGG
AGAAGCGTTGGCTAGAAGAACAGTCCCTTTTCCTGAATTAAGCATGGGAGAAGTGTTAAG
GGCCTTTATCAGTAGGTCAGCCACACCCATTCCTGACCCTTGAGGTTTCGTGTGCTATCA
AACAGAGTCCAATTTTGTAGAAGAATAGCGCCCAGGGCCTATTCTGCTAGGTTGCTCACA
ATATCTATTTCAAAGACAATCCAGGACTGCTATGTGGGTAACATATTGTGATGGTGGGAT
CGGTGCTGTATCCCAGCAGCTCTATACTGCTCTCACTAGACTACAAATGGGTCTTGTGGA
AGATAAGATGGGTTGGATTGTTGAAATCAAGGTAGCATACACTGCTGAGCCGACCGCCAA
AACCAGAAAATCCCATAACTAGAGTGTTAGAGTTACTCTAGTTGGTTCCTCCTCCCTGTG
ATGTCCAGAAAATTCCATGAAGCAGTGTGTATTTGCTAGTGGTAGATTATTTGTGTGCAA
CGCTATCATATATCACTTCTTGCATTTAGACATTGAGGAGCTAGAGATTGTTGTGACCTA
GCCACTTTGGCAAAGCCTCTTGAATGATTTGTGCATAAATGAGACGGCCCCGTTCAGTGA
TGAACAGTGTTAGTCCTCAGTCTAGGACTTGGCAGTGTGGTAAACCCAATCCTTGCTCTG
TTCCTTCATTGTGCAAGTGGGTTTGCAGGGAGAGGACGAATTAGGGGGAAGCAATGAAAC
AAGATGCTTGAAAAATGGCCCCAAGGTAGTTTTATGAGGAATCATTTGAGCAACACGGGC
ATGGAACTATGTATCCTAGTCAATATCTTTGTACTCGGTTGTTCCTCGAATTCAATCAGG
TACGTACCACCAAATCTATTTTATGTTCATTGTACGAGTTATTGTACATGATGTAGTCGC
TGTACTGTGATCGGCAATCCTTTGGGAAAATCAACATATGGGTAAGCAAAAGGTTGATCA
GAGTCGGCTAGCTGCCACCGGAATTTAAGGACTAGATGGTGGATGAAAATGGCCATCTCT
AGCTTGGCCAGTTCGGATCCTGCACAAAGCCGAGGTCCGCCTCCAAATGGCATGAAGTGA
TTACTGTTCATTGTGCTGTTGAAGTTGCGGGACGTGAATCCATGTTCGCCGTTTTGATTC
TGCTGCTGCTGCTGCTGCTGGTGCTGCTGCCATCTCCACGGGTTGAAGAGGTGAGGCTGG
TCAAAAAGTGAAGGATCCAAGTGCACGGCTGCAATCACCGGCAGCAATTTCCACCCACGT
GGAATGTCATAACCATTGTATCGGACGTCTTTGAGAGCTTTTCTATGTAAAAATCTCACC
ACGCATCCAAGTCTCAACGTCTCACTAATCACACATTGGGTAAACTCCATCTTTTTGTAA
TCATTCCAGTTGAG
>Locus_29_Transcript_6/8_Confidence_0.611_Length_2354
GATCTAAGCAGTGGTATCAACGCAGAGTCCGGGGGACCCTTCTTCCTCCACCAGTACCGG
CTGCGAGAAAGCATAGGAAATGGAGAGCGGCGCCGCAGTGGCGAGGTTTCAGACCACCAC
CTTCGTCCCTCCTTCAAAAGGCCAATCCTCTCCCTTCCTCCACCCTCCTCCTCCTCCTCC
TCCATTCCTCTCGCAAAAAAATTCATCTTCACCGGCTTCCCTCAAGGTACAGAAGCAGTC
TCTCTTTGCTGATTCTACTCTTCGATCGAATTCTACGGGAAGATGCGATGCGGTGTTGTC
CGATACTTACAGTGTGCCATCAAGATTAGCCGACATTGACTGGGATAACCTCGGGTTTGG
AATTATTCAGACAGATTACATGTATATCATGAAATGTCGTCGTGAAGTAGGCTTCTCCAA
AGGTGAACTGCTGCGATTTGGGAACATTGAACTTAGCCCATCAGCTGGGGTACTCAACTA
TGGACAGGGTCTGTTTGAAGGCTTAAAAGCCTACAGAAAACAAGATGGTAAAATATTGCT
TTTTCGTCCTGGTGAAAATGGTTTGCGGTTGAGGATGGGTGCTGAGAGGATGTGTATGCC
TGCACCCAGTGTTGAACAGTTTGTCGATGCTGTGAAGGAAACTGTTTTAGCTAATGAATG
TTGGATTCCGCCTCCGGGTAAGGGTTCCCTGTATATAAGGCCATTGCTTATGGGTAGTGG
TTCTGTTCTTGGCATTGCACCAGCCCCTGAGTATACCTTTCTGATTTATGTATCTCCTGT
TGGAAATTATTTTAAGGAAGGTATGTCACCAATCAATTTGGTAATTGAAACAACTGTTCA
TCGTGCAAGTCCTGGTGGTACTGGAGGAGTGAAAAGTATTGGAAACTATGCAGCGGTTTT
GAAGGCTCAGACTGCTGCTAAAGCCAAAGGTTACACGGATGTTCTGTACCTGGATTGTGT
TCACAAGAAGTACTTGGAGGAGGTTTCCTCTTGTAATGTATTCATTGTTAAGGGGAATGT
CATAGCTACTCCTGAAATAAAAGGGACAATTCTACCTGGTATTACAAGGAAAAGTATCAT
CGACGTAGCTCGCAGTCAAGGGTTTGAGGTAGAGGAGCGACATGTGACAGTGGATGAGTT
GCTCAATGCTGATGAGGTATTTTGCACGGGAACAGCTGTGGTAGTATCACCTGTTGGCAG
CATTACATATCTTGGTGAAAGGGTAACATATTGTGATGGTGGGATCGGTGCTGTATCCCA
GCAGCTCTATACTGCTCTCACTAGACTACAAATGGGTCTTGTGGAAGATAAGATGGGTTG
GATTGTTGAAATCAAGGTAGCATACACTGCTGAGCCGACCGCCAAAACCAGAAAATCCCA
TAACTAGAGTGTTAGAGTTACTCTAGTTGGTTCCTCCTCCCTGTGATGTCCAGAAAATTC
CATGAAGCAGTGTGTATTTGCTAGTGGTAGATTATTTGTGTGCAACGCTATCATATATCA
CTTCTTGCATTTAGACATTGAGGAGCTAGAGATTGTTGTGACCTAGCCACTTTGGCAAAG
CCTCTTGAATGATTTGTGCATAAATGAGACGGCCCCGTTCAGTGATGAACAGTGTTAGTC
CTCAGTCTAGGACTTGGCAGTGTGGTAAACCCAATCCTTGCTCTGTTCCTTCATTGTGCA
AGTGGGTTTGCAGGGAGAGGACGAATTAGGGGGAAGCAATGAAACAAGATGCTTGAAAAA
TGGCCCCAAGGTAGTTTTATGAGGAATCATTTGAGCAACACGGGCATGGAACTATGTATC
CTAGTCAATATCTTTGTACTCGGTTGTTCCTCGAATTCAATCAGGTACGTACCACCAAAT
CTATTTTATGTTCATTGTACGAGTTATTGTACATGATGTAGTCGCTGTACTGTGATCGGC
AATCCTTTGGGAAAATCAACATATGGGTAAGCAAAAGGTTGATCAGAGTCGGCTAGCTGC
CACCGGAATTTAAGGACTAGATGGTGGATGAAAATGGCCATCTCTAGCTTGGCCAGTTCG
GATCCTGCACAAAGCCGAGGTCCGCCTCCAAATGGCATGAAGTGATTACTGTTCATTGTG
CTGTTGAAGTTGCGGGACGTGAATCCATGTTCGCCGTTTTGATTCTGCTGCTGCTGCTGC
TGCTGGTGCTGCTGCCATCTCCACGGGTTGAAGAGGTGAGGCTGGTCAAAAAGTGAAGGA
TCCAAGTGCACGGCATTGTATCGGACGTCTTTGAGAGCTTTTCTATGTAAAAATCTCACC
ACGCATCCAAGTCTCAACGTCTCACTAATCACACATTGGGTAAACTCCATCTTTTTGTAA
TCATTCCAGTTGAG
>Locus_29_Transcript_7/8_Confidence_0.333_Length_2434
GATCTAAGCAGTGGTATCAACGCAGAGTCCGGGGGACCCTTCTTCCTCCACCAGTACCGG
CTGCGAGAAAGCATAGGAAATGGAGAGCGGCGCCGCAGTGGCGAGGTTTCAGACCACCAC
CTTCGTCCCTCCTTCAAAAGGCCAATCCTCTCCCTTCCTCCACCCTCCTCCTCCTCCTCC
TCCATTCCTCTCGCAAAAAAATTCATCTTCACCGGCTTCCCTCAAGGTACAGAAGCAGTC
TCTCTTTGCTGATTCTACTCTTCGATCGAATTCTACGGGAAGATGCGATGCGGTGTTGTC
CGATACTTACAGTGTGCCATCAAGATTAGCCGACATTGACTGGGATAACCTCGGGTTTGG
AATTATTCAGACAGATTACATGTATATCATGAAATGTCGTCGTGAAGTAGGCTTCTCCAA
AGGTGAACTGCTGCGATTTGGGAACATTGAACTTAGCCCATCAGCTGGGGTACTCAACTA
TGGACAGGGTCTGTTTGAAGGCTTAAAAGCCTACAGAAAACAAGATGGTAAAATATTGCT
TTTTCGTCCTGGTGAAAATGGTTTGCGGTTGAGGATGGGTGCTGAGAGGATGTGTATGCC
TGCACCCAGTGTTGAACAGTTTGTCGATGCTGTGAAGGAAACTGTTTTAGCTAATGAATG
TTGGATTCCGCCTCCGGGTAAGGGTTCCCTGTATATAAGGCCATTGCTTATGGGTAGTGG
TTCTGTTCTTGGCATTGCACCAGCCCCTGAGTATACCTTTCTGATTTATGTATCTCCTGT
TGGAAATTATTTTAAGGAAGGTATGTCACCAATCAATTTGGTAATTGAAACAACTGTTCA
TCGTGCAAGTCCTGGTGGTACTGGAGGAGTGAAAAGTATTGGAAACTATGCAGCGGTTTT
GAAGGCTCAGACTGCTGCTAAAGCCAAAGGTTACACGGATGTTCTGTACCTGGATTGTGT
TCACAAGAAGTACTTGGAGGAGGTTTCCTCTTGTAATGTATTCATTGTTAAGGGGAATGT
CATAGCTACTCCTGAAATAAAAGGGACAATTCTACCTGGTATTACAAGGAAAAGTATCAT
CGACGTAGCTCGCAGTCAAGGGTTTGAGGTAGAGGAGCGACATGTGACAGTGGATGAGTT
GCTCAATGCTGATGAGGTATTTTGCACGGGAACAGCTGTGGTAGTATCACCTGTTGGCAG
CATTACATATCTTGGTGAAAGGGTAACATATTGTGATGGTGGGATCGGTGCTGTATCCCA
GCAGCTCTATACTGCTCTCACTAGACTACAAATGGGTCTTGTGGAAGATAAGATGGGTTG
GATTGTTGAAATCAAGGTAGCATACACTGCTGAGCCGACCGCCAAAACCAGAAAATCCCA
TAACTAGAGTGTTAGAGTTACTCTAGTTGGTTCCTCCTCCCTGTGATGTCCAGAAAATTC
CATGAAGCAGTGTGTATTTGCTAGTGGTAGATTATTTGTGTGCAACGCTATCATATATCA
CTTCTTGCATTTAGACATTGAGGAGCTAGAGATTGTTGTGACCTAGCCACTTTGGCAAAG
CCTCTTGAATGATTTGTGCATAAATGAGACGGCCCCGTTCAGTGATGAACAGTGTTAGTC
CTCAGTCTAGGACTTGGCAGTGTGGTAAACCCAATCCTTGCTCTGTTCCTTCATTGTGCA
AGTGGGTTTGCAGGGAGAGGACGAATTAGGGGGAAGCAATGAAACAAGATGCTTGAAAAA
TGGCCCCAAGGTAGTTTTATGAGGAATCATTTGAGCAACACGGGCATGGAACTATGTATC
CTAGTCAATATCTTTGTACTCGGTTGTTCCTCGAATTCAATCAGGTACGTACCACCAAAT
CTATTTTATGTTCATTGTACGAGTTATTGTACATGATGTAGTCGCTGTACTGTGATCGGC
AATCCTTTGGGAAAATCAACATATGGGTAAGCAAAAGGTTGATCAGAGTCGGCTAGCTGC
CACCGGAATTTAAGGACTAGATGGTGGATGAAAATGGCCATCTCTAGCTTGGCCAGTTCG
GATCCTGCACAAAGCCGAGGTCCGCCTCCAAATGGCATGAAGTGATTACTGTTCATTGTG
CTGTTGAAGTTGCGGGACGTGAATCCATGTTCGCCGTTTTGATTCTGCAATGACACAAAT
CACAATATATAAAGCTCCAGTTCTACATATATATGACCGTACGTGCGATGATTGTCTACA
AAGGTATATGATCTTGTTCCATGTTCAGAAACTAATGTTGCTTTTAAAGTGAGCCTGTGT
GAGCCTGTGTGTGTGTGTGTAAGCCTTTAATGTCTCTCCTACCTCTCAACTTCAGTGATA
TTACCCCGATTGCATGGCCATGCAATCTTTTCAAGATATATTGAAGGTAGTTGAAATGTC
CCGTTAGGGATATTCAATTTCGGTACCAGAAGAC
>Locus_29_Transcript_8/8_Confidence_0.611_Length_2399
GATCTAAGCAGTGGTATCAACGCAGAGTCCGGGGGACCCTTCTTCCTCCACCAGTACCGG
CTGCGAGAAAGCATAGGAAATGGAGAGCGGCGCCGCAGTGGCGAGGTTTCAGACCACCAC
CTTCGTCCCTCCTTCAAAAGGCCAATCCTCTCCCTTCCTCCACCCTCCTCCTCCTCCTCC
TCCATTCCTCTCGCAAAAAAATTCATCTTCACCGGCTTCCCTCAAGGTACAGAAGCAGTC
TCTCTTTGCTGATTCTACTCTTCGATCGAATTCTACGGGAAGATGCGATGCGGTGTTGTC
CGATACTTACAGTGTGCCATCAAGATTAGCCGACATTGACTGGGATAACCTCGGGTTTGG
AATTATTCAGACAGATTACATGTATATCATGAAATGTCGTCGTGAAGTAGGCTTCTCCAA
AGGTGAACTGCTGCGATTTGGGAACATTGAACTTAGCCCATCAGCTGGGGTACTCAACTA
TGGACAGGGTCTGTTTGAAGGCTTAAAAGCCTACAGAAAACAAGATGGTAAAATATTGCT
TTTTCGTCCTGGTGAAAATGGTTTGCGGTTGAGGATGGGTGCTGAGAGGATGTGTATGCC
TGCACCCAGTGTTGAACAGTTTGTCGATGCTGTGAAGGAAACTGTTTTAGCTAATGAATG
TTGGATTCCGCCTCCGGGTAAGGGTTCCCTGTATATAAGGCCATTGCTTATGGGTAGTGG
TTCTGTTCTTGGCATTGCACCAGCCCCTGAGTATACCTTTCTGATTTATGTATCTCCTGT
TGGAAATTATTTTAAGGAAGGTATGTCACCAATCAATTTGGTAATTGAAACAACTGTTCA
TCGTGCAAGTCCTGGTGGTACTGGAGGAGTGAAAAGTATTGGAAACTATGCAGCGGTTTT
GAAGGCTCAGACTGCTGCTAAAGCCAAAGGTTACACGGATGTTCTGTACCTGGATTGTGT
TCACAAGAAGTACTTGGAGGAGGTTTCCTCTTGTAATGTATTCATTGTTAAGGGGAATGT
CATAGCTACTCCTGAAATAAAAGGGACAATTCTACCTGGTATTACAAGGAAAAGTATCAT
CGACGTAGCTCGCAGTCAAGGGTTTGAGGTAGAGGAGCGACATGTGACAGTGGATGAGTT
GCTCAATGCTGATGAGGTATTTTGCACGGGAACAGCTGTGGTAGTATCACCTGTTGGCAG
CATTACATATCTTGGTGAAAGGGTAACATATTGTGATGGTGGGATCGGTGCTGTATCCCA
GCAGCTCTATACTGCTCTCACTAGACTACAAATGGGTCTTGTGGAAGATAAGATGGGTTG
GATTGTTGAAATCAAGGTAGCATACACTGCTGAGCCGACCGCCAAAACCAGAAAATCCCA
TAACTAGAGTGTTAGAGTTACTCTAGTTGGTTCCTCCTCCCTGTGATGTCCAGAAAATTC
CATGAAGCAGTGTGTATTTGCTAGTGGTAGATTATTTGTGTGCAACGCTATCATATATCA
CTTCTTGCATTTAGACATTGAGGAGCTAGAGATTGTTGTGACCTAGCCACTTTGGCAAAG
CCTCTTGAATGATTTGTGCATAAATGAGACGGCCCCGTTCAGTGATGAACAGTGTTAGTC
CTCAGTCTAGGACTTGGCAGTGTGGTAAACCCAATCCTTGCTCTGTTCCTTCATTGTGCA
AGTGGGTTTGCAGGGAGAGGACGAATTAGGGGGAAGCAATGAAACAAGATGCTTGAAAAA
TGGCCCCAAGGTAGTTTTATGAGGAATCATTTGAGCAACACGGGCATGGAACTATGTATC
CTAGTCAATATCTTTGTACTCGGTTGTTCCTCGAATTCAATCAGGTACGTACCACCAAAT
CTATTTTATGTTCATTGTACGAGTTATTGTACATGATGTAGTCGCTGTACTGTGATCGGC
AATCCTTTGGGAAAATCAACATATGGGTAAGCAAAAGGTTGATCAGAGTCGGCTAGCTGC
CACCGGAATTTAAGGACTAGATGGTGGATGAAAATGGCCATCTCTAGCTTGGCCAGTTCG
GATCCTGCACAAAGCCGAGGTCCGCCTCCAAATGGCATGAAGTGATTACTGTTCATTGTG
CTGTTGAAGTTGCGGGACGTGAATCCATGTTCGCCGTTTTGATTCTGCTGCTGCTGCTGC
TGCTGGTGCTGCTGCCATCTCCACGGGTTGAAGAGGTGAGGCTGGTCAAAAAGTGAAGGA
TCCAAGTGCACGGCTGCAATCACCGGCAGCAATTTCCACCCACGTGGAATGTCATAACCA
TTGTATCGGACGTCTTTGAGAGCTTTTCTATGTAAAAATCTCACCACGCATCCAAGTCTC
AACGTCTCACTAATCACACATTGGGTAAACTCCATCTTTTTGTAATCATTCCAGTTGAG
>Locus_30_Transcript_1/7_Confidence_0.353_Length_1226
CACAATACTAGTACCTGAGATAAAAATAACTCGATTAGGGAACTCCGGAAAAATTTGAAC
AGATTTTGCTAGCAATGACAAACTATAAAGCTCGCTTCCTACCTGGTAGATAAGATACAA
CAATACTGTGGGCCAGCCAGCGGGTGAGCTGAGCAGACCACATAGGAATAGGAATATAGG
ATAGGGGTTGATTTTTTTGCTATCTTAATCTTAAATAAATAACTAGCAAGCATCATCACC
CTAGCCCTGGGAACCAAGGAAACTTGAGTTCACTAAGAAATTTACATTACACACCCACCC
ACTCACTGGAAATCCTGCAAAAAACACTAATCAAGGTTTCCATAACTTCATGGTGCAGTC
TTCGCTGTAAGTAGCGATGAGATTGATGTGCGGATGATGAGCCACGCCGATTACATCCTT
GTCATGGACCTTCATCAGATGCTCTAGTTTACCAGACTGGTGACTGAAACAATACATATT
CCTGTCTTCACCAACACAGTAAATCCACTCTCCTTTTGGCGAGACACAAGCAGCAACAAA
ATCTCCCCCTTCTCTCTTACCTGATGAGAAGCTCTTCACAACCTCAGAACAACCACGACT
TAGAGCTTCAATACCAACAGATCCTGTTCCACTATACAAGTCTAACCACCGACCAGCCCT
TAGGGATGCATGACAGCCACCAGCAGCTTGCAAGATATCGAATGCTGCACCTTTAACTGC
TTCCATCATAGGGCGTACATCCATGCCTGCAGGTGACAACAACTTCTTCCGCTTAGCCTT
TCCACCAAGCACCCTAAGCAACTTATGGGTAGTCCGAAGCCGCCTGGGATCATCCTCCAA
TCCGGGAAGAGTTTCATTTCGTCTCCCTCCCTTCTTCTGAACCATCTTCTTCGCTCTACT
TCTTCTGTGTTCATTGGGATTAGGGTCGTTGCCCATCAGTACTTTCCTCTCGTTCTCCTC
CTTGTATGCCAATCCATCCCTTTGACCGTAAGAGCAGGCAACGAGTGATGAACGCAGCTG
ATTCGTCCTCGCTGTGGAGCCTCCGTTGCAGAATAGCAGAGAGGTTGAATTGGAGCTTGT
CCTGGTGCTGACGGTGTTGTTGGCGGCGGCGGCGGCGGTAGTTCTGGTCCAGAGATCTGA
GAGAATTGCTTGCAGAGGTGCTGGAAAAGGGACTGCCATTAACATTATCCTGCTGCTGGT
CCCCCGTACTCTGCGTTGATACCACT
>Locus_30_Transcript_2/7_Confidence_0.353_Length_1365
CACAATACTAGTACCTGAGATAAAAATAACTCGATTAGGGAACTCCGGAAAAATTTGAAC
AGATTTTGCTAGCAATGACAAACTATAAAGCTCGCTTCCTACCTGGTAGATAAGATACAA
CAATACTGTGGGCCAGCCAGCGGGTGAGCTGAGCAGACCACATAGGAATAGGAATATAGG
ATAGGGGTTGATTTTTTTGCTATCTTAATCTTAAATAAATAACTAGCAAGCATCATCACC
CTAGCCCTGGGAACCAAGGAAACTTGAGTTCACTAAGAAATTTACATTACACACCCACCC
ACTCACTGGAAATCCTGCAAAAAACACTAATCAAGGTTTCCATAACTTCATGGTGCAGTC
TTCGCTGTAAGTAGCGATGAGATTGATGTGCGGATGATGAGCCACGCCGATTACATCCTT
GTCATGGACCTTCATCAGATGCTCTAGTTTACCAGACTGGTGACTGAAACAATACATATT
CCTGTCTTCACCAACACAGTAAATCCACTCTCCTTTTGGCGAGACACAAGCAGCAACAAA
ATCTCCCCCTTCTCTCTTACCTGATGAGAAGCTCTTCACAACCAGCATTGCGTTCAGCCT
GTTGCAAGAAGCGTTCAACAGGGATAGTGTGTATCACTGAAACATCTAGGAACCCTGTCC
ATTCTAAGTTTGGTCTCAGAACATGGGAAACAACCCAAGGATCCATCTCAACAAAGTGCA
CCTCAGAACAACCACGACTTAGAGCTTCAATACCAACAGATCCTGTTCCACTATACAAGT
CTAACCACCGACCAGCCCTTAGGGATGCATGACAGCCACCAGCAGCTTGCAAGATATCGA
ATGCTGCACCTTTAACTGCTTCCATCATAGGGCGTACATCCATGCCTGCAGGTGACAACA
ACTTCTTCCGCTTAGCCTTTCCACCAAGCACCCTAAGCAACTTATGGGTAGTCCGAAGCC
GCCTGGGATCATCCTCCAATCCGGGAAGAGTTTCATTTCGTCTCCCTCCCTTCTTCTGAA
CCATCTTCTTCGCTCTACTTCTTCTGTGTTCATTGGGATTAGGGTCGTTGCCCATCAGTA
CTTTCCTCTCGTTCTCCTCCTTGTATGCCAATCCATCCCTTTGACCGTAAGAGCAGGCAA
CGAGTGATGAACGCAGCTGATTCGTCCTCGCTGTGGAGCCTCCGTTGCAGAATAGCAGAG
AGGTTGAATTGGAGCTTGTCCTGGTGCTGACGGTGTTGTTGGCGGCGGCGGCGGCGGTAG
TTCTGGTCCAGAGATCTGAGAGAATTGCTTGCAGAGGTGCTGGAAAAGGGACTGCCATTA
ACATTATCCTGCTGCTGGTCCCCCGTACTCTGCGTTGATACCACT
>Locus_30_Transcript_3/7_Confidence_0.294_Length_1547
CACAATACTAGTACCTGAGATAAAAATAACTCGATTAGGGAACTCCGGAAAAATTTGAAC
AGATTTTGCTAGCAATGACAAACTATAAAGCTCGCTTCCTACCTGGTAGATAAGATACAA
CAATACTGTGGGCCAGCCAGCGGGTGAGCTGAGCAGACCACATAGGAATAGGAATATAGG
ATAGGGGTTGATTTTTTTGCTATCTTAATCTTAAATAAATAACTAGCAAGCATCATCACC
CTAGCCCTGGGAACCAAGGAAACTTGAGTTCACTAAGAAATTTACATTACACACCCACTC
ACTGGAAATCCTGCAAAAAACACTAATCAAGGTTTCCATAACTTCATGGTGCAGTCTTCG
CTGTAAGTAGCGATGAGATTGATGTGCGGATGATGAGCCACGCCGATTACATCCTTGTCA
TGGACCTTCATCAGATGCTCTAGTTTACCAGACTGGTGACTGAAACAATACATATTCCTG
TCTTCACCAACACAGTAAATCCACTCTCCTTTTGGCGAGACACAAGCAGCAACAAAATCT
CCCCCTTCTCTCTTACCTGATGAGAAGCTCTTCACAACCTGTCCTTGAAGTGTCATGATG
TATATTGCTGACGTCTTGTTGCAAACCACTATGTGGTCCGTATTTTTTGGAAAAAGATGA
ACAGAATTCACAGAAGCATCACCTCCCCTTAAAGGAGGTGGCGGCTTAAATGTATGGATA
CAATCTGTTGTCTTGACATCCCAAACCTTAACTGTATAATCACTGGATGCAGTAATAACA
CGACTACCATCATTAGTAAAAATTGCATCATTGACATAAGAAGTATGGCCACGAAATTCC
TTTAACATCTTTCCAGACTTCAGCCCATGGATTCTGGCAGTACTATCAAAAGATGCACTC
AATATCTGGCTTCCATCCCGAGAAAAGACGAGACTTGTGACACCTTGGGAATGTGCCCGC
TCAAGACGTCTCAAACATTGACCAGTTCGTATACGCCATACCTTGATCTTTCCATCTTGA
GATCCAGAAGCAAGCATCTCCGAATCCCTACTGAAATCGACAGAAAGGACAGCGTCATCA
TGCATCATAAATGTCTCATCGGCCTGATACTGGAGATCTTTCTTGAGCTTCCCACTTATG
TGGTCCCAGACCTCAACAAATCCATCAACAGAGCAAGAGATAAGGAATTGTCCATCTGGT
GAAAACCGAGCACTTTCTGGATGGTTTTTCTTTCCAAACTTGATAGTGTGCAGGAGAGTG
GTGGGATACATATCCTCGACATCTTGCTTCATTGCAGCTGTTCCTCTGAACAAATCAAAC
TGTGTTCCAGGAGGGAGTAAGCCTTGATGTTGCTGCCACTTCAAAGCTTGGCCAATTAAT
GACATTAACCTTGATGGTGGAACAACAGAAACTTCCGCAGCCAGAGCTTGGGCAATCTGC
GCACGCCGTTTTTCCTTCGTAGAATCCTGGTAAGCCTCATGTGGATCAAAATAGGTCCGA
ACAAGAAGATGTTCTAATCCCCCCGTACTCTGCGTTGATACCACTGC
>Locus_30_Transcript_4/7_Confidence_0.118_Length_880
ATCAACGCAGAGTACTTTTTTTTTTTTTTTTTTTTCAACAAAGTGCACCTAGATTTATTA
ATCATGGAAACCAGATATTTCAAGATAGGAAACAACAATAAATTTTAAACAAATGCCAAA
ACCTCTTTGCCTTGCATAAAATAATTCTAGAGCCAAATGTTCAAACCTAGTGCCAATAGT
TATCAGAGGGCCACCCAATTTGGCAACACAGAACAGGTAGCTACATATAGGCCTACCTCA
GAACAACCACGACTTAGAGCTTCAATACCAACAGATCCTGTTCCACTATACAAGTCTAAC
CACCGACCAGCCCTTAGGGATGCATGACAGCCACCAGCAGCTTGCAAGATATCGAATGCT
GCACCTTTAACTGCTTCCATCATAGGGCGTACATCCATGCCTGCAGGTGACAACAACTTC
TTCCGCTTAGCCTTTCCACCAAGCACCCTAAGCAACTTATGGGTAGTCCGAAGCCGCCTG
GGATCATCCTCCAATCCGGGAAGAGTTTCATTTCGTCTCCCTCCCTTCTTCTGAACCATC
TTCTTCGCTCTACTTCTTCTGTGTTCATTGGGATTAGGGTCGTTGCCCATCAGTACTTTC
CTCTCGTTCTCCTCCTTGTATGCCAATCCATCCCTTTGACCGTAAGAGCAGGCAACGAGT
GATGAACGCAGCTGATTCGTCCTCGCTGTGGAGCCTCCGTTGCAGAATAGCAGAGAGGTT
GAATTGGAGCTTGTCCTGGTGCTGACGGTGTTGTTGGCGGCGGCGGCGGCGGTAGTTCTG
GTCCAGAGATCTGAGAGAATTGCTTGCAGAGGTGCTGGAAAAGGGACTGCCATTAACATT
ATCCTGCTGCTGGTCCCCCGTACTCTGCGTTGATACCACT
>Locus_30_Transcript_5/7_Confidence_0.353_Length_1551
ACATCTATAAAATTAATTAATACCATATTACCACCTTTATGGTAATAAATAATCCCACAA
TATATGGGATTAGAGCATAGTGAGATTTGTTATCCAACCTTTAATTTATCCAAACAAACG
CAAAATAATATACTATCCCACCCCTTTATAGTTGGGAGGGCACCTTGAGGAAAATTATTA
TCTAAATCTCTAAGATACACTGCAAGAAGCTTTGAAGTAACAATCGAATTGCTAGACGGA
AAGATAATCATAGACAAAAATGGAGCAACGAACCTAAATCTGGCTCACAGCTACTACAAC
AAGAAGCTGGTCCTTCTAATTGTCTCTTGGAGGCAATTCTTGGACCACTGCGACCCAAAA
TGAGTAACATCTGCCATGTCTTCAAACCAGAAATGTGTCTAAAAAAACCAACGTACAGTT
TTGATCGAGAAATCCTGAAGGATCAAACCAAGGAAGAACGACCTTTTCGCCAAAATCTGA
TCACCGAGCTGGTTTCTTCCAGCAGAACATTGACGTCGATTGATTCTTATGTCCTACTTG
CCTAAATGGGTCCATATATAGCTAAATATGTACGACCAAATCGTCTATCAGTTATCTTTA
CAAGGGACCCACAAGAATCAATCATATTTGTCCTTAAAGGGTATTCCACCACTATGAAGG
TATCTTCTCCAATTAAGGACGAAGCTGAAATTTGAGCCATCAGTATACCGTAGTCGACTT
GGGTATATGGAGGAGTGACACTAATGTAATGAAATGTTCCATTTTTCCCAGCATTGCGTT
CAGCCTGTTGCAAGAAGCGTTCAACAGGGATAGTGTGTATCACTGAAACATCTAGGAACC
CTGTCCATTCTAAGTTTGGTCTCAGAACATGGGAAACAACCCAAGGATCCATCTCAACAA
AGTGCACCTCAGAACAACCACGACTTAGAGCTTCAATACCAACAGATCCTGTTCCACTAT
ACAAGTCTAACCACCGACCAGCCCTTAGGGATGCATGACAGCCACCAGCAGCTTGCAAGA
TATCGAATGCTGCACCTTTAACTGCTTCCATCATAGGGCGTACATCCATGCCTGCAGGTG
ACAACAACTTCTTCCGCTTAGCCTTTCCACCAAGCACCCTAAGCAACTTATGGGTAGTCC
GAAGCCGCCTGGGATCATCCTCCAATCCGGGAAGAGTTTCATTTCGTCTCCCTCCCTTCT
TCTGAACCATCTTCTTCGCTCTACTTCTTCTGTGTTCATTGGGATTAGGGTCGTTGCCCA
TCAGTACTTTCCTCTCGTTCTCCTCCTTGTATGCCAATCCATCCCTTTGACCGTAAGAGC
AGGCAACGAGTGATGAACGCAGCTGATTCGTCCTCGCTGTGGAGCCTCCGTTGCAGAATA
GCAGAGAGGTTGAATTGGAGCTTGTCCTGGTGCTGACGGTGTTGTTGGCGGCGGCGGCGG
CGGTAGTTCTGGTCCAGAGATCTGAGAGAATTGCTTGCAGAGGTGCTGGAAAAGGGACTG
CCATTAACATTATCCTGCTGCTGGTCCCCCGTACTCTGCGTTGATACCACT
>Locus_30_Transcript_6/7_Confidence_0.412_Length_1551
ACATCTATAAAATTAATTAATACCATATTACCACCTTTATGGTAATAAATAATCCCACAA
TATATGGGATTAGAGCATAGTGAGATTTGTTATCCAACCTTTAATTTATCCAAACAAACG
CAAAATAATATACTATCCCACCCCTTTATAGTTGGGAGGGCACCTTGAGGAAAATTATTA
TCTAAATCTCTAAGATACACTGCAAGAAGCTTTGAAGTAACAATCGAATTGCTAGACGGA
AAGATAATCATAGACAAAAATGGAGCAACGAACCTAAATCTGGCTCACAGCTACTACAAC
AAGAAGCTGGTCCTTCTAATTGTCTCTTGGAGGCAATTCTTGGACCACTGCGACCCAAAA
TGAGTAACATCTGCCATGTCTTCAAACCAGAAATGTGTCTAAAAAAACCAACGTACTGCT
TTGATCGAGAAATCCTGAAAGATCAAACCAAGGAAGAACGACCTTTTCGCCAGAATCTGA
TCGCCGAGCTGGTTTCTTCCAGCAGAACATTGAGGTCGATTGATTCTTATGTCCTACTTG
CCCAAATGGGTCCATATATAGCTAAATATGTACGACCAAATCGTCTATCAGTTATCTTTA
CAAGGGACCCACAAGAATCAATCATATTTGTCCTTAAAGGGTATTCCACCACTATGAAGG
TATCTTCTCCAATTAAGGACGAAGCTGAAATTTGAGCCATCAGTATACCGTAGTCGACTT
GGGTATATGGAGGAGTGACACTAATGTAATGAAATGTTCCATTTTTCCCAGCATTGCGTT
CAGCCTGTTGCAAGAAGCGTTCAACAGGGATAGTGTGTATCACTGAAACATCTAGGAACC
CTGTCCATTCTAAGTTTGGTCTCAGAACATGGGAAACAACCCAAGGATCCATCTCAACAA
AGTGCACCTCAGAACAACCACGACTTAGAGCTTCAATACCAACAGATCCTGTTCCACTAT
ACAAGTCTAACCACCGACCAGCCCTTAGGGATGCATGACAGCCACCAGCAGCTTGCAAGA
TATCGAATGCTGCACCTTTAACTGCTTCCATCATAGGGCGTACATCCATGCCTGCAGGTG
ACAACAACTTCTTCCGCTTAGCCTTTCCACCAAGCACCCTAAGCAACTTATGGGTAGTCC
GAAGCCGCCTGGGATCATCCTCCAATCCGGGAAGAGTTTCATTTCGTCTCCCTCCCTTCT
TCTGAACCATCTTCTTCGCTCTACTTCTTCTGTGTTCATTGGGATTAGGGTCGTTGCCCA
TCAGTACTTTCCTCTCGTTCTCCTCCTTGTATGCCAATCCATCCCTTTGACCGTAAGAGC
AGGCAACGAGTGATGAACGCAGCTGATTCGTCCTCGCTGTGGAGCCTCCGTTGCAGAATA
GCAGAGAGGTTGAATTGGAGCTTGTCCTGGTGCTGACGGTGTTGTTGGCGGCGGCGGCGG
CGGTAGTTCTGGTCCAGAGATCTGAGAGAATTGCTTGCAGAGGTGCTGGAAAAGGGACTG
CCATTAACATTATCCTGCTGCTGGTCCCCCGTACTCTGCGTTGATACCACT
>Locus_30_Transcript_7/7_Confidence_0.294_Length_1551
CACAATACTAGTACCTGAGATAAAAATAACTCGATTAGGGAACTCCGGAAAAATTTGAAC
AGATTTTGCTAGCAATGACAAACTATAAAGCTCGCTTCCTACCTGGTAGATAAGATACAA
CAATACTGTGGGCCAGCCAGCGGGTGAGCTGAGCAGACCACATAGGAATAGGAATATAGG
ATAGGGGTTGATTTTTTTGCTATCTTAATCTTAAATAAATAACTAGCAAGCATCATCACC
CTAGCCCTGGGAACCAAGGAAACTTGAGTTCACTAAGAAATTTACATTACACACCCACCC
ACTCACTGGAAATCCTGCAAAAAACACTAATCAAGGTTTCCATAACTTCATGGTGCAGTC
TTCGCTGTAAGTAGCGATGAGATTGATGTGCGGATGATGAGCCACGCCGATTACATCCTT
GTCATGGACCTTCATCAGATGCTCTAGTTTACCAGACTGGTGACTGAAACAATACATATT
CCTGTCTTCACCAACACAGTAAATCCACTCTCCTTTTGGCGAGACACAAGCAGCAACAAA
ATCTCCCCCTTCTCTCTTACCTGATGAGAAGCTCTTCACAACCTGTCCTTGAAGTGTCAT
GATGTATATTGCTGACGTCTTGTTGCAAACCACTATGTGGTCCGTATTTTTTGGAAAAAG
ATGAACAGAATTCACAGAAGCATCACCTCCCCTTAAAGGAGGTGGCGGCTTAAATGTATG
GATACAATCTGTTGTCTTGACATCCCAAACCTTAACTGTATAATCACTGGATGCAGTAAT
AACACGACTACCATCATTAGTAAAAATTGCATCATTGACATAAGAAGTATGGCCACGAAA
TTCCTTTAACATCTTTCCAGACTTCAGCCCATGGATTCTGGCAGTACTATCAAAAGATGC
ACTCAATATCTGGCTTCCATCCCGAGAAAAGACGAGACTTGTGACACCTTGGGAATGTGC
CCGCTCAAGACGTCTCAAACATTGACCAGTTCGTATACGCCATACCTTGATCTTTCCATC
TTGAGATCCAGAAGCAAGCATCTCCGAATCCCTACTGAAATCGACAGAAAGGACAGCGTC
ATCATGCATCATAAATGTCTCATCGGCCTGATACTGGAGATCTTTCTTGAGCTTCCCACT
TATGTGGTCCCAGACCTCAACAAATCCATCAACAGAGCAAGAGATAAGGAATTGTCCATC
TGGTGAAAACCGAGCACTTTCTGGATGGTTTTTCTTTCCAAACTTGATAGTGTGCAGGAG
AGTGGTGGGATACATATCCTCGACATCTTGCTTCATTGCAGCTGTTCCTCTGAACAAATC
AAACTGTGTTCCAGGAGGGAGTAAGCCTTGATGTTGCTGCCACTTCAAAGCTTGGCCAAT
TAATGACATTAACCTTGATGGTGGAACAACAGAAACTTCCGCAGCCAGAGCTTGGGCAAT
CTGCGCACGCCGTTTTTCCTTCGTAGAATCCTGGTAAGCCTCATGTGGATCAAAATAGGT
CCGAACAAGAAGATGTTCTAATCCCCCCGTACTCTGCGTTGATACCACTGC
>Locus_31_Transcript_1/5_Confidence_0.636_Length_1544
AAACCATTGTACCAAAAAGAAAATATACTGGAGAGAGAGACATCCCTGTTTATGATTAAT
TGCTTCAATACAACAATTCCGGCATCGAATCATGGACATAAAATTGTACATAGAATTTTT
GCAGTCGAAAGTGAGTGAATACATTTATCACACTATGAACAGGGGTAAAGAGATCGATTC
ACTACCATCAGTGCTACCCTCACCAGCAACAGGCTCCAGATCATATAAATACAAGAAAAA
CGATTCTACATACAGTGGAGAACATCTACATTGGTCCCTGCGGTCCATGAGAGTAGGAAT
TGAAGATGTATCTAAATTTGATCAATGGCTCCCCTCCTTTGAGAGTTCTTGCACCACCAT
CATCCTCCAAAATCCCACCGCAATTCCTCTTTCCTTCTCCTCTCCATTAGCAAACCCAAA
CCCAAACCCAAATCCCAAATCTCATGCTCATCCAATCCCTACTCAAACAACAAGAGAAGG
CTCAGTGATGCGCAGCTAGCATCGGAGTTGGCCAGGGAGGTGAAAAAGATGAATACCCAG
TTCCTAGATACGGAGGATGCCATCAACAAGAGCAGGGAACTCTTGTTTGGGGAGCTATGC
CAGTTCCTTGACTTGAAGCCAGAGCAAATGAAGAAGAGTTGGAGGGGAATGAGTGAAGAG
GAAAAGTGGTGTTTGGTTGATGGATTTGTGGTTTCTGACTGGAGTATTGATTTCCGGCCA
CTATCTGCTAGATGTGTTAAGGGTTTGGTGGATGAGTACGTGGGGAAGGAGGAGGAGGTG
GAGATGGAGATGGAGATGGAGGGTGGCTCTGGTTTGGAGTCTAATCCTGACATGGGGTTT
TTCACTGCTGGGTTGAGAAACTTGATGGGCTTGAAGCCAAACAGTGCCTGAAATGTTCTG
GTTTAGAAGCTGAAAACAGAACTCGGATTGATCCTGCTAGTTAACCTCATTGTCTCTACT
CTTTTTGAGTTCAGATGATTCATCGCAGTTTACTCATTGTGCTTCATTTGGCTTTTATGT
TAATGATTCTTAATAGTTAATCCTTCTTTTCTCCTTGTGAGAAATATGCAAAATTTTCCA
AAATTGGATGTAAAACGACTCCTTTTCATCTTGAGATTCGATAGATGAGAACTCTAAATT
CTTGAAGCGGGCTTGACTGTGTTTCTATTGATTGATATAATGGGAAATGTGAAGAGATCA
CCATTGATCAAACAGCTCTTCACGAAGACATTAGACATGGCTGGTTTTACATGTACCAGA
AGATCTGATCATGCATTGAAGAGTGAAGAATGCAAACTCTACACTCTTAGCTATTTGAAT
GTGGTAAACCAGCACTGGGAACACCATGGCTGGGAAACTTATTGCACGACGAGTTCAAAC
ACTTGTTGGATTTTGAGTTTAGCTTGGTGTTCTCCTTCTTACAGAGCCTGTCACCGGTTC
CGGCGTTACCTAATGTACCTGGTATTGCTCAGGCAAAGCAAAATTATGTACAACTCCGAT
CGTCGCCTCCCCTGTACTCTGCGTTGATACCACTGCTTAGATCG
>Locus_31_Transcript_2/5_Confidence_0.273_Length_1039
ACAGGGGTAAAGAGATCGATTCACTACCATCAGTGCTACCCTCACCAGCAACAGGCTCCA
GATCATATAAATACAAGAAAAACGATTCTACATACAGTGGAGAACATCTACATTGGTCCC
TGCGGTCCATGAGAGTAGGAATTGAAGATGTATCTAAATTTGATCAATGGCTCCCCTCCT
TTGAGAGTTCTTGCACCACTGATCGTGAATCCCTAAGAAGAATATGCAGCAAATGGGCAT
TGATCGACCACACAGTCCAATAAAGAGTAGTATCCTTCACTCCTAGGATTGCTTTGCTCT
ACAATGACCAAAAAGAAGCTGGAATTCCATGCTTTTGAAACCATTCAGGCATATGGAACT
TCTCATACAGTACAGGTCTCACATCCTTCTCTTGAGAAAGATCTTTGAGCAGCGGGAGGA
GGACTTCAAGAAGCTGGTCATCATGTGGTTGTCCTGCAGAAAATGGAACACGCGGAATTC
CATTCAGCGGCTGCAATAAGAAACTGAAGGGGTTGTTATCAACAATGACAACTCTGCAAA
GATCATTTGATATGCATGATAGGTCTTTAACATGATCCCGATATTCCGTGCTAATAGTAG
ACGGCCTATACAATCGATGACTGAATCGGTTTTCTGAGTCGATTCTATCAACAAGAGGTC
TCGCATAACCTTCAAGACCAGCAGTGAAAAGCACAAGATCTGCGAATTCACTCAATTGCT
TCAAAAAATCATGCAGTCCTGGTCGTTCAAACACCGTAACATAGTTGATCTTTGTTTTCC
CTTCACATTCCTTGTCAGCAGACACGCATTCCAGCTCAAACCAATCTAACCTAGCTTCTG
TTGCTTGAGAAAGTATCACAGAGGGCAAGCTAGAGGTCTCATAGGCACACACCAGTGTTT
CATCCAAGTCAAGAACCACAGTGAACTTGTCCGATCGGGCAGCGGTATCCCCGGCCTCAG
CGGCCCCAACATCACAGATTCTACCGGCGTCGGCGTCAACATCAACTGCCCCCCGAACTC
TGCGTTGATACCACTGCTT
>Locus_31_Transcript_3/5_Confidence_0.636_Length_1893
AAACCATTGTACCAAAAAGAAAATATACTGGAGAGAGAGACATCCCTGTTTATGATTAAT
TGCTTCAATACAACAATTCCGGCATCGAATCATGGACATAAAATTGTACATAGAATTTTT
GCAGTCGAAAGTGAGTGAATACATTTATCACACTATGAACAGGGGTAAAGAGATCGATTC
ACTACCATCAGTGCTACCCTCACCAGCAACAGGCTCCAGATCATATAAATACAAGAAAAA
CGATTCTACATACAGTGGAGAACATCTACATTGGTCCCTGCGGTCCATGAGAGTAGGAAT
TGAAGATGTATCTAAATTTGATCAATGGCTCCCCTCCTTTGAGAGTTCTTGCACCACCAT
CATCCTCCAAAATCCCACCGCAATTCCTCTTTCCTTCTCCTCTCCATTAGCAAACCCAAA
CCCAAACCCAAATCCCAAATCTCATGCTCATCCAATCCCTACTCAAACAACAAGAGAAGG
CTCAGTGATGCGCAGCTAGCATCGGAGTTGGCCAGGGAGGTGAAAAAGATGAATACCCAG
TTCCTAGATACGGAGGATGCCATCAACAAGAGCAGGGAACTCTTGTTTGGGGAGCTATGC
CAGTTCCTTGACTTGAAGCCAGAGCAAATGAAGAAGAGTTGGAGGGGAATGAGTGAAGAG
GAAAAGTGGTGTTTGGTTGATGGATTTGTGGTTTCTGACTGGAGTATTGATTTCCGGCCA
CTATCTGCTAGATGTGTTAAGGGTTTGGTGGATGAGTACGTGGGGAAGGAGGAGGAGGTG
GAGATGGAGATGGAGATGGAGGGTGGCTCTGGTTTGGAGTCTAATCCTGACATGGGGTTT
TTCACTGCTGGGTTGAGAAACTTGATGGGCTTGAAGCCAAACAGTGCCTGAAATGTTCTG
GTTTAGAAGCTGAAAACAGAACTCGGATTGATCCTGCTAGTTAACCTCATTGTCTCTACT
CTTTTTGAGTTCAGATGATTCATCGCAGTTTACTCATTGTGCTTCATTTGGCTTTTATGT
TAATGATTCTTAATAGTTAATCCTTCTTTTCTCCTTGTGAGAAATATGCAAAATTTTCCA
AAATTGGATGTAAAACGACTCCTTTTCATCTTGAGATTCGATAGATGAGAACTCTAAATT
CTTGAAGCGGGCTTGACTGTGTTTCTATTGATTGATATAATGGGAAATGTGAAGAGATCA
CCATTGATCAAACAGCTCTTCACGAAGACATTAGACATGGCTGGTTTTACATGTACCAGA
AGATATCTGATCATGCATTGAAGAGTGAAGATGACATGAATAATGAGAATGCAAACTCTA
CACTCTTAGCTATTTGAATGTGGTAAACCAGCACTGGGAACACCATGGCTGGGAAACTTA
TTGCACGACGAGTTCAAACACTTGTTGGATTTTGAGTTTAGCTTGGTGTTCTCCTTCTTA
CAGAGCCTGTCACCGGTTCCGGCGTTACCTAATGTACCTGGTATTGCTCAGGCAAAGCAA
AATTATGTACAACTCCGATCGTCGCCTCCCCTGTAGTTCTCTGCGGTATTGGCTTCTGAG
TTCTGAGAAGGGAAGACTGCTTCCTTTAACTCTTCTGGTTATCCAATGCCTTGGCGAGTG
ACAACTGATGTTGTTTGTTTGCAGTGGATATGATATCTGTTCCTACATTCATAGTCCATG
ATGTTATTGAGACCATTGTTGGTTGAACACCTGAAGTTAATCACAATTAGGGGCTGATTG
GATGCATCAAAAGATAGATGAAGGGGCTATTTGATTGGGGTCTTAGCATGTAGAATAGTA
CTAGTTATCTCACGTGATAATACTACATGGTGTTTGGTGCAAAAAAAAATATGCGGGATA
TATGTAGTACTGTAGGGGTGTGTTTGATTGTAG
>Locus_31_Transcript_4/5_Confidence_0.636_Length_1874
AAACCATTGTACCAAAAAGAAAATATACTGGAGAGAGAGACATCCCTGTTTATGATTAAT
TGCTTCAATACAACAATTCCGGCATCGAATCATGGACATAAAATTGTACATAGAATTTTT
GCAGTCGAAAGTGAGTGAATACATTTATCACACTATGAACAGGGGTAAAGAGATCGATTC
ACTACCATCAGTGCTACCCTCACCAGCAACAGGCTCCAGATCATATAAATACAAGAAAAA
CGATTCTACATACAGTGGAGAACATCTACATTGGTCCCTGCGGTCCATGAGAGTAGGAAT
TGAAGATGTATCTAAATTTGATCAATGGCTCCCCTCCTTTGAGAGTTCTTGCACCACCAT
CATCCTCCAAAATCCCACCGCAATTCCTCTTTCCTTCTCCTCTCCATTAGCAAACCCAAA
CCCAAACCCAAATCCCAAATCTCATGCTCATCCAATCCCTACTCAAACAACAAGAGAAGG
CTCAGTGATGCGCAGCTAGCATCGGAGTTGGCCAGGGAGGTGAAAAAGATGAATACCCAG
TTCCTAGATACGGAGGATGCCATCAACAAGAGCAGGGAACTCTTGTTTGGGGAGCTATGC
CAGTTCCTTGACTTGAAGCCAGAGCAAATGAAGAAGAGTTGGAGGGGAATGAGTGAAGAG
GAAAAGTGGTGTTTGGTTGATGGATTTGTGGTTTCTGACTGGAGTATTGATTTCCGGCCA
CTATCTGCTAGATGTGTTAAGGGTTTGGTGGATGAGTACGTGGGGAAGGAGGAGGAGGTG
GAGATGGAGATGGAGATGGAGGGTGGCTCTGGTTTGGAGTCTAATCCTGACATGGGGTTT
TTCACTGCTGGGTTGAGAAACTTGATGGGCTTGAAGCCAAACAGTGCCTGAAATGTTCTG
GTTTAGAAGCTGAAAACAGAACTCGGATTGATCCTGCTAGTTAACCTCATTGTCTCTACT
CTTTTTGAGTTCAGATGATTCATCGCAGTTTACTCATTGTGCTTCATTTGGCTTTTATGT
TAATGATTCTTAATAGTTAATCCTTCTTTTCTCCTTGTGAGAAATATGCAAAATTTTCCA
AAATTGGATGTAAAACGACTCCTTTTCATCTTGAGATTCGATAGATGAGAACTCTAAATT
CTTGAAGCGGGCTTGACTGTGTTTCTATTGATTGATATAATGGGAAATGTGAAGAGATCA
CCATTGATCAAACAGCTCTTCACGAAGACATTAGACATGGCTGGTTTTACATGTACCAGA
AGATCTGATCATGCATTGAAGAGTGAAGAATGCAAACTCTACACTCTTAGCTATTTGAAT
GTGGTAAACCAGCACTGGGAACACCATGGCTGGGAAACTTATTGCACGACGAGTTCAAAC
ACTTGTTGGATTTTGAGTTTAGCTTGGTGTTCTCCTTCTTACAGAGCCTGTCACCGGTTC
CGGCGTTACCTAATGTACCTGGTATTGCTCAGGCAAAGCAAAATTATGTACAACTCCGAT
CGTCGCCTCCCCTGTAGTTCTCTGCGGTATTGGCTTCTGAGTTCTGAGAAGGGAAGACTG
CTTCCTTTAACTCTTCTGGTTATCCAATGCCTTGGCGAGTGACAACTGATGTTGTTTGTT
TGCAGTGGATATGATATCTGTTCCTACATTCATAGTCCATGATGTTATTGAGACCATTGT
TGGTTGAACACCTGAAGTTAATCACAATTAGGGGCTGATTGGATGCATCAAAAGATAGAT
GAAGGGGCTATTTGATTGGGGTCTTAGCATGTAGAATAGTACTAGTTATCTCACGTGATA
ATACTACATGGTGTTTGGTGCAAAAAAAAATATGCGGGATATATGTAGTACTGTAGGGGT
GTGTTTGATTGTAG
>Locus_31_Transcript_5/5_Confidence_0.273_Length_1197
AAACCATTGTACCAAAAAGAAAATATACTGGAGAGAGAGACATCCCTGTTTATGATTAAT
TGCTTCAATACAACAATTCCGGCATCGAATCATGGACATAAAATTGTACATAGAATTTTT
GCAGTCGAAAGTGAGTGAATACATTTATCACACTATGAACAGGGGTAAAGAGATCGATTC
ACTACCATCAGTGCTACCCTCACCAGCAACAGGCTCCAGATCATATAAATACAAGAAAAA
CGATTCTACATACAGTGGAGAACATCTACATTGGTCCCTGCGGTCCATGAGAGTAGGAAT
TGAAGATGTATCTAAATTTGATCAATGGCTCCCCTCCTTTGAGAGTTCTTGCACCACTGA
TCGTGAATCCCTAAGAAGAATATGCAGCAAATGGGCATTGATCGACCACACAGTCCAATA
AAGAGTAGTATCCTTCACTCCTAGGATTGCTTTGCTCTACAATGACCAAAAAGAAGCTGG
AATTCCATGCTTTTGAAACCATTCAGGCATATGGAACTTCTCATACAGTACAGGTCTCAC
ATCCTTCTCTTGAGAAAGATCTTTGAGCAGCGGGAGGAGGACTTCAAGAAGCTGGTCATC
ATGTGGTTGTCCTGCAGAAAATGGAACACGCGGAATTCCATTCAGCGGCTGCAATAAGAA
ACTGAAGGGGTTGTTATCAACAATGACAACTCTGCAAAGATCATTTGATATGCATGATAG
GTCTTTAACATGATCCCGATATTCCGTGCTAATAGTAGACGGCCTATACAATCGATGACT
GAATCGGTTTTCTGAGTCGATTCTATCAACAAGAGGTCTCGCATAACCTTCAAGACCAGC
AGTGAAAAGCACAAGATCTGCGAATTCACTCAATTGCTTCAAAAAATCATGCAGTCCTGG
TCGTTCAAACACCGTAACATAGTTGATCTTTGTTTTCCCTTCACATTCCTTGTCAGCAGA
CACGCATTCCAGCTCAAACCAATCTAACCTAGCTTCTGTTGCTTGAGAAAGTATCACAGA
GGGCAAGCTAGAGGTCTCATAGGCACACACCAGTGTTTCATCCAAGTCAAGAACCACAGT
GAACTTGTCCGATCGGGCAGCGGTATCCCCGGCCTCAGCGGCCCCAACATCACAGATTCT
ACCGGCGTCGGCGTCAACATCAACTGCCCCCCGAACTCTGCGTTGATACCACTGCTT
>Locus_32_Transcript_1/5_Confidence_0.273_Length_611
TCAGACGGGAGCTGGAATGTGCAAGGAAGATTTTTGCTCAAAATCCCTCGTGGCCGGTAG
TTGAGGTGACTGGCAAAGCAATTGAAGAAACTGCAGCAGTTGTCTTGAGGCTGTATTATG
ACAAAAAACAAAAGTGCTCCATGCCAAGAATTTCTAAGCTCTACTAAATGGTGTGGGACG
CGGAGTTTTTATAAGGTCTGCTTGCCTGAGGCTGCAATTGTGAAGGAAAATCTTGGAAGC
ATTATCGTTTTTTCCTCGTGGAGCCAGCCATGTTATTCCTCCTTATGCTCTCAACTCCTT
GTACAACTTAATTCTTGTTGACATCAAAAGAATACTATGGAAACTTGTAGGTACTGCTTG
ATGGTTCTCAGTGTAAGAATGAGTTCAAAAGATACAAATATTTCAAGTCATAAAAGCAAA
CAATTGTACGCAATGATCAATTATAGCAAACTTGTAATCTCCATGACTATATAGAGTGAT
TGGAAACAGATGCTAATCTGCTAGTCTCGCCGTCACATTGAAATGTGTGGTTGAAAAAGG
CTTCTTAGGGGTAGAAATGGAATCAGTAGAATGATCAAAATGAGGTTGATAGGTTGTCCT
AGTCTTGATAC
>Locus_32_Transcript_2/5_Confidence_0.545_Length_1207
TGAGGTGGAGACTAGGATGGGGAAGGCGATTTATATGGTGTCGGACGGCACAGGATGGAC
GGTGGAGCACTCAGTTAACGCCGCTTTGGGGCAGTTTGAGCATTGCTTCGTTGATCGTGG
CTGCCCTGTGAATACTCACCTGTTTTCTGGGATTGAAGATTTAGAAGGCCTAATGGAGAT
TGTTAAACAAGCTGCAATAGAAGGTGCCATGCTTGTCTATACCCTAGCTGACCCGTCCCT
TGCTGAAGCTGCGAAAAATGCATGCCAAATCTGGGGTGTGCCATCTACCGATGTATTGGG
TCCAATAACTGAGGCAGTCGCTTCTCATCTTGGCGTCTCACCTTCAGGCTTGCCACGTGT
CTCTCGTACGGGGAAGACTCCATTGTCAATCTATCTGGCACAGAAGGGATACAAAGTGGC
AAATGTTCCAATTGTGATGGGTGTAGAGTTGCCAAGCACTCTGTTCCAGGTAGACGCTGG
GAAAGTTTTTGGCTTGACAATAAATCCCGTTGTCTTGCAAACAATTAGAAAGGCACGAGC
CAAGAGCCTTGGTTTCAACGAGGACGTAAGGAGTAACTATTCAGAGATGGATTATGTCAG
ACGGGAGCTGGAATGTGCAAGGAAGATTTTTGCTCAAAATCCCTCGTGGCCGGTAGTTGA
GGTGACTGGCAAAGCAATTGAAGAAACTGCAGCAGTTGTCTTGAGGCTGTATTATGACAA
AAAACAAAAGTGCTCCATGCCAAGAATTTCTAAGCTCTACTAAATGGTGTGGGACGCGGA
GTTTTTATAAGGTCTGCTTGCCTGAGGCTGCAATTGTGAAGGAAAATCTTGGAAGCATTA
TCGTTTTTTCCTCGTGGAGCCAGCCATGTTATTCCTCCTTATGCTCTCAACTCCTTGTAC
AACTTAATTCTTGTTGACATCAAAAGAATACTATGGAAACTTGTAGGTACTGCTTGATGG
TTCTCAGTGTAAGAATGAGTTCAAAAGATACAAATATTTCAAGTCATAAAAGCAAACAAT
TGTACGCAATGATCAATTATAGCAAACTTGTAATCTCCATGACTATATAGAGTGATTGGA
AACAGATGCTAATCTGCTAGTCTCGCCGTCACATTGAAATGTGTGGTTGAAAAAGGCTTC
TTAGGGGTAGAAATGGAATCAGTAGAATGATCAAAATGAGGTTGATAGGTTGTCCTAGTC
TTGATAC
>Locus_32_Transcript_3/5_Confidence_0.636_Length_1049
TGAGGTGGAGACTAGGATGGGGAAGGCGATTTATATGGTGTCGGACGGCACAGGATGGAC
GGTGGAGCACTCAGTTAACGCCGCTTTGGGGCAGTTTGAGCATTGCTTCGTTGATCGTGG
CTGCCCTGTGAATACTCACCTGTTTTCTGGGATTGAAGATTTAGAAGGCCTAATGGAGAT
TGTTAAACAAGCTGCAATAGAAGGTGCCATGCTTGTCTATACCCTAGCTGACCCGTCCCT
TGCTGAAGCTGCGAAAAATGCATGCCAAATCTGGGGTGTGCCATCTACCGATGTATTGGG
TCCAATAACTGAGGCAGTCGCTTCTCATCTTGGCGTCTCACCTTCAGGCTTGCCACGTGG
GGCCCCTGGAAGGAATTCCCTTACTGAAGAATACTTCCGTCGGATTGAAGCAATTGAATT
TACCATCAAACAAGACGATGGGGCTTTGCCCAAGAACCTGAATAAGGCTGACATTGTGCT
TGCAGGTGTCTCTCGTACGGGGAAGACTCCATTGTCAATCTATCTGGCACAGAAGGGATA
CAAAGTGGCAAATGTTCCAATTGTGATGGGTGTAGAGTTGCCAAGCACTCTGTTCCAGGT
AGACGCTGGGAAAGTTTTTGGCTTGACAATAAATCCCGTTGTCTTGCAAACAATTAGAAA
GGCACGAGCCAAGAGCCTTGGTTTCAACGAGGACGTAAGGAGTAACTATTCAGAGATGGA
TTATGTCAGACGGGAGCTGGAATGTGCAAGGAAGATTTTTGCTCAAAATCCCTCGTGGCC
GGTAGTTGAGGTGACTGGCAAAGCAATTGAAGAAACTGCAGCAGTTGTCTTGAGGCTGTA
TTATGACAAAAAACAAAAGTGCTCCATGCCAAGAATTTCTAAGCTCTACTAAATGGTGTG
GGACGCGGAGTTTTTATAAGGTCTGCTTGCCTGAGGCTGCAATTGTGAAGGAAAATCTTG
GAAGCATTATCGTTTTTTCCTCGTGGAGCCAGCCATGTTATTCCTCCTGTGGCAAAGAAG
AGGACGATCCTCCTCGGATCGAGAAACAG
>Locus_32_Transcript_4/5_Confidence_0.545_Length_1054
TGAGGTGGAGACTAGGATGGGGAAGGCGATTTATATGGTGTCGGACGGCACAGGATGGAC
GGTGGAGCACTCAGTTAACGCCGCTTTGGGGCAGTTTGAGCATTGCTTCGTTGATCGTGG
CTGCCCTGTGAATACTCACCTGTTTTCTGGGATTGAAGATTTAGAAGGCCTAATGGAGAT
TGTTAAACAAGCTGCAATAGAAGGTGTCTCTCGTACGGGGAAGACTCCATTGTCAATCTA
TCTGGCACAGAAGGGATACAAAGTGGCAAATGTTCCAATTGTGATGGGTGTAGAGTTGCC
AAGCACTCTGTTCCAGGTAGACGCTGGGAAAGTTTTTGGCTTGACAATAAATCCCGTTGT
CTTGCAAACAATTAGAAAGGCACGAGCCAAGAGCCTTGGTTTCAACGAGGACGTAAGGAG
TAACTATTCAGAGATGGATTATGTCAGACGGGAGCTGGAATGTGCAAGGAAGATTTTTGC
TCAAAATCCCTCGTGGCCGGTAGTTGAGGTGACTGGCAAAGCAATTGAAGAAACTGCAGC
AGTTGTCTTGAGGCTGTATTATGACAAAAAACAAAAGTGCTCCATGCCAAGAATTTCTAA
GCTCTACTAAATGGTGTGGGACGCGGAGTTTTTATAAGGTCTGCTTGCCTGAGGCTGCAA
TTGTGAAGGAAAATCTTGGAAGCATTATCGTTTTTTCCTCGTGGAGCCAGCCATGTTATT
CCTCCTTATGCTCTCAACTCCTTGTACAACTTAATTCTTGTTGACATCAAAAGAATACTA
TGGAAACTTGTAGGTACTGCTTGATGGTTCTCAGTGTAAGAATGAGTTCAAAAGATACAA
ATATTTCAAGTCATAAAAGCAAACAATTGTACGCAATGATCAATTATAGCAAACTTGTAA
TCTCCATGACTATATAGAGTGATTGGAAACAGATGCTAATCTGCTAGTCTCGCCGTCACA
TTGAAATGTGTGGTTGAAAAAGGCTTCTTAGGGGTAGAAATGGAATCAGTAGAATGATCA
AAATGAGGTTGATAGGTTGTCCTAGTCTTGATAC
>Locus_32_Transcript_5/5_Confidence_0.636_Length_1336
TGAGGTGGAGACTAGGATGGGGAAGGCGATTTATATGGTGTCGGACGGCACAGGATGGAC
GGTGGAGCACTCAGTTAACGCCGCTTTGGGGCAGTTTGAGCATTGCTTCGTTGATCGTGG
CTGCCCTGTGAATACTCACCTGTTTTCTGGGATTGAAGATTTAGAAGGCCTAATGGAGAT
TGTTAAACAAGCTGCAATAGAAGGTGCCATGCTTGTCTATACCCTAGCTGACCCGTCCCT
TGCTGAAGCTGCGAAAAATGCATGCCAAATCTGGGGTGTGCCATCTACCGATGTATTGGG
TCCAATAACTGAGGCAGTCGCTTCTCATCTTGGCGTCTCACCTTCAGGCTTGCCACGTGG
GGCCCCTGGAAGGAATTCCCTTACTGAAGAATACTTCCGTCGGATTGAAGCAATTGAATT
TACCATCAAACAAGACGATGGGGCTTTGCCCAAGAACCTGAATAAGGCTGACATTGTGCT
TGCAGGTGTCTCTCGTACGGGGAAGACTCCATTGTCAATCTATCTGGCACAGAAGGGATA
CAAAGTGGCAAATGTTCCAATTGTGATGGGTGTAGAGTTGCCAAGCACTCTGTTCCAGGT
AGACGCTGGGAAAGTTTTTGGCTTGACAATAAATCCCGTTGTCTTGCAAACAATTAGAAA
GGCACGAGCCAAGAGCCTTGGTTTCAACGAGGACGTAAGGAGTAACTATTCAGAGATGGA
TTATGTCAGACGGGAGCTGGAATGTGCAAGGAAGATTTTTGCTCAAAATCCCTCGTGGCC
GGTAGTTGAGGTGACTGGCAAAGCAATTGAAGAAACTGCAGCAGTTGTCTTGAGGCTGTA
TTATGACAAAAAACAAAAGTGCTCCATGCCAAGAATTTCTAAGCTCTACTAAATGGTGTG
GGACGCGGAGTTTTTATAAGGTCTGCTTGCCTGAGGCTGCAATTGTGAAGGAAAATCTTG
GAAGCATTATCGTTTTTTCCTCGTGGAGCCAGCCATGTTATTCCTCCTTATGCTCTCAAC
TCCTTGTACAACTTAATTCTTGTTGACATCAAAAGAATACTATGGAAACTTGTAGGTACT
GCTTGATGGTTCTCAGTGTAAGAATGAGTTCAAAAGATACAAATATTTCAAGTCATAAAA
GCAAACAATTGTACGCAATGATCAATTATAGCAAACTTGTAATCTCCATGACTATATAGA
GTGATTGGAAACAGATGCTAATCTGCTAGTCTCGCCGTCACATTGAAATGTGTGGTTGAA
AAAGGCTTCTTAGGGGTAGAAATGGAATCAGTAGAATGATCAAAATGAGGTTGATAGGTT
GTCCTAGTCTTGATAC
>Locus_33_Transcript_1/4_Confidence_0.727_Length_1367
AAGCAGTGGTATCAACGCAGAGTACGGGGGAGCTTGAAAATTAGGGATTTTGGTGGTAGG
TGAGTGGAGATGAGACATCAATGCCTCCTTTGAAAAACCCCGCACCTATAAAACGGCAGT
GTACTCGGTATTGATCGCATCGAATCCGTCCTATCATCCCCCAGATCTGAATCTGCTTTC
ACATTCTCCTGGTTCCTCTCCTCCTCCTCCTCCTCTTCTCTCCCCGTTGATTCTCTGATT
TGCTACAGAAAGCAATGGCGACTGAAGGAATCCTGTTGGGGATGGGCAATCCTCTGTTGG
ATATCTCAGCTGTTGTGGACGAAGATTTCATGTCAAAGTATGACATCAAGCTGAACAATG
CCATTCTCGCTGAAGAGAAACACATCCCTATGTATGAAGAAATGTCTGCAAAGTACAGAG
TTGAATACATTGCTGGAGGTGCTACTCAGAACTCAATCAGAGTTGCACAGTGGATGCTAC
AAAATCCTGGTGCAACCAGTTACATGGGTTGCATTGGAAAAGACAAATTTGGAGAGGAGA
TGAAGCATAATGCTAAATTGGCTGGTGTTACGGCTCACTATTATGAGGATGAGTCTGCAC
CAACTGGTACTTGTGCTGTTTGTGTTGTGGGTGGTGAAAGGTCTCTTATTGCCAATTTGT
CTGCAGCCAATTGCTACAAATCGGAGCATTTGAAGAGGCCAGAAAATTGGGCATTGGTTG
AGAAGGCCAAGTACTTCTACATTGCTGGTTTCTTCCTCACTGTATCTCCAGACTCCATTC
AGCTTGTTGCTGAACATGCATCAGCCAACAATAAGTACTTCTCCATGAATCTTTCTGCTC
CTTTCATCTGCGAGTTCTTCAAGGATGCGCAGGAGAAAGTTATTCCATACATGGATTATG
TTTTTGGAAATGAGACTGAGGCCAGAACCTTCGCCAAAGTCCATGGATGGGAGGTAACGA
CTGCTAAAGTCCCATCCTCTTTGGTTATAATTTTTACCTGACTGATCTACTCTTCCCTCT
TAAACAGACTGATAATGTGGAGGAGATAGCTATAAAAATCTCCCAATGGCCCAAGGCTTC
TGGTACGCACAAGAGGATAACTGTAATCACCCAGGGTGCAGATCCTGTTGTTGTTGCTGA
AGATGGAAAAGTGAAGAAATTCCCTGTGACGCTGTTACCTAAAGAAAAATTGGTCGACAC
TAATGGAGCAGGCGATGCATTCGTGGGAGGATTTTTGTCACAGTTGGTCCTGGAGAAACC
CATTGAAGAATGCGTGAGGGCTGGTAATTATGCAGCCAATGTTATCATTCAAAGGTCAGG
TTGCACATACCCGGAGAAGCCTGATTTCAGTTAAACCAATATATTGG
>Locus_33_Transcript_2/4_Confidence_0.727_Length_1298
AAGCAGTGGTATCAACGCAGAGTACGGGGGAGCTTGAAAATTAGGGATTTTGGTGGTAGG
TGAGTGGAGATGAGACATCAATGCCTCCTTTGAAAAACCCCGCACCTATAAAACGGCAGT
GTACTCGGTATTGATCGCATCGAATCCGTCCTATCATCCCCCAGATCTGAATCTGCTTTC
ACATTCTCCTGGTTCCTCTCCTGATCTCCTCCTCCTCCTCTTCTCTCCCCGTTGATTCTC
TGATTTGCTACAGAAAGCAATGGCGACTGAAGGAATCCTGTTGGGGATGGGCAATCCTCT
GTTGGATATCTCAGCTGTTGTGGACGAAGATTTCATGTCAAAGTATGACATCAAGCTGAA
CAATGCCATTCTCGCTGAAGAGAAACACATCCCTATGTATGAAGAAATGTCTGCAAAGTA
CAGAGTTGAATACATTGCTGGAGGTGCTACTCAGAACTCAATCAGAGTTGCACAGTGGAT
GCTACAAAATCCTGGTGCAACCAGTTACATGGGTTGCATTGGAAAAGACAAATTTGGAGA
GGAGATGAAGCATAATGCTAAATTGGCTGGTGTTACGGCTCACTATTATGAGGATGAGTC
TGCACCAACTGGTACTTGTGCTGTTTGTGTTGTGGGTGGTGAAAGGTCTCTTATTGCCAA
TTTGTCTGCAGCCAATTGCTACAAATCGGAGCATTTGAAGAGGCCAGAAAATTGGGCATT
GGTTGAGAAGGCCAAGTACTTCTACATTGCTGGTTTCTTCCTCACTGTATCTCCAGACTC
CATTCAGCTTGTTGCTGAACATGCATCAGCCAACAATAAGTACTTCTCCATGAATCTTTC
TGCTCCTTTCATCTGCGAGTTCTTCAAGGATGCGCAGGAGAAAGTTATTCCATACATGGA
TTATGTTTTTGGAAATGAGACTGAGGCCAGAACCTTCGCCAAAGTCCATGGATGGGAGAC
TGATAATGTGGAGGAGATAGCTATAAAAATCTCCCAATGGCCCAAGGCTTCTGGTACGCA
CAAGAGGATAACTGTAATCACCCAGGGTGCAGATCCTGTTGTTGTTGCTGAAGATGGAAA
AGTGAAGAAATTCCCTGTGACGCTGTTACCTAAAGAAAAATTGGTCGACACTAATGGAGC
AGGCGATGCATTCGTGGGAGGATTTTTGTCACAGTTGGTCCTGGAGAAACCCATTGAAGA
ATGCGTGAGGGCTGGTAATTATGCAGCCAATGTTATCATTCAAAGGTCAGGTTGCACATA
CCCGGAGAAGCCTGATTTCAGTTAAACCAATATATTGG
>Locus_33_Transcript_3/4_Confidence_0.364_Length_703
AAGCAGTGGTATCAACGCAGAGTACGGGGGAGCTTGAAAATTAGGGATTTTGGTGGTAGG
TGAGTGGAGATGAGACATCAATGCCTCCTTTGAAAAACCCCGCACCTATAAAACGGCAGT
GTACTCGGTATTGATCGCATCGAATCCGTCCTATCATCCCCCAGATCTGAATCTGCTTTC
ACATTCTCCTGGTTCCTCTCCTCCTCCTCCTCCTCTTCTCTCCCCGTTGATTCTCTGATT
TGCTACAGAAAGCAATGGCGACTGAAGGAATCCTGTTGGGGATGGGCAATCCTCTGTTGG
ATATCTCAGCTGTTGTGGACGAAGATTTCATGTCAAAGTAATCTCTCCTATTTACTCTTT
CAGCAGATTCAATTACCTGCTCTCTCCTATCCTGTTCGTATTCTGATATAATGATGTTAG
AAGGTTTCCAAATTGTGGATGGATCGGTGGTGTTATCATCGCTGTTGGTTCCGAGGAAAG
GATATAGAGATCAACACATTTCAATAGGCTTCGTACGATGAACTCTTTTAAATATGCGAA
GATGCTAGGGGTATATAATTGGAGCTTTTATGAAAGTGATGTTCACAAGTAGGCGAATTG
GAGATAGGAAGCAAATCTGTAGCCCCGTAGTTGAGTCGTCGTCGTTGTTCACTTTGTCTG
ATTTGTTCTATGAGCAATCTTTGATCTATGGGGAAAGTTGAGC
>Locus_33_Transcript_4/4_Confidence_0.727_Length_1293
AAGCAGTGGTATCAACGCAGAGTACGGGGGAGCTTGAAAATTAGGGATTTTGGTGGTAGG
TGAGTGGAGATGAGACATCAATGCCTCCTTTGAAAAACCCCGCACCTATAAAACGGCAGT
GTACTCGGTATTGATCGCATCGAATCCGTCCTATCATCCCCCAGATCTGAATCTGCTTTC
ACATTCTCCTGGTTCCTCTCCTCCTCCTCCTCCTCTTCTCTCCCCGTTGATTCTCTGATT
TGCTACAGAAAGCAATGGCGACTGAAGGAATCCTGTTGGGGATGGGCAATCCTCTGTTGG
ATATCTCAGCTGTTGTGGACGAAGATTTCATGTCAAAGTATGACATCAAGCTGAACAATG
CCATTCTCGCTGAAGAGAAACACATCCCTATGTATGAAGAAATGTCTGCAAAGTACAGAG
TTGAATACATTGCTGGAGGTGCTACTCAGAACTCAATCAGAGTTGCACAGTGGATGCTAC
AAAATCCTGGTGCAACCAGTTACATGGGTTGCATTGGAAAAGACAAATTTGGAGAGGAGA
TGAAGCATAATGCTAAATTGGCTGGTGTTACGGCTCACTATTATGAGGATGAGTCTGCAC
CAACTGGTACTTGTGCTGTTTGTGTTGTGGGTGGTGAAAGGTCTCTTATTGCCAATTTGT
CTGCAGCCAATTGCTACAAATCGGAGCATTTGAAGAGGCCAGAAAATTGGGCATTGGTTG
AGAAGGCCAAGTACTTCTACATTGCTGGTTTCTTCCTCACTGTATCTCCAGACTCCATTC
AGCTTGTTGCTGAACATGCATCAGCCAACAATAAGTACTTCTCCATGAATCTTTCTGCTC
CTTTCATCTGCGAGTTCTTCAAGGATGCGCAGGAGAAAGTTATTCCATACATGGATTATG
TTTTTGGAAATGAGACTGAGGCCAGAACCTTCGCCAAAGTCCATGGATGGGAGACTGATA
ATGTGGAGGAGATAGCTATAAAAATCTCCCAATGGCCCAAGGCTTCTGGTACGCACAAGA
GGATAACTGTAATCACCCAGGGTGCAGATCCTGTTGTTGTTGCTGAAGATGGAAAAGTGA
AGAAATTCCCTGTGACGCTGTTACCTAAAGAAAAATTGGTCGACACTAATGGAGCAGGCG
ATGCATTCGTGGGAGGATTTTTGTCACAGTTGGTCCTGGAGAAACCCATTGAAGAATGCG
TGAGGGCTGGTAATTATGCAGCCAATGTTATCATTCAAAGGTCAGGTTGCACATACCCGG
AGAAGCCTGATTTCAGTTAAACCAATATATTGG
>Locus_34_Transcript_1/10_Confidence_0.423_Length_1069
TCACAAGTCAGGGTCCTTTGGGCGTTCACTGGATATCTCCAAATTTAGCAGTTATCATGA
GCTGCGCAGTGAACTTGCTCGTTTGTTTGGTCTTGAAAGCCAATTGGAGGACCCTCAGAG
ATCAGGCTGGCAGCTTATATTTGTTGATCACGAGAACGATGTTCTTCTACTTGGTGACGA
TCCTTGGCAGGAGTTTGTAAACAGTGTTTGGTATATAAAAATACTATCCCCTCAAGAAGT
GCAGCAAATGGGGAGAGAAGGCCTCCATCTTCCATATTCTTTTTCGAGGCCCAAGCTCGG
AAACTACGACGACTGCCTGCACCAACAAGGCACCAGAAACAATGGCAGTGGGTTGGCAGC
TCTGGCCTCCCTCGGCTACTAATGGTCGAGTCGAGACTCTCCTCGACTCTAGGTTATGTA
ACTAGTAGTTGTACATGTCGTGTTGTCTGATTGTTGCCACGGTGAGGCCGTGGTATGAGC
TTTGTTTAAGCAATGCTATGAGAATATATATAGATAATGTAGTCAACTGTTTCCATCTTC
TGCCTGCATAGACCCGGGCTAGAGGCAGTGATAATTAGGTGTATGTTTACATGCCAAATC
CAATTGAACAAGGGGCAGTTGCTGTTCATAGATTATCTAAAAAGGGAGCTTAGAGGTGAA
ATGATCAACTCCTGTTATCTGCCTTGCTTGTCCTTCTCTTCTTTCTTCTTTGAAGAAAGA
GTTGCAAAGACCTTCTCATGATGGATGGCCCTCGGAGGTTTTGCAGTCGAAATTGTGACG
ACAATGTCGATAGTGTTGGTTCCAGTTCTCGCGTAGCACGCCACATATTATTGTCTTTGC
CTGAAGTTCAATTGTATCACAAAAGCAAACTCGTCCATTATAGAGAACTATTGAGTATGG
CTGATACCATGCCCTGAACAAGGTCCGAGTCCTGTGATCGGACTTGGGAGACGACGAGGA
AAGGCAGAGATCCAATTTGTAGACCTTCCCCATAGCTAGAAGTATGTATATGTTGAAGAA
ATTGCGACACCCCCTTCCATGCCTTCTCCTCCTCCTGCTACTGCAGTCT
>Locus_34_Transcript_2/10_Confidence_0.346_Length_1794
AGCAGTGTGTGGGGGATCAGCAGCAGCAGCAGCAGCAGCAGCAATTTGAACAACTGCACC
ATCAATTTTTCGATCAGCGGAAGATCCCAAAAACTGTTGCACCTATGTGTCATTTTGGAT
CATCACGTCCTTCACAACCACCTACCTCGATGCAAATGCTGTCTTCTACTTGTCGCAAAC
AGATTCCATCTAATCCCCTTGGAACCTCTATAGCCACTGCTAAGATAGCCTCCATGCAGA
GTCTATTTAACTCACTGTCTCAAGATGGAGGATCCCATCAATTCGGTTTGCCTGACTCTG
ACATGCTGGTTTCTTCTTCCTTTTTACTGAAGCGAGCTGTTGAGCAGCCTCAGCTTCATT
CGGGTACTCCTCAATCTGTACTTCCCCTAGTTGAAGAGTTGGGGGTACCACAGTCTAGGA
TGCCGGAACCCTCCACTTCGTTACCTCCGTTGCCAGGTAGGGAGTTCTCTATGTATCCAG
GTGTTGGTGATCCACAGAACAATATGTTGTTTGGAATTATTGATGTGCACCAGAATGAGC
TCCCAAACCTTACGAGTGACAGCGGTGAGAATGAGTCAATGCCCATATCATTTGCTTATT
CCGGTTTCCCGAGTGCTACTGGGACAGAGTTTCAACCTAGCTCGGACTTCACAAATTCCA
GTTGTATAGACAAAACAGGTTTCTTGCAGTCCGCTGAAAATGTGGACCAAGCAAACCCTC
CATCCGGAACCTTCGTTAAGGTTCACAAGTCAGGGTCCTTTGGGCGTTCACTGGATATCT
CCAAATTTAGCAGTTATCATGAGCTGCGCAGTGAACTTGCTCGTTTGTTTGGTCTTGAAA
GCCAATTGGAGGACCCTCAGAGATCAGGCTGGCAGCTTATATTTGTTGATCACGAGAACG
ATGTTCTTCTACTTGGTGACGATCCTTGGCAGGAGTTTGTAAACAGTGTTTGGTATATAA
AAATACTATCCCCTCAAGAAGTGCAGCAAATGGGGAGAGAAGGCCTCCATCTTCCATATT
CTTTTTCGAGGCCCAAGCTCGGAAACTACGACGACTGCCTGCACCAACAAGGCACCAGAA
ACAATGGCAGTGGGTTGGCAGCTCTGGCCTCCCTCGGCTACTAATGGTCGAGTCGAGACT
CTCCTCGACTCTAGGTTATGTAACTAGTAGTTGTACATGTCGTGTTGTCTGATTGTTGCC
ACGGTGAGGCCGTGGTATGAGCTTTGTTTAAGCAATGCTATGAGAATATATATAGATAAT
GTAGTCAACTGTTTCCATCTTCTGCCTGCATAGACCCGGGCTAGAGGCAGTGATAATTAG
GTGTATGTTTACATGCCAAATCCAATTGAACAAGGGGCAGTTGCTGTTCATAGATTATCT
AAAAAGGGAGCTTAGAGGTGAAATGATCAACTCCTGTTATCTGCCTTGCTTGTCCTTCTC
TTCTTTCTTCTTTGAAGAAAGAGTTGCAAAGACCTTCTCATGATGGATGGCCCTCGGAGG
TTTTGCAGTCGAAATTGTGACGACAATGTCGATAGTGTTGGTTCCAGTTCTCGCGTAGCA
CGCCACATATTATTGTCTTTGCCTGAAGTTCAATTGTATCACAAAAGCAAACTCGTCCAT
TATAGAGAACTATTGAGTATGGCTGATACCATGCCCTGAACAAGGTCCGAGTCCTACATC
AAGCAAGCCACCAATCATTATAAGATGATATCTCTATGAAGAGATTTTCTAAATATACCA
CATAATTTTAACTCATGTCACTACCCCCCGTACTCTGCGTTGATACCACTGCTT
>Locus_34_Transcript_3/10_Confidence_0.231_Length_1387
TCTAAGCAGTGGTATCAACGCAGAGTACGGGGGAGCCGATAATCAGTCCACTATATTCTT
CAGATTTTTAGTGGATTTGTTCTGTCATCCTGTGAATATGTGCGGCCAATCCCCCACACC
CACCTAGTGGGAAGAGATCACGTTGTTATCTTTGTGTGATCTTTAATTTATTAGCTTATT
TGGATGAGCAAATGCAAAATTGATTGTTCGATTGAACTCTAGTTCAACACCATTTTCTGT
TTGCCATAAGGAAGGAAGCATATGCAATATACATGCACACTGATAGATGCATACATTTCA
GTTCAAACAAAAGATTGCCACATAACTTCCAGGACAGGACCTGACAAAGAAACTCTGGCC
AGTCACATGGAAACACGAAAACTCAAACCACTCGGCTTAGTTTTGGGCTAGTCTCAAAGA
TCCCTCCCTCCCTATTCGCATGCAGCCTCATTGCCATAAAACTAACTGTAGCTAACTGGC
TCAACTTATCCTCATGCAAGGCTCAGATTTGTAAACTCAACTCAACTCTGTCGGGCAGGC
GGGCGGGCGAAACTAAAACCAAATAAGCAGCTTTTGAACGTCAATCTCAATATGTACCTC
CGGAGTTCTTTGAGATTGCCATCACATTGAAGTTCACGGAGTCGGGGGTTTTCTGGATGA
TTTGCTTTATGACTTTGGTTGCATCCTGGAAAAGGCAAAACCTGCAATAAGGTACTTGGG
GAAGATATACCATGACATACTGGTCCTGATCTCCTTCCATCAAGCTCATAAAGAGCACCA
TCTACACAGGTGAAGCAAATAAAATGTGTGTCCACGTTATCTGAAGCCTCAGTCTCGCCA
GCACTAGCAGCTACAGAATGAGCAACTTCCATTTCTCTGTCATTCTCCAGAAATGCAGCA
CGCTCCAGAGCATCCATGTTTGCTGTGGACTTGAAAAACCTCTCCAAGAATGAGCCCTCA
GAAAAGCTTTATTGAAGTGAAGTTTCCTACAGCATGTAGCAGTCCAATGGTTCCACAAGC
ATTTCCTACAGTTTGCTTCATGAAATAAACTTTACTGCTGACATCCTTCTTGATGCTATC
CTCCTTCACTCTTTCTGCTTCACTCTCAGGGGTGATGGGAAAAAGAAAAACCACTGCTAA
GACAGGCTTTGGAACCATTTCCAGTAATTCATCATCCAAGCCATAAACATCATAGCACTC
TGCTTCCTCTACTGGAAGACCAAGCCCCCAGAGAAACTGGTTCATGACATCCGGGTTAGC
TTCGAGAGGAAGCCACCTTTTCGATGAAGGGTTTTCGTCCATGGCGGAATTGGGACTCTC
TCTCTCTCTCTGTCGCCTACGTGCCTCTGCTTGCTTGTCCTTCTCTTCTTTCTTCTTTGA
AGAAAGA
>Locus_34_Transcript_4/10_Confidence_0.231_Length_1064
TCTAAGCAGTGGTATCAACGCAGAGTACGGGGGAGCCGATAATCAGTCCACTATATTCTT
CAGATTTTTAGTGGATTTGTTCTGTCATCCTGTGAATATGTGCGGCCAATCCCCCACACC
CACCTAGTGGGAAGAGATCACGTTGTTATCTTTGTGTGATCTTTAATTTATTAGCTTATT
TGGATGAGCAAATGCAAAATTGATTGTTCGATTGAACTCTAGTTCAACACCATTTTCTGT
TTGCCATAAGGAAGGAAGCATATGCAATATACATGCACACTGATAGATGCATACATTTCA
GTTCAAACAAAAGATTGCCACATAACTTCCAGGACAGGACCTGACAAAGAAACTCTGGCC
AGTCACATGGAAACACGAAAACTCAAACCACTCGGCTTAGTTTTGGGCTAGTCTCAAAGA
TCCCTCCCTCCCTATTCGCATGCAGCCTCATTGCCATAAAACTAACTGTAGCTAACTGGC
TCAACTTATCCTCATGCAAGGCTCAGATTTGTAAACTCAACTCAACTCTGTCGGGCAGGC
GGGCGGGCGAAACTAAAACCAAATAAGCAGCTTTTGAACGTCAATCTCAATATGTACCTC
CGGAGTTCTTTGAGATTGCCATCACATTGAAGTTCACGGAGTCGGGGGTTTTCTGGATGA
TTTGCTTTATGACTTTGGTTGCATCCTGCAATAAGGTACTTGGGGAAGATATACCATGAC
ATACTGGTCCTGATCTCCTTCCATCAAGCTCATAAAGAGCACCATCTACACAGGTGAAGC
AAATAAAATGTGTGTCCACGTTATCTGAAGCCTCAGTCTCGCCAGCACTAGCAGCTACAG
AATGAGCAACTTCCATTTCTCTGTCATTCTCCAGAAATGCAGCACGCTCCAGAGCATCCA
TGTTTGCTGTGGACTTGAAAAACCTCTCCAAGAATGAGCCCTCAGCTGAGAGAATGGAGA
AAACAATACAAAATTGTGCAACCGAGATAACTCAATAAGTAAAATATAACTCAAGAAGCT
AGTCGCAAGGCGCGCCCCCCCGTACTCTGCGTTGATACCACTGC
>Locus_34_Transcript_5/10_Confidence_0.346_Length_1720
AGCAGTGTGTGGGGGATCAGCAGCAGCAGCAGCAGCAGCAGCAATTTGAACAACTGCACC
ATCAATTTTTCGATCAGCGGAAGATCCCAAAAACTGTTGCACCTATGTGTCATTTTGGAT
CATCACGTCCTTCACAACCACCTACCTCGATGCAAATGCTGTCTTCTACTTGTCGCAAAC
AGATTCCATCTAATCCCCTTGGAACCTCTATAGCCACTGCTAAGATAGCCTCCATGCAGA
GTCTATTTAACTCACTGTCTCAAGATGGAGGATCCCATCAATTCGGTTTGCCTGACTCTG
ACATGCTGGTTTCTTCTTCCTTTTTACTGAAGCGAGCTGTTGAGCAGCCTCAGCTTCATT
CGGGTACTCCTCAATCTGTACTTCCCCTAGTTGAAGAGTTGGGGGTACCACAGTCTAGGA
TGCCGGAACCCTCCACTTCGTTACCTCCGTTGCCAGGTAGGGAGTTCTCTATGTATCCAG
GTGTTGGTGATCCACAGAACAATATGTTGTTTGGAATTATTGATGTGCACCAGAATGAGC
TCCCAAACCTTACGAGTGACAGCGGTGAGAATGAGTCAATGCCCATATCATTTGCTTATT
CCGGTTTCCCGAGTGCTACTGGGACAGAGTTTCAACCTAGCTCGGACTTCACAAATTCCA
GTTGTATAGACAAAACAGGTTTCTTGCAGTCCGCTGAAAATGTGGACCAAGCAAACCCTC
CATCCGGAACCTTCGTTAAGGTTCACAAGTCAGGGTCCTTTGGGCGTTCACTGGATATCT
CCAAATTTAGCAGTTATCATGAGCTGCGCAGTGAACTTGCTCGTTTGTTTGGTCTTGAAA
GCCAATTGGAGGACCCTCAGAGATCAGGCTGGCAGCTTATATTTGTTGATCACGAGAACG
ATGTTCTTCTACTTGGTGACGATCCTTGGCAGGAGTTTGTAAACAGTGTTTGGTATATAA
AAATACTATCCCCTCAAGAAGTGCAGCAAATGGGGAGAGAAGGCCTCCATCTTCCATATT
CTTTTTCGAGGCCCAAGCTCGGAAACTACGACGACTGCCTGCACCAACAAGGCACCAGAA
ACAATGGCAGTGGGTTGGCAGCTCTGGCCTCCCTCGGCTACTAATGGTCGAGTCGAGACT
CTCCTCGACTCTAGGTTATGTAACTAGTAGTTGTACATGTCGTGTTGTCTGATTGTTGCC
ACGGTGAGGCCGTGGTATGAGCTTTGTTTAAGCAATGCTATGAGAATATATATAGATAAT
GTAGTCAACTGTTTCCATCTTCTGCCTGCATAGACCCGGGCTAGAGGCAGTGATAATTAG
GTGTATGTTTACATGCCAAATCCAATTGAACAAGGGGCAGTTGCTGTTCATAGATTATCT
AAAAAGGGAGCTTAGAGGTGAAATGATCAACTCCTGTTATCTGCCTTGCTTGTCCTTCTC
TTCTTTCTTCTTTGAAGAAAGAGTTGCAAAGACCTTCTCATGATGGATGGCCCTCGGAGG
TTTTGCAGTCGAAATTGTGACGACAATGTCGATAGTGTTGGTTCCAGTTCTCGCGTAGCA
CGCCACATATTATTGTCTTTGCCTGTGATCGGACTTGGGAGACGACGAGGAAAGGCAGAG
ATCCAATTTGTAGACCTTCCCCATAGCTAGAAGTATGTATATGTTGAAGAAATTGCGACA
CCCCCTTCCATGCCTTCTCCTCCTCCTGCTACTGCAGTCT
>Locus_34_Transcript_6/10_Confidence_0.423_Length_1980
AGCAGTGTGTGGGGGATCAGCAGCAGCAGCAGCAGCAGCAGCAATTTGAACAACTGCACC
ATCAATTTTTCGATCAGCGGAAGATCCCAAAAACTGTTGCACCTATGTGTCATTTTGGAT
CATCACGTCCTTCACAACCACCTACCTCGATGCAAATGCTGTCTTCTACTTGTCGCAAAC
AGATTCCATCTAATCCCCTTGGAACCTCTATAGCCACTGCTAAGATAGCCTCCATGCAGA
GTCTATTTAACTCACTGTCTCAAGATGGAGGATCCCATCAATTCGGTTTGCCTGACTCTG
ACATGCTGGTTTCTTCTTCCTTTTTACTGAAGCGAGCTGTTGAGCAGCCTCAGCTTCATT
CGGGTACTCCTCAATCTGTACTTCCCCTAGTTGAAGAGTTGGGGGTACCACAGTCTAGGA
TGCCGGAACCCTCCACTTCGTTACCTCCGTTGCCAGGTAGGGAGTTCTCTATGTATCCAG
GTGTTGGTGATCCACAGAACAATATGTTGTTTGGAATTATTGATGTGCACCAGAATGAGC
TCCCAAACCTTACGAGTGACAGCGGTGAGAATGAGTCAATGCCCATATCATTTGCTTATT
CCGGTTTCCCGAGTGCTACTGGGACAGAGTTTCAACCTAGCTCGGACTTCACAAATTCCA
GTTGTATAGACAAAACAGGTTTCTTGCAGTCCGCTGAAAATGTGGACCAAGCAAACCCTC
CATCCGGAACCTTCGTTAAGGTTCACAAGTCAGGGTCCTTTGGGCGTTCACTGGATATCT
CCAAATTTAGCAGTTATCATGAGCTGCGCAGTGAACTTGCTCGTTTGTTTGGTCTTGAAA
GCCAATTGGAGGACCCTCAGAGATCAGGCTGGCAGCTTATATTTGTTGATCACGAGAACG
ATGTTCTTCTACTTGGTGACGATCCTTGGCAGGAGTTTGTAAACAGTGTTTGGTATATAA
AAATACTATCCCCTCAAGAAGTGCAGCAAATGGGGAGAGAAGGCCTCCATCTTCCATATT
CTTTTTCGAGGCCCAAGCTCGGAAACTACGACGACTGCCTGCACCAACAAGGCACCAGAA
ACAATGGCAGTGGGTTGGCAGCTCTGGCCTCCCTCGGCTACTAATGGTCGAGTCGAGACT
CTCCTCGACTCTAGGTTATGTAACTAGTAGTTGTACATGTCGTGTTGTCTGATTGTTGCC
ACGGTGAGGCCGTGGTATGAGCTTTGTTTAAGCAATGCTATGAGAATATATATAGATAAT
GTAGTCAACTGTTTCCATCTTCTGCCTGCATAGACCCGGGCTAGAGGCAGTGATAATTAG
GTGTATGTTTACATGCCAAATCCAATTGAACAAGGGGCAGTTGCTGTTCATAGATTATCT
AAAAAGGGAGCTTAGAGGTGAAATGATCAACTCCTGTTATCTGCCTTGCTTGTCCTTCTC
TTCTTTCTTCTTTGAAGAAAGAGTTGCAAAGACCTTCTCATGATGGATGGCCCTCGGAGG
TTTTGCAGTCGAAATTGTGACGACAATGTCGATAGTGTTGGTTCCAGTTCTCGCGTAGCA
CGCCACATATTATTGTCTTTGCCTGAAGTTCAATTGTATCACAAAAGCAAACTCGTCCAT
TATAGAGAACTATTGAGTATGGCTGATACCATGCCCTGAACAAGGTCCGAGTCCTGTGAT
CGGACTTGGGAGACGACGAGGAAAGGCAGAGATCCAATTTGTAGACCTTCCCCATAGCTA
GAAGTATGTATATGTTGAAGAAATTGCGACACGCACATACACACGACAAATGCAGAATAT
ATATAGAGGACCGTAAGGTAGCTAGAGGGGAATAGAGGGGAAGGGGGAGAGGGGTCTTGA
CTCTTGCACACCACAAATTTTTACATTAAGATGAGGAGAAGAGCAAGTTATAGCTTGCAC
GAAAAACCAAATAAAATTTACCCAGAAAGGGAAAAAAGAAGATAGAAAATTAATGTTAAT
>Locus_34_Transcript_7/10_Confidence_0.231_Length_1375
TCTAAGCAGTGGTATCAACGCAGAGTACGGGGGAGCCGATAATCAGTCCACTATATTCTT
CAGATTTTTAGTGGATTTGTTCTGTCATCCTGTGAATATGTGCGGCCAATCCCCCACACC
CACCTAGTGGGAAGAGATCACGTTGTTATCTTTGTGTGATCTTTAATTTATTAGCTTATT
TGGATGAGCAAATGCAAAATTGATTGTTCGATTGAACTCTAGTTCAACACCATTTTCTGT
TTGCCATAAGGAAGGAAGCATATGCAATATACATGCACACTGATAGATGCATACATTTCA
GTTCAAACAAAAGATTGCCACATAACTTCCAGGACAGGACCTGACAAAGAAACTCTGGCC
AGTCACATGGAAACACGAAAACTCAAACCACTCGGCTTAGTTTTGGGCTAGTCTCAAAGA
TCCCTCTCTCCCTCCCTATTCGCATGCAGCCTCATTGCCATAAAACTAACTGTAGCTAAC
TGGCTCAACTTATCCTCATGCAAGGCTCAGATTTGTAAACTCAACTCAACTCTGTCGGGC
AGGCGGGCGGGCGAAACTAAAACCAAATAAGCAGCTTTTGAACGTCAATCTCAATATGTA
CCTCCGGAGTTCTTTGAGATTGCCATCACATTGAAGTTCACGGAGTCGGGGGTTTTCTGG
ATGATTTGCTTTATGACTTTGGTTGCATCCTGCAATAAGGTACTTGGGGAAGATATACCA
TGACATACTGGTCCTGATCTCCTTCCATCAAGCTCATAAAGAGCACCATCTACACAGGTG
AAGCAAATAAAATGTGTGTCCACGTTATCTGAAGCCTCAGTCTCGCCAGCACTAGCAGCT
ACAGAATGAGCAACTTCCATTTCTCTGTCATTCTCCAGAAATGCAGCACGCTCCAGAGCA
TCCATGTTTGCTGTGGACTTGAAAAACCTCTCCAAGAATGAGCCCTCAGAAAAGCTTTAT
TGAAGTGAAGTTTCCTACAGCATGTAGCAGTCCAATGGTTCCACAAGCATTTCCTACAGT
TTGCTTCATGAAATAAACTTTACTGCTGACATCCTTCTTGATGCTATCCTCCTTCACTCT
TTCTGCTTCACTCTCAGGGGTGATGGGAAAAAGAAAAACCACTGCTAAGACAGGCTTTGG
AACCATTTCCAGTAATTCATCATCCAAGCCATAAACATCATAGCACTCTGCTTCCTCTAC
TGGAAGACCAAGCCCCCAGAGAAACTGGTTCATGACATCCGGGTTAGCTTCGAGAGGAAG
CCACCTTTTCGATGAAGGGTTTTCGTCCATGGCGGAATTGGGACTCTCTCTCTCTCTCTG
TCGCCTACGTGCCTCTGCTTGCTTGTCCTTCTCTTCTTTCTTCTTTGAAGAAAGA
>Locus_34_Transcript_8/10_Confidence_0.423_Length_1897
AGCAGTGTGTGGGGGATCAGCAGCAGCAGCAGCAGCAGCAGCAATTTGAACAACTGCACC
ATCAATTTTTCGATCAGCGGAAGATCCCAAAAACTGTTGCACCTATGTGTCATTTTGGAT
CATCACGTCCTTCACAACCACCTACCTCGATGCAAATGCTGTCTTCTACTTGTCGCAAAC
AGATTCCATCTAATCCCCTTGGAACCTCTATAGCCACTGCTAAGATAGCCTCCATGCAGA
GTCTATTTAACTCACTGTCTCAAGATGGAGGATCCCATCAATTCGGTTTGCCTGACTCTG
ACATGCTGGTTTCTTCTTCCTTTTTACTGAAGCGAGCTGTTGAGCAGCCTCAGCTTCATT
CGGGTACTCCTCAATCTGTACTTCCCCTAGTTGAAGAGTTGGGGGTACCACAGTCTAGGA
TGCCGGAACCCTCCACTTCGTTACCTCCGTTGCCAGGTAGGGAGTTCTCTATGTATCCAG
GTGTTGGTGATCCACAGAACAATATGTTGTTTGGAATTATTGATGTGCACCAGAATGAGC
TCCCAAACCTTACGAGTGACAGCGGTGAGAATGAGTCAATGCCCATATCATTTGCTTATT
CCGGTTTCCCGAGTGCTACTGGGACAGAGTTTCAACCTAGCTCGGACTTCACAAATTCCA
GTTGTATAGACAAAACAGGTTTCTTGCAGTCCGCTGAAAATGTGGACCAAGCAAACCCTC
CATCCGGAACCTTCGTTAAGGTTCACAAGTCAGGGTCCTTTGGGCGTTCACTGGATATCT
CCAAATTTAGCAGTTATCATGAGCTGCGCAGTGAACTTGCTCGTTTGTTTGGTCTTGAAA
GCCAATTGGAGGACCCTCAGAGATCAGGCTGGCAGCTTATATTTGTTGATCACGAGAACG
ATGTTCTTCTACTTGGTGACGATCCTTGGCAGGAGTTTGTAAACAGTGTTTGGTATATAA
AAATACTATCCCCTCAAGAAGTGCAGCAAATGGGGAGAGAAGGCCTCCATCTTCCATATT
CTTTTTCGAGGCCCAAGCTCGGAAACTACGACGACTGCCTGCACCAACAAGGCACCAGAA
ACAATGGCAGTGGGTTGGCAGCTCTGGCCTCCCTCGGCTACTAATGGTCGAGTCGAGACT
CTCCTCGACTCTAGGTTATGTAACTAGTAGTTGTACATGTCGTGTTGTCTGATTGTTGCC
ACGGTGAGGCCGTGGTATGAGCTTTGTTTAAGCAATGCTATGAGAATATATATAGATAAT
GTAGTCAACTGTTTCCATCTTCTGCCTGCATAGACCCGGGCTAGAGGCAGTGATAATTAG
GTGTATGTTTACATGCCAAATCCAATTGAACAAGGGGCAGTTGCTGTTCATAGATTATCT
AAAAAGGGAGCTTAGAGGTGAAATGATCAACTCCTGTTATCTGCCTTGCTTGTCCTTCTC
TTCTTTCTTCTTTGAAGAAAGAGTTGCAAAGACCTTCTCATGATGGATGGCCCTCGGAGG
TTTTGCAGTCGAAATTGTGACGACAATGTCGATAGTGTTGGTTCCAGTTCTCGCGTAGCA
CGCCACATATTATTGTCTTTGCCTGCATCGATCATACAGCCCCCATATGAGAGGAAAAAA
AACCAGGGAGGAAACTGGAGAGGAAGATTGCATAATTGCATTGCATGCCTGAAGTTCAAT
TGTATCACAAAAGCAAACTCGTCCATTATAGAGAACTATTGAGTATGGCTGATACCATGC
CCTGAACAAGGTCCGAGTCCTGTGATCGGACTTGGGAGACGACGAGGAAAGGCAGAGATC
CAATTTGTAGACCTTCCCCATAGCTAGAAGTATGTATATGTTGAAGAAATTGCGACACCC
CCTTCCATGCCTTCTCCTCCTCCTGCTACTGCAGTCT
>Locus_34_Transcript_9/10_Confidence_0.462_Length_1720
TCTAAGCAGTGGTATCAACGCAGAGTACGGGGGAGCCGATAATCAGTCCACTATATTCTT
CAGATTTTTAGTGGATTTGTTCTGTCATCCTGTGAATATGTGCGGCCAATCCCCCACACC
CACCTAGTGGGAAGAGATCACGTTGTTATCTTTGTGTGATCTTTAATTTATTAGCTTATT
TGGATGAGCAAATGCAAAATTGATTGTTCGATTGAACTCTAGTTCAACACCATTTTCTGT
TTGCCATAAGGAAGGAAGCATATGCAATATACATGCACACTGATAGATGCATACATTTCA
GTTCAAACAAAAGATTGCCACATAACTTCCAGGACAGGACCTGACAAAGAAACTCTGGCC
AGTCACATGGAAACACGAAAACTCAAACCACTCGGCTTAGTTTTGGGCTAGTCTCAAAGA
TCCCTCCCTCCCTATTCGCATGCAGCCTCATTGCCATAAAACTAACTGTAGCTAACTGGC
TCAACTTATCCTCATGCAAGGCTCAGATTTGTAAACTCAACTCAACTCTGTCGGGCAGGC
GGGCGGGCGAAACTAAAACCAAATAAGCAGCTTTTGAACGTCAATCTCAATATGTACCTC
CGGAGTTCTTTGAGATTGCCATCACATTGAAGTTCACGGAGTCGGGGGTTTTCTGGATGA
TTTGCTTTATGACTTTGGTTGCATCCTGCAATAAGGTACTTGGGGAAGATATACCATGAC
ATACTGGTCCTGATCTCCTTCCATCAAGCTCATAAAGAGCACCATCTACACAGGTGAAGC
AAATAAAATGTGTGTCCACGTTATCTGAAGCCTCAGTCTCGCCAGCACTAGCAGCTACAG
AATGAGCAACTTCCATTTCTCTGTCATTCTCCAGAAATGCAGCACGCTCCAGAGCATCCA
TGTTTGCTGTGGACTTGAAAAACCTCTCCAAGAATGAGCCCTCAGAAAAGCTTTATTGAA
GTGAAGTTTCCTACAGCATGTAGCAGTCCAATGGTTCCACAAGCATTTCCTACAGTTTGC
TTCATGAAATAAACTTTACTGCTGACATCCTTCTTGATGCTATCCTCCTTCACTCTTTCT
GCTTCACTCTCAGGGGTGATGGGAAAAAGAAAAACCACTGCTAAGACAGGCTTTGGAACC
ATTTCCAGTAATTCATCATCCAAGCCATAAACATCATAGCACTCTGCTTCCTCTACTGGA
AGACCAAGCCCCCAGAGAAACTGGTTCATGACATCCGGGTTAGCTTCGAGAGGAAGCCAC
CTTTTCGATGAAGGGTTTTCGTCCATGGCGGAATTGGGACTCTCTCTCTCTCTCTGTCGC
CTACGTGCCTCTGCTTGCTTGTCCTTCTCTTCTTTCTTCTTTGAAGAAAGAGTTGCAAAG
ACCTTCTCATGATGGATGGCCCTCGGAGGTTTTGCAGTCGAAATTGTGACGACAATGTCG
ATAGTGTTGGTTCCAGTTCTCGCGTAGCACGCCACATATTATTGTCTTTGCCTGAAGTTC
AATTGTATCACAAAAGCAAACTCGTCCATTATAGAGAACTATTGAGTATGGCTGATACCA
TGCCCTGAACAAGGTCCGAGTCCTGTGATCGGACTTGGGAGACGACGAGGAAAGGCAGAG
ATCCAATTTGTAGACCTTCCCCATAGCTAGAAGTATGTATATGTTGAAGAAATTGCGACA
CCCCCTTCCATGCCTTCTCCTCCTCCTGCTACTGCAGTCT
>Locus_34_Transcript_10/10_Confidence_0.423_Length_1811
AGCAGTGTGTGGGGGATCAGCAGCAGCAGCAGCAGCAGCAGCAATTTGAACAACTGCACC
ATCAATTTTTCGATCAGCGGAAGATCCCAAAAACTGTTGCACCTATGTGTCATTTTGGAT
CATCACGTCCTTCACAACCACCTACCTCGATGCAAATGCTGTCTTCTACTTGTCGCAAAC
AGATTCCATCTAATCCCCTTGGAACCTCTATAGCCACTGCTAAGATAGCCTCCATGCAGA
GTCTATTTAACTCACTGTCTCAAGATGGAGGATCCCATCAATTCGGTTTGCCTGACTCTG
ACATGCTGGTTTCTTCTTCCTTTTTACTGAAGCGAGCTGTTGAGCAGCCTCAGCTTCATT
CGGGTACTCCTCAATCTGTACTTCCCCTAGTTGAAGAGTTGGGGGTACCACAGTCTAGGA
TGCCGGAACCCTCCACTTCGTTACCTCCGTTGCCAGGTAGGGAGTTCTCTATGTATCCAG
GTGTTGGTGATCCACAGAACAATATGTTGTTTGGAATTATTGATGTGCACCAGAATGAGC
TCCCAAACCTTACGAGTGACAGCGGTGAGAATGAGTCAATGCCCATATCATTTGCTTATT
CCGGTTTCCCGAGTGCTACTGGGACAGAGTTTCAACCTAGCTCGGACTTCACAAATTCCA
GTTGTATAGACAAAACAGGTTTCTTGCAGTCCGCTGAAAATGTGGACCAAGCAAACCCTC
CATCCGGAACCTTCGTTAAGGTTCACAAGTCAGGGTCCTTTGGGCGTTCACTGGATATCT
CCAAATTTAGCAGTTATCATGAGCTGCGCAGTGAACTTGCTCGTTTGTTTGGTCTTGAAA
GCCAATTGGAGGACCCTCAGAGATCAGGCTGGCAGCTTATATTTGTTGATCACGAGAACG
ATGTTCTTCTACTTGGTGACGATCCTTGGCAGGAGTTTGTAAACAGTGTTTGGTATATAA
AAATACTATCCCCTCAAGAAGTGCAGCAAATGGGGAGAGAAGGCCTCCATCTTCCATATT
CTTTTTCGAGGCCCAAGCTCGGAAACTACGACGACTGCCTGCACCAACAAGGCACCAGAA
ACAATGGCAGTGGGTTGGCAGCTCTGGCCTCCCTCGGCTACTAATGGTCGAGTCGAGACT
CTCCTCGACTCTAGGTTATGTAACTAGTAGTTGTACATGTCGTGTTGTCTGATTGTTGCC
ACGGTGAGGCCGTGGTATGAGCTTTGTTTAAGCAATGCTATGAGAATATATATAGATAAT
GTAGTCAACTGTTTCCATCTTCTGCCTGCATAGACCCGGGCTAGAGGCAGTGATAATTAG
GTGTATGTTTACATGCCAAATCCAATTGAACAAGGGGCAGTTGCTGTTCATAGATTATCT
AAAAAGGGAGCTTAGAGGTGAAATGATCAACTCCTGTTATCTGCCTTGCTTGTCCTTCTC
TTCTTTCTTCTTTGAAGAAAGAGTTGCAAAGACCTTCTCATGATGGATGGCCCTCGGAGG
TTTTGCAGTCGAAATTGTGACGACAATGTCGATAGTGTTGGTTCCAGTTCTCGCGTAGCA
CGCCACATATTATTGTCTTTGCCTGAAGTTCAATTGTATCACAAAAGCAAACTCGTCCAT
TATAGAGAACTATTGAGTATGGCTGATACCATGCCCTGAACAAGGTCCGAGTCCTGTGAT
CGGACTTGGGAGACGACGAGGAAAGGCAGAGATCCAATTTGTAGACCTTCCCCATAGCTA
GAAGTATGTATATGTTGAAGAAATTGCGACACCCCCTTCCATGCCTTCTCCTCCTCCTGC
TACTGCAGTCT
>Locus_35_Transcript_1/1_Confidence_1.000_Length_672
CTTCCATAACCTCCGCTATCACCGCGTGGACCCATCAAATCCTCCAGATGCTCGGTAACA
TCTCGAAGGCACTGCCAAAATGTAGCCTTGTCGGTATATGGCAGATTATCCTCATGAAGC
GGGTACGCACGGACAGCAAGTAACTGCAGGCGCGCAGCATCTGACATCTGGCTCGAATCG
TCGTCATCGTCGTCATCATTGGCATGGGGAGAGATCCGAGGATGCGTCCGAGATAAGAAC
CATTCCATATAATCACTCGCAACTTCGGCGGGAAACCGTGCTGGGAACAATCTCACGCTC
GGCCTCATGAGGTGGTCCTCTGATGTATACCACAACCGCAACATCGGATCGTGTATGCAT
TTATATTTATCGGGAATCGACCCTCTATACACGACAATCGGCACAAATGGAGAGGCAGGT
CGAATCTGAACGAACCCAAACTGTCGCATGACACGATCTGGCATGTATGGCTCGGTAATG
GTCATGCAGTGGATGATACCGTTGAATAGTGTGATGGGCACATAATGATGAGGAAGCCTT
CCAAACGGCGTCCAGTGAACCTCATCTGCGGTCATCTGATCGAGTCTACGCCTGTAGGCC
AACAGTGTCCATGACGTCCTCGGTATGGATGCAGTGACCCACCGACAAGCACGAGGCAAC
ATGTCGGTCGAA
>Locus_36_Transcript_1/6_Confidence_0.438_Length_1253
ATGTGCTTCTGCGGTGTTTGTTCCTGAGGCGAGTGTTCAAGGTTTTGTGGACAACATTTT
TGCTTATTCAGTGCGGATGTCTCTTTTGCCGGAGGGGTGTACTATTCATGGATGTACATA
TAGCACTTGCCAACTGTACCGAAGGCACTGGATTATCCGTGCAAAGGAGAACGTTGTAAA
TGATGTTGTGGGAGAAGGTGTTATAGGGCAGTACCCTCTCCTGTTCCCAGGAGACGAAGA
ATTTGTTTATGAAAGCTGCGCTCCTATACAATCTCCTGGCTCCATTGAAGGTTCTTTCAC
CTTTGTTCCTGGAAGGTTGCTGGACCCAAAAGGTGATGCATTCAAGGCTAAAGTAGCATG
CTTTCCTCTTGAGATACCAGAGTACATATTCTAGGGGCAAGACTTGGTAACAATAAATCT
GCTGAACATTAATTCAGGTCACGCCGTTGTACACCGGCTTGTAGTTTGGCATCTTTATAA
TCAGATTGTTGTTCGACCATACTTGGAAAATGCTCGTCGTCTTACAATGAAAAAAGGTTG
GTGTGAATTGTAATTTCGTCAAATCATTATGTTTGATGTAATAGTTAACTTAGGGGCAGG
CAAATGAGCCAAAAATAAAGTCAAAAACAGTGATAATGAATTGCAGTCGTTGGATCTACC
ATCATCATCAATGGTCAAGATCTATCCGCTGAGAGTCAGCATACACCGTGGTTTGTGCTC
ATCCAGTCGGCATACACTGTGGTTTGTGATTTCGTGATCGTTCTTGCTATGGTTCACTTC
TCTTATATTGCTATTTAGCTTTGTTGTGACTCATGATATATAATTTTTTCTGATATTACG
TGTGGATCTAGCCTAGGCATGTCGTATGTTATATGATGATTGTTTATGAGACGATGATTC
TTCCCTTTGTCTTCCAGTGAGAGGTTTTGGATTAAATCTAGGGGAAAATTTAGGGATAAA
ATCCTATAGTAACTCTGATCGTTTGGGAAATATACTCATTAAGGTGACCCTAGCATCACA
ATGTCTAAAGGTCCTTTGTGTATGTCGGTTGGTCCTGGATGACTCTGTTTGGGCAAATAT
TGTTCCTCGGTCGTCATACCAGGTTGTATGTCACCAAGTATGAAAGGTACCTAGTTTATT
ATTGTGATATAGCGGGCTGTTTTACGATCCATTGCACATGCTCCACTGCAGTGTTATTCC
CCTTTATGGGCAGATTTCTCCCGTTTTGGGTAGACGTTATGACGTGCTATTTG
>Locus_36_Transcript_2/6_Confidence_0.500_Length_2056
AGTGTCAGGGAGATGTCGTTTGACAAGTTAGGGGAGTTGGAGACCCACTCGATACTATCA
AGATTGGACGCCACCACCACTGCTAAGGTTGCATGTGTGAGCGGCAGGTTTAGGGTTTCC
ACTTCCGATGACTCGCTGTGGGCTCGATACTGTTCCGAGGAGCTCGACCTCACTACTCCT
TTAGATCCTTCTTTCAATCCTTCCCCCTCTTTCAAGGAAGCTTATCAGGCCTGGAGGACA
TCATTTGGCATGTATCCTTGGTCACTTGTTACAAGGGTAAAAAGATTCTGGGACAATCTT
AAGCATTGGTTGCAGATAAATTTCCCAGAGGTGCTGCAGACATTGAGAGATGGTGCTTCT
GAAGAAGTTTTGAATCAATTTGAGATTAATATGGGAGTAAAGTTGCCTGTTCCTTCAAGG
GTTCTTTATCGATTTTGTGATGGTCAAGAACAACCAAGGAATAAACTATGGGGGATTATT
GGAGGATATTCATTTTATGATCACTTAGTTAACGTGAGTTTGTTGCCTTTAAGTCAAATT
ATCATGGAAACAAGGGCTATTACTAACGATTGTGGATTTCCGAGTCGATCCAAGTTCATA
GTTGTTGCGGCTTCTACCACATACAGTGAAAAGTTTTTCTTCCTCAATTGTGTCAATGGT
CAAGTATATGTTGGTACTAAGAATCTTAGGGAAGATGGAGAAATGATACCATGTGTTCCA
GATGCAGCTGTGAGTTCTATTCATGGTTACAGACAGCAAGAAGCAATGTTACTATGGTTG
GAAGAACATGGCCGTCGCTTAAGAAGTGGGACTATTGGAACTCGTCGGGTGTTCAAGAGA
AAAAGCATCAATCTGTTTCCACTGAAAGCACCGCATTGCTCCACTGCTGTAACAAGTGGT
GTTCAGGTATGTGCTTCTGCGGTGTTTGTTCCTGAGGCGAGTGTTCAAGGTTTTGTGGAC
AACATTTTTGCTTATTCAGTGCGGATGTCTCTTTTGCCGGAGGGGTGTACTATTCATGGA
TGTACATATAGCACTTGCCAACTGTACCGAAGGCACTGGATTATCCGTGCAAAGGAGAAC
GTTGTAAATGATGTTGTGGGAGAAGGTGTTATAGGGCAGTACCCTCTCCTGTTCCCAGGA
GACGAAGAATTTGTTTATGAAAGCTGCGCTCCTATACAATCTCCTGGCTCCATTGAAGGT
TCTTTCACCTTTGTTCCTGGAAGGTTGCTGGACCCAAAAGGTCACGCCGTTGTACACCGG
CTTGTAGTTTGGCATCTTTATAATCAGATTGTTGTTCGACCATACTTGGAAAATGCTCGT
CGTCTTACAATGAAAAAAGGTTGGTGTGAATTGTAATTTCGTCAAATCATTATGTTTGAT
GTAATAGTTAACTTAGGGGCAGGCAAATGAGCCAAAAATAAAGTCAAAAACAGTGATAAT
GAATTGCAGTCGTTGGATCTACCATCATCATCAATGGTCAAGATCTATCCGCTGAGAGTC
AGCATACACCGTGGTTTGTGCTCATCCAGTCGGCATACACTGTGGTTTGTGATTTCGTGA
TCGTTCTTGCTATGGTTCACTTCTCTTATATTGCTATTTAGCTTTGTTGTGACTCATGAT
ATATAATTTTTTCTGATATTACGTGTGGATCTAGCCTAGGCATGTCGTATGTTATATGAT
GATTGTTTATGAGACGATGATTCTTCCCTTTGTCTTCCAGTGAGAGGTTTTGGATTAAAT
CTAGGGGAAAATTTAGGGATAAAATCCTATAGTAACTCTGATCGTTTGGGAAATATACTC
ATTAAGGTGACCCTAGCATCACAATGTCTAAAGGTCCTTTGTGTATGTCGGTTGGTCCTG
GATGACTCTGTTTGGGCAAATATTGTTCCTCGGTCGTCATACCAGGTTGTATGTCACCAA
GTATGAAAGGTACCTAGTTTATTATTGTGATATAGCGGGCTGTTTTACGATCCATTGCAC
ATGCTCCACTGCAGTGTTATTCCCCTTTATGGGCAGATTTCTCCCGTTTTGGGTAGACGT
TATGACGTGCTATTTG
>Locus_36_Transcript_3/6_Confidence_0.188_Length_256
AGTGTCAGGGAGATGTCGTTTGACAAGTTAGGGGAGTTGGAGACCCACTCGATACTATCA
AGATTGGACGCCACCACCACTGCTAAGGTTGCATGTGTGAGCGGCAGGTTTAGGGTTTCC
ACTTCCGATGACTCGCTGTGGGCTCGATACTGTTCCGAGGAGCTCGACCTCACTACTCCT
TTAGATCCTTCTTTCAATCCTTCCCCCTCTTTCAAGTACCCTCTCCTGTTCCCAGGAGAC
GAAGAATTTGTTTATG
>Locus_36_Transcript_4/6_Confidence_0.500_Length_2156
AGTGTCAGGGAGATGTCGTTTGACAAGTTAGGGGAGTTGGAGACCCACTCGATACTATCA
AGATTGGACGCCACCACCACTGCTAAGGTTGCATGTGTGAGCGGCAGGTTTAGGGTTTCC
ACTTCCGATGACTCGCTGTGGGCTCGATACTGTTCCGAGGAGCTCGACCTCACTACTCCT
TTAGATCCTTCTTTCAATCCTTCCCCCTCTTTCAAGGAAGCTTATCAGGCCTGGAGGACA
TCATTTGGCATGTATCCTTGGTCACTTGTTACAAGGGTAAAAAGATTCTGGGACAATCTT
AAGCATTGGTTGCAGATAAATTTCCCAGAGGTGCTGCAGACATTGAGAGATGGTGCTTCT
GAAGAAGTTTTGAATCAATTTGAGATTAATATGGGAGTAAAGTTGCCTGTTCCTTCAAGG
GTTCTTTATCGATTTTGTGATGGTCAAGAACAACCAAGGAATAAACTATGGGGGATTATT
GGAGGATATTCATTTTATGATCACTTAGTTAACGTGAGTTTGTTGCCTTTAAGTCAAATT
ATCATGGAAACAAGGGCTATTACTAACGATTGTGGATTTCCGAGTCGATCCAAGTTCATA
GTTGTTGCGGCTTCTACCACATACAGTGAAAAGTTTTTCTTCCTCAATTGTGTCAATGGT
CAAGTATATGTTGGTACTAAGAATCTTAGGGAAGATGGAGAAATGATACCATGTGTTCCA
GATGCAGCTGTGAGTTCTATTCATGGTTACAGACAGCAAGAAGCAATGTTACTATGGTTG
GAAGAACATGGCCGTCGCTTAAGAAGTGGGACTATTGGAACTCGTCGGGTGTTCAAGAGA
AAAAGCATCAATCTGTTTCCACTGAAAGCACCGCATTGCTCCACTGCTGTAACAAGTGGT
GTTCAGGTATGTGCTTCTGCGGTGTTTGTTCCTGAGGCGAGTGTTCAAGGTTTTGTGGAC
AACATTTTTGCTTATTCAGTGCGGATGTCTCTTTTGCCGGAGGGGTGTACTATTCATGGA
TGTACATATAGCACTTGCCAACTGTACCGAAGGCACTGGATTATCCGTGCAAAGGAGAAC
GTTGTAAATGATGTTGTGGGAGAAGGTGTTATAGGGCAGTACCCTCTCCTGTTCCCAGGA
GACGAAGAATTTGTTTATGAAAGCTGCGCTCCTATACAATCTCCTGGCTCCATTGAAGGT
TCTTTCACCTTTGTTCCTGGAAGGTTGCTGGACCCAAAAGGTGATGCATTCAAGGCTAAA
GTAGCATGCTTTCCTCTTGAGATACCAGAGTACATATTCTAGGGGCAAGACTTGGTAACA
ATAAATCTGCTGAACATTAATTCAGGTCATTGTACACCGGCTTGTAGTTTGGCATCTTTA
TAATCAGATTGTTGTTCGACCATACTTGGAAAATGCTCGTCGTCTTACAATGAAAAAAGG
TTGGTGTGAATTGTAATTTCGTCAAATCATTATGTTTGATGTAATAGTTAACTTAGGGGC
AGGCAAATGAGCCAAAAATAAAGTCAAAAACAGTGATAATGAATTGCAGTCGTTGGATCT
ACCATCATCATCAATGGTCAAGATCTATCCGCTGAGAGTCAGCATACACCGTGGTTTGTG
CTCATCCAGTCGGCATACACTGTGGTTTGTGATTTCGTGATCGTTCTTGCTATGGTTCAC
TTCTCTTATATTGCTATTTAGCTTTGTTGTGACTCATGATATATAATTTTTTCTGATATT
ACGTGTGGATCTAGCCTAGGCATGTCGTATGTTATATGATGATTGTTTATGAGACGATGA
TTCTTCCCTTTGTCTTCCAGTGAGAGGTTTTGGATTAAATCTAGGGGAAAATTTAGGGAT
AAAATCCTATAGTAACTCTGATCGTTTGGGAAATATACTCATTAAGGTGACCCTAGCATC
ACAATGTCTAAAGGTCCTTTGTGTATGTCGGTTGGTCCTGGATGACTCTGTTTGGGCAAA
TATTGTTCCTCGGTCGTCATACCAGGTTGTATGTCACCAAGTATGAAAGGTACCTAGTTT
ATTATTGTGATATAGCGGGCTGTTTTACGATCCATTGCACATGCTCCACTGCAGTGTTAT
TCCCCTTTATGGGCAGATTTCTCCCGTTTTGGGTAGACGTTATGACGTGCTATTTG
>Locus_36_Transcript_5/6_Confidence_0.250_Length_498
AGTGTCAGGGAGATGTCGTTTGACAAGTTAGGGGAGTTGGAGACCCACTCGATACTATCA
AGATTGGACGCCACCACCACTGCTAAGGTTGCATGTGTGAGCGGCAGGTTTAGGGTTTCC
ACTTCCGATGACTCGCTGTGGGCTCGATACTGTTCCGAGGAGCTCGACCTCACTACTCCT
TTAGATCCTTCTTTCAATCCTTCCCCCTCTTTCAAGGTGCAAGAATTTTGATGTTGCAGA
TATCAAATTTTGTTTATTTTCATTGCGATGGTGGATGGTACTTGATTTTTCCAATTGGAG
GGCTGAATTTACTTGTTTTTCATCGATTTGGGCTATTGGGGTGTGCAATCAGTCGGATAC
CATGAAGGGCAATGACTTTCTTCGTATGCAATTTTTGCCATTTCCACTTCTGTTCCTCTG
TTCTTCTTCGGGCTCGACATCTCCCTCCGTATGAAAGAGGGGAGAGCGAGATGAGGTGTG
TTTCCCAGGAGTGTAGTT
>Locus_36_Transcript_6/6_Confidence_0.562_Length_2161
AGTGTCAGGGAGATGTCGTTTGACAAGTTAGGGGAGTTGGAGACCCACTCGATACTATCA
AGATTGGACGCCACCACCACTGCTAAGGTTGCATGTGTGAGCGGCAGGTTTAGGGTTTCC
ACTTCCGATGACTCGCTGTGGGCTCGATACTGTTCCGAGGAGCTCGACCTCACTACTCCT
TTAGATCCTTCTTTCAATCCTTCCCCCTCTTTCAAGGAAGCTTATCAGGCCTGGAGGACA
TCATTTGGCATGTATCCTTGGTCACTTGTTACAAGGGTAAAAAGATTCTGGGACAATCTT
AAGCATTGGTTGCAGATAAATTTCCCAGAGGTGCTGCAGACATTGAGAGATGGTGCTTCT
GAAGAAGTTTTGAATCAATTTGAGATTAATATGGGAGTAAAGTTGCCTGTTCCTTCAAGG
GTTCTTTATCGATTTTGTGATGGTCAAGAACAACCAAGGAATAAACTATGGGGGATTATT
GGAGGATATTCATTTTATGATCACTTAGTTAACGTGAGTTTGTTGCCTTTAAGTCAAATT
ATCATGGAAACAAGGGCTATTACTAACGATTGTGGATTTCCGAGTCGATCCAAGTTCATA
GTTGTTGCGGCTTCTACCACATACAGTGAAAAGTTTTTCTTCCTCAATTGTGTCAATGGT
CAAGTATATGTTGGTACTAAGAATCTTAGGGAAGATGGAGAAATGATACCATGTGTTCCA
GATGCAGCTGTGAGTTCTATTCATGGTTACAGACAGCAAGAAGCAATGTTACTATGGTTG
GAAGAACATGGCCGTCGCTTAAGAAGTGGGACTATTGGAACTCGTCGGGTGTTCAAGAGA
AAAAGCATCAATCTGTTTCCACTGAAAGCACCGCATTGCTCCACTGCTGTAACAAGTGGT
GTTCAGGTATGTGCTTCTGCGGTGTTTGTTCCTGAGGCGAGTGTTCAAGGTTTTGTGGAC
AACATTTTTGCTTATTCAGTGCGGATGTCTCTTTTGCCGGAGGGGTGTACTATTCATGGA
TGTACATATAGCACTTGCCAACTGTACCGAAGGCACTGGATTATCCGTGCAAAGGAGAAC
GTTGTAAATGATGTTGTGGGAGAAGGTGTTATAGGGCAGTACCCTCTCCTGTTCCCAGGA
GACGAAGAATTTGTTTATGAAAGCTGCGCTCCTATACAATCTCCTGGCTCCATTGAAGGT
TCTTTCACCTTTGTTCCTGGAAGGTTGCTGGACCCAAAAGGTGATGCATTCAAGGCTAAA
GTAGCATGCTTTCCTCTTGAGATACCAGAGTACATATTCTAGGGGCAAGACTTGGTAACA
ATAAATCTGCTGAACATTAATTCAGGTCACGCCGTTGTACACCGGCTTGTAGTTTGGCAT
CTTTATAATCAGATTGTTGTTCGACCATACTTGGAAAATGCTCGTCGTCTTACAATGAAA
AAAGGTTGGTGTGAATTGTAATTTCGTCAAATCATTATGTTTGATGTAATAGTTAACTTA
GGGGCAGGCAAATGAGCCAAAAATAAAGTCAAAAACAGTGATAATGAATTGCAGTCGTTG
GATCTACCATCATCATCAATGGTCAAGATCTATCCGCTGAGAGTCAGCATACACCGTGGT
TTGTGCTCATCCAGTCGGCATACACTGTGGTTTGTGATTTCGTGATCGTTCTTGCTATGG
TTCACTTCTCTTATATTGCTATTTAGCTTTGTTGTGACTCATGATATATAATTTTTTCTG
ATATTACGTGTGGATCTAGCCTAGGCATGTCGTATGTTATATGATGATTGTTTATGAGAC
GATGATTCTTCCCTTTGTCTTCCAGTGAGAGGTTTTGGATTAAATCTAGGGGAAAATTTA
GGGATAAAATCCTATAGTAACTCTGATCGTTTGGGAAATATACTCATTAAGGTGACCCTA
GCATCACAATGTCTAAAGGTCCTTTGTGTATGTCGGTTGGTCCTGGATGACTCTGTTTGG
GCAAATATTGTTCCTCGGTCGTCATACCAGGTTGTATGTCACCAAGTATGAAAGGTACCT
AGTTTATTATTGTGATATAGCGGGCTGTTTTACGATCCATTGCACATGCTCCACTGCAGT
GTTATTCCCCTTTATGGGCAGATTTCTCCCGTTTTGGGTAGACGTTATGACGTGCTATTT
G
>Locus_37_Transcript_1/3_Confidence_0.500_Length_990
ATATCATATCATATATATATATCGAGGAGAGGAGCGAGGCCGGCCGGATATTCTCATGGC
GCCGAAGCTGTATGGACTGCGGATGTCGACATGCACGGGGAGGGTGCTGCTGTGTCTGTA
TGAGAAACAAGTCGAGTTTGAGCTCCTCGTCGTCGACCTCTTTGGCTTCGAACACAAGCA
GCCTCAATTCCTTGCCAAGAATCCATTTGGTCAGGTGCCTGTGCTCGAAGATGGTGAACT
AACAATATTTGAGTCTCGAGCGATCACAAAATATATAACGGACAAGTACAAGGACCAAGG
CTATGATCTCACCAGAGACGCCAACATCCATGAAGCCACATTGGTGAATGTCTGGATGGA
AGTCGAATCCCATCGCTACCACCCACCGATCAGCGCGATAATTTACCATTGCCTGGTGTT
CCCTGCCTATGGCAAAACCGGCGACCAAGCCGTCATCGATGAAAACGTCGCGAAGCTCGA
GAAGGTGCTTGACGTGTACGAGGATAGGCTCGGCAACAGCAAGTACTTGGCTGGAGACTT
CTACAGCTTGGCTGATCTTCACCACATCACCTACACCAACTACTTGCTCAAGACACCTTA
CGCACATCTCATCACCAGCCGCCCCCATGTCAAGGCTTGGTGGGACGACGTCTCTTCCAG
GCCTGCTAGCAAGAAGGTGCTGGTCGACATGCTTTTGGCGGATCTCGTCAACAACAAGAA
AGAGAAAGAGTCGACGATCGACTAAGAGGAGGAGGAGGAGGACGATGACAGAAGAGAAGA
TCATGCCATGTAATTTACTTGCTACGAGAGAGCTAGTCATCTGAAGCTTGCATTGCATGT
AAATTGATGCCATCTTCTATATATGTAAACCACCACACCATGATATCCCTTCCCTAGCTA
TCTGTGTCTGTGTCTGTTACAAAATGTTGTGTTCTAATTAATTTGTGCTTGGTCAAAAAA
AAAAAAAAAAAAAAAAAAAGTACTCTGCGT
>Locus_37_Transcript_2/3_Confidence_0.667_Length_1583
ATATCATATCATATATATATATCGAGGAGAGGAGCGAGGCCGGCCGGATATTCTCATGGC
GCCGAAGCTGTATGGACTGCGGATGTCGACATGCACGGGGAGGGTGCTGCTGTGTCTGTA
TGAGAAACAAGTCGAGTTTGAGCTCCTCGTCGTCGACCTCTTTGGCTTCGAACACAAGCA
GCCTCAATTCCTTGCCAAGAATCCATTTGGTCAGGTGCCTGTGCTCGAAGATGGTGAACT
AACAATATTTGAGTCTCGAGCGATCACAAAATATATAACGGACAAGTACAAGGACCAAGG
CTATGATCTCACCAGAGACGCCAACATCCATGAAGCCACATTGGTGAATGTCTGGATGGA
AGTCGAATCCCATCGCTACCACCCACCGATCAGCGCGATAATTTACCATTGCCTGGTGTT
CCCTGCCTATGGCAAAACCGGCGACCAAGCCGTCATCGATGAAAACGTCGCGAAGCTCGA
GAAGGTGCTTGACGTGTACGAGGATAGGCTCGGCAACAGCAAGTACTTGGCTGGAGACTT
CTACAGCTTGGCTGATCTTCACCACATCACCTACACCAACTACTTGCTCAAGACACCTTA
CGCACATCTCATCACCAGCCGCCCCCATGTCAAGGCTTGGTGGGACGACGTCTCTTCCAG
GCCTGCTAGCAAGAAGGTGCTGGTCGACATGCTTTTGGCGGATCTCGTCAACAACAAGAA
AGAGAAAGAGTCGACGATCGACTAAGAGGAGGAGGAGGAGGACGATGACAGAAGAGAAGA
TCATGCCATGTAATTTACTTGCTACGAGAGAGCTAGTCATCTGAAGCTTGCATTGCATGT
AAATTGATGCCATCTTCTATATATGTAAACCACCACACCATGATATCCCTTCCCTAGCTA
TCTGTGTCTGTGTCTGTTACAAAATGTTGTGTTCTAATTAATTTGTGCTTGGTCAAGCAT
TGTCATTAATGATTTTATATTCCAGTATCATATCAGATTCTATATGTACTCCTCTGCTTG
GATTACAGCTCCATGTTGATGAATTGATCAATAAGAACAAAACCTACGCAAGGACGTGAA
CAAAAAAATTTAAAACAAAAAAAATCGCATTGAAAAAGAATATTATCATGAGAGCACAGA
GCACATGACTAATTTAATTTTCTATATTATCGTCGTCGTCATCAGAGACGATCCGATTTC
CTGGCTCTAAAATTTTCCACCATTGCTGTCTAATCATCGTCACCGCCAGCAGGCTTTGTC
TTCTTGGGCAAGAGAAGGTTGTGGATGTTAGGCATGACACCGCCATTGGCAATCGTCACA
TCTCCTAGCAATTTGCTCAGCTCTTCATCGTTTCTGACTGCCAATTGTATGTGCCGAGGG
ACAATTCGAGTTTTCTTGTTGTCCCTTGCTGCATTTCCTGCCAATTCCAAAACCTGCAAA
GAAACACAAACACTGCTCCCATTTATACGCCGTAGAGACTATGACAGGAGATTCCACATT
GGAACCATGACGGATTCAAAGAAAAAAGAGGTAGAAAAATTCAATCAAATCGAAAACATT
GAAGGTAAGATTTGTACGAATCA
>Locus_37_Transcript_3/3_Confidence_0.667_Length_1747
ATATCATATCATATATATATATCGAGGAGAGGAGCGAGGCCGGCCGGATATTCTCATGGC
GCCGAAGCTGTATGGACTGCGGATGTCGACATGCACGGGGAGGGTGCTGCTGTGTCTGTA
TGAGAAACAAGTCGAGTTTGAGCTCCTCGTCGTCGACCTCTTTGGCTTCGAACACAAGCA
GCCTCAATTCCTTGCCAAGAATCCATTTGGTCAGGTGCCTGTGCTCGAAGATGGTGAACT
AACAATATTTGAGTCTCGAGCGATCACAAAATATATAACGGACAAGTACAAGGACCAAGG
CTATGATCTCACCAGAGACGCCAACATCCATGAAGCCACATTGGTGAATGTCTGGATGGA
AGTCGAATCCCATCGCTACCACCCACCGATCAGCGCGATAATTTACCATTGCCTGGTGTT
CCCTGCCTATGGCAAAACCGGCGACCAAGCCGTCATCGATGAAAACGTCGCGAAGCTCGA
GAAGGTGCTTGACGTGTACGAGGATAGGCTCGGCAACAGCAAGTACTTGGCTGGAGACTT
CTACAGCTTGGCTGATCTTCACCACATCACCTACACCAACTACTTGCTCAAGACACCTTA
CGCACATCTCATCACCAGCCGCCCCCATGTCAAGGCTTGGTGGGACGACGTCTCTTCCAG
GCCTGCTAGCAAGAAGGTGCTGGTCGACATGCTTTTGGCGGATCTCGTCAACAACAAGAA
AGAGAAAGAGTCGACGATCGACTAAGAGGAGGAGGAGGAGGACGATGACAGAAGAGAAGA
TCATGCCATGTAATTTACTTGCTACGAGAGAGCTAGTCATCTGAAGCTTGCATTGCATGT
AAATTGATGCCATCTTCTATATATGTAAACCACCACACCATGATATCCCTTCCCTAGCTA
TCTGTGTCTGTGTCTGTTACAAAATGTTGTGTTCTAATTAATTTGTGCTTGGTCAAGCAT
TGTCATTAATGATTTTATATTCCAGTATCATATCAGATTCTATATGTACTCCTCTGCTTG
GATTACAGCTCCATGTTGATGAATTGATCAATAAGAACAAAACCTACGCAAGGACGTGAA
CAAAAAAATTTAAAACAAAAAAAATCGCATTGAAAAAGAATATTATCATGAGAGCACAGA
GCACATGACTAATTTAATTTTCTATATTATCGTCGTCGTCATCAGAGACGATCCGATTTC
CTGGCTCTAAAATTTTCCACCATTGCTGTCTAATCATCGTCACCGCCAGCAGGCTTTGTC
TTCTTGGGCAAGAGAAGGTTGTGGATGTTAGGCATGACACCGCCATTGGCAATCGTCACA
TCTCCTAGCAATTTGCTCAGCTCTTCATCGTTTCTGACTGCCAATTGTATGTGCCGAGGG
ACAATTCGAGTTTTCTTGTTGTCCCTTGCTGCATTTCCTGCCAATTCCAAAACCTCAGCT
GCAAGGTACTCTAACACGGCGGCGAGGTAGACAGGAGCACCGGCGCCGACACGCTCAGCG
TACTTGCCGGCCTTTAAGAAACGAGCGATACGGCCGACGGGGAACTGGAGTCCCGCCTTG
CTGCTACGTGATGTAGCCTTCTTGGCGGCGGCGGAGCCCAGGGTTTTGCCTCTCCCTGCC
ATTGTTGTTGCCTGTCGATATCTTCTTCTTCTGCTGCTACGAAGAAAGTCCTTGAGAGAG
GAAGAAGGTTGCGAGGATACAAAATTTTCGAAGTCCCCCCGTACTCTGCGTTGATACCAC
TGCTTAG
>Locus_38_Transcript_1/4_Confidence_0.556_Length_1465
AACATCTACAAAAATAGAGAATATGACATTGAAAACAATCTTGAGCTCTTGATCATATCA
CTATATAGTAGTCCACGATCGCGCTAACTGAACTTTTCATCATCCACATACATGCATACG
CCAACTTTGGTGCCTAATCTTGGTTACTATAGTGTCATACAATTTGCATTACTACGTAAA
TAAATCCACCAGAAAGATGAAAGATTGGACTCTGGTATACTAGGTAGGGGCATGATCATC
AAACATCTCCATCTAAAGGATATAATCCATGCAGCCACCATAACAGTACAAAGCATAGAC
AATGTAATACGAATAATCAGTTAAACAACAAGAACACAGAGAGAGAGAGAGAGGAGAAGG
AAATTAATACACTGTTTTGGCCAAGCGTTGAAATCTTATGGTACTCAATTCAGTGGAACA
ACGGCAACACTCCAAACCATTGATGCAGGAAGCCCTCGCCGGTAGTCACTTCCAGGACGA
GCAGCAACAACACTGCTAACATAGCTGCCCTTCCATTCCAAGTTTCGGCACTCTTGGTCC
AACCCCATTCCCAAAACGTCACCGGCGGTGGCAGCTCCCTTCGCTGAGAGTCATAAGCTG
CCAACAGCTCCTCTACACTGCCCAGTGGAACCAGAGACTGTCGAGCTTCAAGATTTGACG
CAGCCATCGCTCCCACATACGGAAGACTTTCGATGACAGCATTGGCCAGATCTGAAATAA
ACGTGGGTTCACATCCTAGAGCAGGAACACGACCCCAGTTTTCAATACCAGATTTTAAGG
CCAACTCCTTGTATTCCACATCGATTTCTTCCAAGGTTTCTATATGCTCGCTAACAAAGC
TAATAGGGACAGCAAGTAGACTCTTCACGCCTTTCTGTCCCAGCTCATTGATGGTCTCGT
CGGTATAAGGTTTCAACCACTCCACTGGTCCCACCCGACTCTGATAAGCCAGTGTAAAAG
CATTATCCTTCCCTCTCCTTTCAAGTTCTTCCATTATTAAATCCACACACTCCTCCATCT
CAGCCTTGTATGGATCCCCAGCTTCTTCCACATAAGCAAGTGGCACTCCATGAGCACTAA
AAAATATCATGACCTCTTCAGGACGATTAAACTTCACCAGCTCTTTCTCAATCAGATCCA
CCATAGCTTTGATATAACCTTCTCGCTGATACCACGAAGGAATTACTGTATGCTCCATGT
TGACTAGGTATTCATCCTCCCTGAATATACTCTCCAAGAGTCGTAGGCTTGATCCACTAG
TTGATATAGAAAATTGTGGATAAAGAGGAAGCACTACAAGCTTTGTTATGCCATCCCGTT
TAATCTGTTCAATAGCTTCTTCAGTAAAAGGATGCCAGTAACGCATACCAACATACACCT
TTGCAGGAATATTCCTTGCAGTAAGGGCCTTTCTTAATTCTTCAGCCTGTGCATCTGTTA
TCTCACGAAGAGGAGAGCCACCACC
>Locus_38_Transcript_2/4_Confidence_0.333_Length_1456
AACATCTACAAAAATAGAGAATATGACATTGAAAACAATCTTGAGCTCTTGATCATATCA
CTATATAGTAGTCCACGATCGCGCTAACTGAACTTTTCATCATCCACATACATGCATACG
CCAACTTTGGTGCCTAATCTTGGTTACTATAGTGTCATACAATTTGCATTACTACGTAAA
TAAATCCACCAGAAAGATGAAAGATTGGACTCTGGTATACTAGGTAGGGGCATGATCATC
AAACATCTCCATCTAAAGGATATAATCCATGCAGCCACCATAACAGTACAAAGCATAGAC
AATGTAATACGAATAATCAGTTAAACAACAAGAAAGAGAGAGAGGAGAAGGAAATTAATA
CACTGTTTTGGCCAAGCGTTGAAATCTTATGGTACTCAATTCAGTGGAACAACGGCAACA
CTCCAAACCATTGATGCAGGAAGCCCTCGCCGGTAGTCACTTCCAGGACGAGCAGCAACA
ACACTGCTAACATAGCTGCCCTTCCATTCCAAGTTTCGGCACTCTTGGTCCAACCCCATT
CCCAAAACGTCACCGGCGGTGGCAGCTCCCTTCGCTGAGAGTCATAAGCTGCCAACAGCT
CCTCTACACTGCCCAGTGGAACCAGAGACTGTCGAGCTTCAAGATTTGACGCAGCCATCG
CTCCCACATACGGAAGACTTTCGATGACAGCATTGGCCAGATCTGAAATAAACGTGGGTT
CACATCCTAGAGCAGGAACACGACCCCAGTTTTCAATACCAGATTTTAAGGCCAACTCCT
TGTATTCCACATCGATTTCTTCCAAGGTTTCTATATGCTCGCTAACAAAGCTAATAGGGA
CAGCAAGTAGACTCTTCACGCCTTTCTGTCCCAGCTCATTGATGGTCTCGTCGGTATAAG
GTTTCAACCACTCCACTGGTCCCACCCGACTCTGATAAGCCAGTGTAAAAGCATTATCCT
TCCCTCTCCTTTCAAGTTCTTCCATTATTAAATCCACACACTCCTCCATCTCAGCCTTGT
ATGGATCCCCAGCTTCTTCCACATAAGCAAGTGGCACTCCATGAGCACTAAAAAATATCA
TGACCTCTTCAGGACGATTAAACTTCACCAGCTCTTTCTCAATCAGATCCACCATAGCTT
TGATATAACCTTCTCGCTGATACCACGAAGGAATTACTGTATGCTCCATGTTGACTAGGT
ATTCATCCTCCCTGAATATACTCTCCAAGAGTCGTAGGCTTGATCCACTAGTTGATATAG
AAAATTGTGGATAAAGAGGAAGCACTACAAGCTTTGTTATGCCATCCCGTTTAATCTGTT
CAATAGCTTCTTCAGTAAAAGGATGCCAGTAACGCATACCAACATACACCTTTGCAGGAA
TATTCCTTGCAGTAAGGGCCTTTCTTAATTCTTCAGCCTGTGCATCTGTTATCTCACGAA
GAGGAGAGCCACCACC
>Locus_38_Transcript_3/4_Confidence_0.222_Length_747
TTTGCAGCATCCAAATAGGGCAAAAGGTTTTAATTCTTCCCGATTTTTGGAGCTGGATGA
AACATGGATATACAGAATTGTGGAACATTGTTGAATAGAATTCAAGTATTGGATGTAGTA
TAGTGGTTACTTTAAACTGGAAAGATGACAGGAAACTGCAAAAACCATAGGCAAGAAGTA
TCGTAACCTAAATAGACAGAAAAGGCACACTTAGGAACAAAACCTTAGAATGTTTTCAGC
TGTTAAACAACTTGATCACTTCTAAAAATCTTTACAATCATCAAACATCCAACAACCTAT
AAGAAAACGATCAAGCTATGCTACCAAAGGTAGTGAAGACCATTATCATCATAAAAGGGG
TAGTCTGATGTATTAAAGAGAGCCGAAAGGTTTAGGACAAAGAGGACAGTAATACAAGCC
TGTGCATCTGTTATCTCACGAAGAGGAGAGCCACCACCAATAGAGGCATATCCTTCCTTA
CTCTTTGGAGCCCGCATAACAGAAATAAACTGTGCCAGTGGCTTCTGAAGAAATCGGAAT
AACCTTGGCAGTCGAATGATATCCGGGTCAGCAAAAAGGTTAAACAAGAATGGTTGCACA
TCTTCCAGTGTCTCTGGACCCCCAAGGTTTAACAACAGTACTCCAACTTTTTCATCACCA
ATAAAAGGCATTGCAGACTGAGACAGACCAGGAGCATTAGAAGTCAGTAAAGCCCCCGTA
CTCTGCGTTGATACCACTGCTTAGATC
>Locus_38_Transcript_4/4_Confidence_0.556_Length_1469
AACATCTACAAAAATAGAGAATATGACATTGAAAACAATCTTGAGCTCTTGATCATATCA
CTATATAGTAGTCCACGATCGCGCTAACTGAACTTTTCATCATCCACATACATGCATACG
CCAACTTTGGTGCCTAATCTTGGTTACTATAGTGTCATACAATTTGCATTACTACGTAAA
TAAATCCACCAGAAAGATGAAAGATTGGACTCTGGTATACTAGGTAGGGGCATGATCATC
AAACATCTCCATCTAAAGGATATAATCCATGCAGCCACCATAACAGTACAAAGCATAGAC
AATGTAATACGAATAATCAGTTAAACAACAAGAACACAGAGAGAGAGAGAGAGAGGAGAA
GGAAATTAATACACTCTGTTTTGGCCAAGCGTTGAAATCTTATGGTACTCAATTCAGTGG
AACAACGGCAACACTCCAAACCATTGATGCAGGAAGCCCTCGCCGGTAGTCACTTCCAGG
ACGAGCAGCAACAACACTGCTAACATAGCTGCCCTTCCATTCCAAGTTTCGGCACTCTTG
GTCCAACCCCATTCCCAAAACGTCACCGGCGGTGGCAGCTCCCTTCGCTGAGAGTCATAA
GCTGCCAACAGCTCCTCTACACTGCCCAGTGGAACCAGAGACTGTCGAGCTTCAAGATTT
GACGCAGCCATCGCTCCCACATACGGAAGACTTTCGATGACAGCATTGGCCAGATCTGAA
ATAAACGTGGGTTCACATCCTAGAGCAGGAACACGACCCCAGTTTTCAATACCAGATTTT
AAGGCCAACTCCTTGTATTCCACATCGATTTCTTCCAAGGTTTCTATATGCTCGCTAACA
AAGCTAATAGGGACAGCAAGTAGACTCTTCACGCCTTTCTGTCCCAGCTCATTGATGGTC
TCGTCGGTATAAGGTTTCAACCACTCCACTGGTCCCACCCGACTCTGATAAGCCAGTGTA
AAAGCATTATCCTTCCCTCTCCTTTCAAGTTCTTCCATTATTAAATCCACACACTCCTCC
ATCTCAGCCTTGTATGGATCCCCAGCTTCTTCCACATAAGCAAGTGGCACTCCATGAGCA
CTAAAAAATATCATGACCTCTTCAGGACGATTAAACTTCACCAGCTCTTTCTCAATCAGA
TCCACCATAGCTTTGATATAACCTTCTCGCTGATACCACGAAGGAATTACTGTATGCTCC
ATGTTGACTAGGTATTCATCCTCCCTGAATATACTCTCCAAGAGTCGTAGGCTTGATCCA
CTAGTTGATATAGAAAATTGTGGATAAAGAGGAAGCACTACAAGCTTTGTTATGCCATCC
CGTTTAATCTGTTCAATAGCTTCTTCAGTAAAAGGATGCCAGTAACGCATACCAACATAC
ACCTTTGCAGGAATATTCCTTGCAGTAAGGGCCTTTCTTAATTCTTCAGCCTGTGCATCT
GTTATCTCACGAAGAGGAGAGCCACCACC
>Locus_39_Transcript_1/4_Confidence_0.636_Length_1475
CAACGCAGAGTACTTTTTTTTTTTTTTTTTTTTTTTTCGGAGGACAAAATGCCACTTACT
AAACTATATGTCACCAACTGTACCCAAAGAAGAGAAACAAGCGGGTATTTTCTATCAAGG
AGAGTATAAGCAAGAGTGAGACTTTGAGGTTTTTGGGTCATATAATGTCCTGACAAACAA
TACAAATACTAAAACAAACAACGATCTAAATGCTGATGTAACACCTAATAAAAGGGAGAA
ACACAGACAAACTTGATTGTAACCAGTCACCGAGACGATCCATATCCCCATTTCTCCAGT
TCAGTGATTCTGGGAGTAGTCGAAGATAAGAGGTTGCTGACAGAATGGGGCCTGGAAGAA
CAGTGTGCCTGAATTGTTCATATGAATGTGCATACACCATTGCAGGACTTGGCCATTGCA
TATATATAGCATCCCTTGGCACTTGATTTAACCCCATTGAGCAGATGTGACTCATGGCTG
GATCTGAAGAAGGTCCATAGTTGAGAGTACTGTGAGCTCTAGGCATCTGGGCCGACTGAG
GAAAAGCAGAACCATACTGTACAAAAGGAGGTTGATAATTCGGCGTAGTGAATGGCACCA
AAAGTCTTTGTCCCATTGAAAAGTTCTTAGCATACCTATCATAACTACGGTCGTAATCTG
GGTCAGAGCGATCCTTCTCCCTGTCTCTAAAAATAGCAACTCGAGAAGAACTACCGAGAT
CCCGGATTTTTTCTGAATCAGACCCAGAGTCCTCGCATCTTCCATTGTCTTCTTTGCTTG
AGGACACAAATTTGCCATCAGCTGACCCTTGAGACTGTGTATCATCTGAGCTGAAACTTC
CTGGGCTACTAAATATGCGAGCGCGTGCTCTGTCATACTCCTCCTTCCTTTCTTCAACCG
TTCTCGCAGGACTCCTTTTGAGCCCCAGTTCAAAAGCTTCACTTGAAGATCTACTGGGCC
TAGGCCTGATAGCGATTTTAATCTGCTCATGCTTAAGATCTTCTGCCTGTCTTGCAGGTA
CTTCTGACAAAACAACAGATGGATATCTGCTTTCTGCAGTTTTCCTCACCACAATTTTAG
TCCCAGGACCGTCTGTAGCACTGTCTAAAACCATAGTTTGCAAGCCATAGTGCTGAGCAA
CCCTGTGTGCTGCAAGTCGCAGGTAGGAGGTCGGAAAATGTGGGAACTCAAACTGCAGTT
GATCGGGGTTCTGCAAGAACCTTTGAACATCGAGTTCCATCCTGATAATTGTGAGACGAT
GACGAGGGTTTTGAAGAGCTTCAACCAAGAAAGGGTCCACCATGGAGGAAGCAAAGCAAG
CTTCCTTGTCCTTGTGCGAGTACGCGGCAGCGACCTCACTCTGTGACGACGAATCCATCA
GCACAACGGCTACCTCTACTCGACTCGATCCCTCCCTTTTTCTCCTCTAAAAACCAAAAA
AAAAAAAAAAAAAGTACTCTGCGTTGATACCACCT
>Locus_39_Transcript_2/4_Confidence_0.545_Length_1165
CGAAGCTAAGAGGTTGCTGACAGAACGGGGCCTGAAGAACAGTGTGCCTGAATTGTTCAT
ATGAATGTGCATACACCATTGCAGGACTTGGCCATTGCATATATATAGCATCCCTTGGCA
CTTGATTTAACCCCATTGAGCAGATGTGACTCATGGCTGGATCTGAAGAAGGTCCATAGT
TGAGAGTACTGTGAGCTCTAGGCATCTGGGCCGACTGAGGAAAAGCAGAACCATACTGTA
CAAAAGGAGGTTGATAATTCGGCGTAGTGAATGGCACCAAAAGTCTTTGTCCCATTGAAA
AGTTCTTAGCATACCTATCATAACTACGGTCGTAATCTGGGTCAGAGCGATCCTTCTCCC
TGTCTCTAAAAATAGCAACTCGAGAAGAACTACCGAGATCCCGGATTTTTTCTGAATCAG
ACCCAGAGTCCTCGCATCTTCCATTGTCTTCTTTGCTTGAGGACACAAATTTGCCATCAG
CTGACCCTTGAGACTGTGTATCATCTGAGCTGAAACTTCCTGGGCTACTAAATATGCGAG
CGCGTGCTCTGTCATACTCCTCCTTCCTTTCTTCAACCGTTCTCGCAGGACTCCTTTTGA
GCCCCAGTTCAAAAGCTTCACTTGAAGATCTACTGGGCCTAGGCCTGATAGCGATTTTAA
TCTGCTCATGCTTAAGATCTTCTGCCTGTCTTGCAGGTACTTCTGACAAAACAACAGATG
GATATCTGCTTTCTGCAGTTTTCCTCACCACAATTTTAGTCCCAGGACCGTCTGTAGCAC
TGTCTAAAACCATAGTTTGCAAGCCATAGTGCTGAGCAACCCTGTGTGCTGCAAGTCGCA
GGTAGGAGGTCGGAAAATGTGGGAACTCAAACTGCAGTTGATCGGGGTTCTGCAAGAACC
TTTGAACATCGAGTTCCATCCTGATAATTGTGAGACGATGACGAGGGTTTTGAAGAGCTT
CAACCAAGAAAGGGTCCACCATGGAGGAAGCAAAGCAAGCTTCCTTGTCCTTGTGCGAGT
ACGCGGCAGCGACCTCACTCTGTGACGACGAATCCATCAGCACAACGGCTACCTCTACTC
GACTCGATCCCTCCCTTTTTCTCCTCTAAAAACCAAAAAAAAAAAAAAAAAAGTACTCTG
CGTTGATACCACNNNNNNNNNNCTT
>Locus_39_Transcript_3/4_Confidence_0.636_Length_1620
CAACGCAGAGTACTTTTTTTTTTTTTTTTTTTTTTTTCGGAGGACAAAATGCCACTTACT
AAACTATATGTCACCAACTGTACCCAAAGAAGAGAAACAAGCGGGTATTTTCTATCAAGG
AGAGTATAAGCAAGAGTGAGACTTTGAGGTTTTTGGGTCATATAATGTCCTGACAAACAA
TACAAATACTAAAACAAACAACGATCTAAATGCTGATGTAACACCTAATAAAAGGGAGAA
ACACAGACAAACTTGATTGTAACCAGTCACCGAGACGATCCATATCCCCATTTCTCCAGT
TCAGTGATTCTGGGAGTAGTCGAAGATAAGAGGTTGCTGACAGAATGGGGCCTGGAAGAA
CAGTGTGCCTGAATTGTTCATATGAATGTGCATACACCATTGCAGGACTTGGCCATTGCA
TATATATAGCATCCCTTGGCACTTGATTTAACCCCATTGAGCAGATGTGACTCATGGCTG
GATCTGAAGAAGGTCCATAGTTGAGAGTACTGTGAGCTCTAGGCATCTGGGCCGACTGAG
GAAAAGCAGAACCATACTGTACAAAAGGAGGTTGATAATTCGGCGTAGTGAATGGCACCA
AAAGTCTTTGTCCCATTGAAAAGTTCTTAGCATACCAGCACAATCAACACCAGTCTCATT
CTGCTAGCTCTGCAGAGAAAGATATCGGGTGACTTCATGACTAGAGCTATAAAATTGCCC
ATCTAGCCATCCACCCTTTTGTCATGCTCTCATCCCCAGCACCATCACACTATCATAACT
ACGGTCGTAATCTGGGTCAGAGCGATCCTTCTCCCTGTCTCTAAAAATAGCAACTCGAGA
AGAACTACCGAGATCCCGGATTTTTTCTGAATCAGACCCAGAGTCCTCGCATCTTCCATT
GTCTTCTTTGCTTGAGGACACAAATTTGCCATCAGCTGACCCTTGAGACTGTGTATCATC
TGAGCTGAAACTTCCTGGGCTACTAAATATGCGAGCGCGTGCTCTGTCATACTCCTCCTT
CCTTTCTTCAACCGTTCTCGCAGGACTCCTTTTGAGCCCCAGTTCAAAAGCTTCACTTGA
AGATCTACTGGGCCTAGGCCTGATAGCGATTTTAATCTGCTCATGCTTAAGATCTTCTGC
CTGTCTTGCAGGTACTTCTGACAAAACAACAGATGGATATCTGCTTTCTGCAGTTTTCCT
CACCACAATTTTAGTCCCAGGACCGTCTGTAGCACTGTCTAAAACCATAGTTTGCAAGCC
ATAGTGCTGAGCAACCCTGTGTGCTGCAAGTCGCAGGTAGGAGGTCGGAAAATGTGGGAA
CTCAAACTGCAGTTGATCGGGGTTCTGCAAGAACCTTTGAACATCGAGTTCCATCCTGAT
AATTGTGAGACGATGACGAGGGTTTTGAAGAGCTTCAACCAAGAAAGGGTCCACCATGGA
GGAAGCAAAGCAAGCTTCCTTGTCCTTGTGCGAGTACGCGGCAGCGACCTCACTCTGTGA
CGACGAATCCATCAGCACAACGGCTACCTCTACTCGACTCGATCCCTCCCTTTTTCTCCT
CTAAAAACCAAAAAAAAAAAAAAAAAAGTACTCTGCGTTGATACCACNNNNNNNNNNCTT
>Locus_39_Transcript_4/4_Confidence_0.636_Length_1486
CAACGCAGAGTACTTTTTTTTTTTTTTTTTTTTTTTTCGGAGGACAAAATGCCACTTACT
AAACTATATGTCACCAACTGTACCCAAAGAAGAGAAACAAGCGGGTATTTTCTATCAAGG
AGAGTATAAGCAAGAGTGAGACTTTGAGGTTTTTGGGTCATATAATGTCCTGACAAACAA
TACAAATACTAAAACAAACAACGATCTAAATGCTGATGTAACACCTAATAAAAGGGAGAA
ACACAGACAAACTTGATTGTAACCAGTCACCGAGACGATCCATATCCCCATTTCTCCAGT
TCAGTGATTCTGGGAGTAGTCGAAGATAAGAGGTTGCTGACAGAATGGGGCCTGGAAGAA
CAGTGTGCCTGAATTGTTCATATGAATGTGCATACACCATTGCAGGACTTGGCCATTGCA
TATATATAGCATCCCTTGGCACTTGATTTAACCCCATTGAGCAGATGTGACTCATGGCTG
GATCTGAAGAAGGTCCATAGTTGAGAGTACTGTGAGCTCTAGGCATCTGGGCCGACTGAG
GAAAAGCAGAACCATACTGTACAAAAGGAGGTTGATAATTCGGCGTAGTGAATGGCACCA
AAAGTCTTTGTCCCATTGAAAAGTTCTTAGCATACCTATCATAACTACGGTCGTAATCTG
GGTCAGAGCGATCCTTCTCCCTGTCTCTAAAAATAGCAACTCGAGAAGAACTACCGAGAT
CCCGGATTTTTTCTGAATCAGACCCAGAGTCCTCGCATCTTCCATTGTCTTCTTTGCTTG
AGGACACAAATTTGCCATCAGCTGACCCTTGAGACTGTGTATCATCTGAGCTGAAACTTC
CTGGGCTACTAAATATGCGAGCGCGTGCTCTGTCATACTCCTCCTTCCTTTCTTCAACCG
TTCTCGCAGGACTCCTTTTGAGCCCCAGTTCAAAAGCTTCACTTGAAGATCTACTGGGCC
TAGGCCTGATAGCGATTTTAATCTGCTCATGCTTAAGATCTTCTGCCTGTCTTGCAGGTA
CTTCTGACAAAACAACAGATGGATATCTGCTTTCTGCAGTTTTCCTCACCACAATTTTAG
TCCCAGGACCGTCTGTAGCACTGTCTAAAACCATAGTTTGCAAGCCATAGTGCTGAGCAA
CCCTGTGTGCTGCAAGTCGCAGGTAGGAGGTCGGAAAATGTGGGAACTCAAACTGCAGTT
GATCGGGGTTCTGCAAGAACCTTTGAACATCGAGTTCCATCCTGATAATTGTGAGACGAT
GACGAGGGTTTTGAAGAGCTTCAACCAAGAAAGGGTCCACCATGGAGGAAGCAAAGCAAG
CTTCCTTGTCCTTGTGCGAGTACGCGGCAGCGACCTCACTCTGTGACGACGAATCCATCA
GCACAACGGCTACCTCTACTCGACTCGATCCCTCCCTTTTTCTCCTCTAAAAACCAAAAA
AAAAAAAAAAAAAGTACTCTGCGTTGATACCACNNNNNNNNNNCTT
>Locus_40_Transcript_1/6_Confidence_0.750_Length_251
CAGAGTACTTTTTTTTTTTTTTTTTTTTTTTTTTTTTGGCAACGAAAACCAACCAGACCA
GGTTTAAAAGCTGAATTATATTACATAAAATACATAGCTTATTATCAAGTCTCTAATTAA
AGACAAGTAGCGAGGAGCAAAAACTAGAGACATCTTTCATGGACTTTGAGTCACAGCCCA
CACATACACACTCATTAGATGCTGGAGCCTAGCTGGTCTGCTTAGTACACATAGCCCTTG
ACAAACATTCC
>Locus_40_Transcript_2/6_Confidence_0.200_Length_206
CAGAGTACTTTTTTTTTTTTTTTTTTTTTTTTTTTTTGGCAACGAAAACCAACCAGACCA
GGTTTAAAAGCTGAATTATATTACATAAAATACATAGCTTATTATCAAGTCTCTAATTAA
AGACAAGTAGCGAGGAGCAAAAACTAGAGACATCTTTCATGGACTTTGAGTCACAGCCCA
CACATACACACTCATTAGATGCCGGA
>Locus_40_Transcript_3/6_Confidence_0.700_Length_255
CAGAGTACTTTTTTTTTTTTTTTTTTTTTTTTTTTTTGGCAACGAAAACCAACCAGACCA
GGTTTAAAAGCTGAATTATATTACATAAAATACATAGCTTATTATCAAGTCTCTAATTAA
AGACAAGTAGCGAGGAGCAAAAACTAGAGACATCTTTCATGGACTTTGAGTCACAGCCCA
CACATACACACTCATTAGATGCTGGAGCCTAGCTGGCTGCTCTGCTTAGTACACATAGCC
CTTGACAAACATTCC
>Locus_40_Transcript_4/6_Confidence_0.450_Length_255
CAGAGTACTTTTTTTTTTTTTTTTTTTTTTTTTTTTTGGCAACGAAAACCAACCAGACCA
GGTTTAAAAGCTGAATTATATTACATAAAATACATAGCTTATTATCAAGTCTCTAATTAA
AGACAAGTAGCGAGGAGCAAAAACTAGAGACATCTTTCATGGACTTTGAGTCACAGCCCA
CACATACACACTCATTAGATGCTGGAGCCTAGCTGGCTGCTCTGCTTAGTACACATAGCC
CTTGACAAACATTCC
>Locus_40_Transcript_5/6_Confidence_0.550_Length_280
CAGAGTACTTTTTTTTTTTTTTTTTTTTTTTTTTTTTGGCAACGAAAACCAACCAGACCA
GGTTTAAAAGCTGAATTATATTACATAAAATACATAGCTTATTATCAAGTCTCTAATTAA
AGACAAGTAGCGAGGAGCAAAAACTAGAGACATCTTTCATGGACTTTGAGTCACAGCCCA
CACATACACACTCATTAGATGCTGGAGCCTAGCTGCTCTGCTTAGTACACATAGCCCCCC
CCGCCTCAGCTCACTACCAATACATACTACATTATAAATT
>Locus_40_Transcript_6/6_Confidence_0.750_Length_251
CAGAGTACTTTTTTTTTTTTTTTTTTTTTTTTTTTTTGGCAACGAAAACCAACCAGACCA
GGTTTAAAAGCTGAATTATATTACATAAAATACATAGCTTATTATCAAGTCTCTAATTAA
AGACAAGTAGCGAGGAGCAAAAACTAGAGACATCTTTCATGGACTTTGAGTCACAGCCCA
CACATACACACTCATTAGATGCTGGAGCCTAGCTGCTCTGCTTAGTACACATAGCCCTTG
ACAAACATTCC
>Locus_41_Transcript_1/4_Confidence_0.864_Length_1669
GTTTTTTTTTTTTTTTTTTTTTTTTAATGCAAAAGGTTACGTGCATTTGGAATATCGACT
GTGAATCCTGAAAATCACAAGCCATGCAGATGATTAACCATAGAGAAACCATGATCAAGT
GAACAAGCGCTTGCCGCTCACCCGGAGCAAGAGGACGAGGAAGAAACGATCACCGCCGAG
CAAGCAAGGGCCGGCCCTTCTAGTCAGGTCAGGAGTCTTCCCCGGTAAGGTCTCCCCATC
GAACATTGTACTTGGCAGCAAGATAGTGGGCTCCTACAGGGCCCCGACTACCGTATGGGT
AGAGCTCCGGTGCTATCTTTTTCTCTTATAGTTCCTTCAACAATGGCGTGAACAACGCCC
ATGCAGCGTCCAGCTCGTCACTTCTGATGAATAGTCTTCGTTCCCCTTCTATTGCATCTA
AAAGCAGCCTTTCATATGCATCCGGTATTTCTTTTGGATACCTTGCTTTGTAAAGCAAAT
TAAGGTCGCTGCGGTCCAATCTCATCCCGAGACCAGGAACCTTGTTGTTGATCTTCAAGT
ATATAGCCTCATCAGGCTGCACTCGGATCACAAGTTCATTTGTAGCTTTGTCCAAATCGG
TTCCAAAGTTTCTTTTGTACAGGTTACCTGGGACATGCCTGAACTGCACCCTGATTTCTG
CCCTCTTTGTGTGGAGTGCTTTCCCTGCTTTCATCAGGAACGGAACCCCGTCCCATCGGG
CATTGTCAATAAAGAGTGCTGCTGCTGCAAATGTGGGTGTGATACTGTCGTTTGGCACCG
TCGGGGCATCCACGTAACCGGGGTATGATTTTGAGCCCTTGCTATGACCCTTGTATTGAC
CAACATTCACATCCTCAAGCTGGAGCGGTCTCATCGACCTTAGAACTTTTACCTTTTCAT
TCCTTATGTCCTCAGCATCTAAGCTGACGGGTGTCTCCATTGCAAACAATGCTAGGATTT
GAATAAGATGATTTTGCATAATATCTCTGATGATCCCATAGTTATCAAAGTATCCGCCTC
TTCCCTCGGTCCCAAAATCTTCTGAAAATATAAACTGCACGTTACGGATAAAATTTCTGG
ACCACAGAGGCTCAAATACGAGATTTGAGAAACGAAGCACCGACAAGTTCTCAACCAGTT
CCTTTCCCAAGTAATGGTCGATCCTGAATATCTGGTCCTCCTGAAGATACTGCTTTAAAG
AACTGGTAAGCTCTCTAGATGAGTCCGAGTCACGCCCAAACGGCTTTTCGACAATAACCC
TTGTCCAACCGTTCTTTGATGAAGATTGGAGGCTGGCACATCGCACAACATCCACAAAAA
TATTTGGAGGGATCGACAGGTAAAAAAGTCTATTTGATACCCTTCCAGCCTCTTTATCTT
TAAGTTTACGGTCCAATTCAACAAAGTCCGCCTCGGAGTTGTACTGACCAAAATGATAAA
AGCATCTTTCCAGGAACTGTTTAATTTTATCACCACAGTTTTCCCTCCGATCTATTCTAC
AAGTTAAGGTTTCACTAATCATGATCCGCAGCTCCTCGTCCGTCATTTTTGTCCGTGCGT
AGCCAAAAACAGTGAAATTCTCAGGCAGACAATCTTCATAATAGAGAGCAAAAAGTGCTG
GAAAGATCTTCTTCTTTGCAAGGTCTCCCGAGGCTCCAACAACAGTTAT
>Locus_41_Transcript_2/4_Confidence_0.864_Length_1784
GTTTTTTTTTTTTTTTTTTTTTTTTAATGCAAAAGGTTACGTGCATTTGGAATATCGACT
GTGAATCCTGAAAATCACAAGCCATGCAGATGATTAACCATAGAGAAACCATGATCAAGT
GAACAAGCGCTTGCCGCTCACCCGGAGCAAGAGGACGAGGAAGAAACGATCACCGCCGAG
CAAGCAAGGGCCGGCCCTTCTAGTCAGGTCAGGAGTCTTCCCCGGTAAGGTCTCCCCATC
GAACATTGTACTTGGCAGCAAGATAGTGGGCTCCTACAGGGCCCCGACTACCGTATGGGT
AGAGCTCCGGTGCTATCTTTTTCTCTTATAGTTCCTTCAACAATGGCGTGAACAACGCCC
ATGCAGCGTCCAGCTCGTCACTTCTGATGAATAGTCTTCGTTCCCCTTCTATTGCATCTA
AAAGCAGCCTTTCATATGCATCCGGTATTTCTTTTGGATACCTTGCTTTGTAAAGCAAAT
TAAGGTCGCTGCGGTCCAATCTCATCCCGAGACCAGGAACCTTGTTGTTGATCTTCAAGT
ATATAGCCTCATCAGGCTGCACTCGGATCACAAGTTCATTTGTAGCTTTGTCCAAATCGG
TTCCAAAGTTTCTTTTGTACAGGTTACCTGGGACATGCCTGAACTGCACCCTGATTTCTG
CCCTGCAATGCAGCAATATGTTTAAGCAAAACCAGCTTTTTGTCAACATAATCGAAGCTT
CAAACGACGGTACCATGTGATGGATGCTGAGATCACAGCCAATGGATCTAATCTAACCTC
TTTGTGTGGAGTGCTTTCCCTGCTTTCATCAGGAACGGAACCCCGTCCCATCGGGCATTG
TCAATAAAGAGTGCTGCTGCTGCAAATGTGGGTGTGATACTGTCGTTTGGCACCGTCGGG
TCATCCACGTAACCGGGGTATGATTTTGAGCCCTTGCTATGACCCTTGTATTGACCAACA
TTCACATCCTCAAGCTGGAGCGGTCTCATCGACCTTAGAACTTTTACCTTTTCATTCCTT
ATGTCCTCAGCATCTAAGCTGACGGGTGTCTCCATTGCAAACAATGCTAGGATTTGAATA
AGATGATTTTGCATAATATCTCTGATGATCCCATAGTTATCAAAGTATCCGCCTCTTCCC
TCGGTCCCAAAATCTTCTGAAAATATAAACTGCACGTTACGGATAAAATTTCTGGACCAC
AGAGGCTCAAATACGAGATTTGAGAAACGAAGCACCGACAAGTTCTCAACCAGTTCCTTT
CCCAAGTAATGGTCGATCCTGAATATCTGGTCCTCCTGAAGATACTGCTTTAAAGAACTG
GTAAGCTCTCTAGATGAGTCCGAGTCACGCCCAAACGGCTTTTCGACAATAACCCTTGTC
CAACCGTTCTTTGATGAAGATTGGAGGCTGGCACATCGCACAACATCCACAAAAATATTT
GGAGGGATCGACAGGTAAAAAAGTCTATTTGATACCCTTCCAGCCTCTTTATCTTTAAGT
TTACGGTCCAATTCAACAAAGTCCGCCTCGGAGTTGTACTGACCAAAATGATAAAAGCAT
CTTTCCAGGAACTGTTTAATTTTATCACCACAGTTTTCCCTCCGATCTATTCTACAAGTT
AAGGTTTCACTAATCATGATCCGCAGCTCCTCGTCCGTCATTTTTGTCCGTGCGTAGCCA
AAAACAGTGAAATTCTCAGGCAGACAATCTTCATAATAGAGAGCAAAAAGTGCTGGAAAG
ATCTTCTTCTTTGCAAGGTCTCCCGAGGCTCCAACAACAGTTAT
>Locus_41_Transcript_3/4_Confidence_0.864_Length_1656
GTTTTTTTTTTTTTTTTTTTTTTTTAATGCAAAAGGTTACGTGCATTTGGAATATCGACT
GTGAATCCTGAAAATCACAAGCCATGCAGATGATTAACCATAGAGAAACCATGATCAAGT
GAACAAGCCCGGAGCAAGAGGACGAGGAAGAAACGATCACCGCCGAGCAAGCAAGGGCCG
GCCCTTCTAGTCAGGTCAGGAGTCTTCCCCGGTAAGGTCTCCCCATCGAACATTGTACTT
GGCAGCAAGATAGTGGGCTCCTACAGGGCCCCGACTACCGTATGGGTAGAGCTCCGGTGC
TATCTTTTTCTCTTATAGTTCCTTCAACAATGGCGTGAACAACGCCCATGCAGCGTCCAG
CTCGTCACTTCTGATGAATAGTCTTCGTTCCCCTTCTATTGCATCTAAAAGCAGCCTTTC
ATATGCATCCGGTATTTCTTTTGGATACCTTGCTTTGTAAAGCAAATTAAGGTCGCTGCG
GTCCAATCTCATCCCGAGACCAGGAACCTTGTTGTTGATCTTCAAGTATATAGCCTCATC
AGGCTGCACTCGGATCACAAGTTCATTTGTAGCTTTGTCCAAATCGGTTCCAAAGTTTCT
TTTGTACAGGTTACCTGGGACATGCCTGAACTGCACCCTGATTTCTGCCCTCTTTGTGTG
GAGTGCTTTCCCTGCTTTCATCAGGAACGGAACCCCGTCCCATCGGGCATTGTCAATAAA
GAGTGCTGCTGCTGCAAATGTGGGTGTGATACTGTCGTTTGGCACCGTCGGGTCATCCAC
GTAACCGGGGTATGATTTTGAGCCCTTGCTATGACCCTTGTATTGACCAACATTCACATC
CTCAAGCTGGAGCGGTCTCATCGACCTTAGAACTTTTACCTTTTCATTCCTTATGTCCTC
AGCATCTAAGCTGACGGGTGTCTCCATTGCAAACAATGCTAGGATTTGAATAAGATGATT
TTGCATAATATCTCTGATGATCCCATAGTTATCAAAGTATCCGCCTCTTCCCTCGGTCCC
AAAATCTTCTGAAAATATAAACTGCACGTTACGGATAAAATTTCTGGACCACAGAGGCTC
AAATACGAGATTTGAGAAACGAAGCACCGACAAGTTCTCAACCAGTTCCTTTCCCAAGTA
ATGGTCGATCCTGAATATCTGGTCCTCCTGAAGATACTGCTTTAAAGAACTGGTAAGCTC
TCTAGATGAGTCCGAGTCACGCCCAAACGGCTTTTCGACAATAACCCTTGTCCAACCGTT
CTTTGATGAAGATTGGAGGCTGGCACATCGCACAACATCCACAAAAATATTTGGAGGGAT
CGACAGGTAAAAAAGTCTATTTGATACCCTTCCAGCCTCTTTATCTTTAAGTTTACGGTC
CAATTCAACAAAGTCCGCCTCGGAGTTGTACTGACCAAAATGATAAAAGCATCTTTCCAG
GAACTGTTTAATTTTATCACCACAGTTTTCCCTCCGATCTATTCTACAAGTTAAGGTTTC
ACTAATCATGATCCGCAGCTCCTCGTCCGTCATTTTTGTCCGTGCGTAGCCAAAAACAGT
GAAATTCTCAGGCAGACAATCTTCATAATAGAGAGCAAAAAGTGCTGGAAAGATCTTCTT
CTTTGCAAGGTCTCCCGAGGCTCCAACAACAGTTAT
>Locus_41_Transcript_4/4_Confidence_0.864_Length_1669
GTTTTTTTTTTTTTTTTTTTTTTTTAATGCAAAAGGTTACGTGCATTTGGAATATCGACT
GTGAATCCTGAAAATCACAAGCCATGCAGATGATTAACCATAGAGAAACCATGATCAAGT
GAACAAGCGCTTGCCGCTCACCCGGAGCAAGAGGACGAGGAAGAAACGATCACCGCCGAG
CAAGCAAGGGCCGGCCCTTCTAGTCAGGTCAGGAGTCTTCCCCGGTAAGGTCTCCCCATC
GAACATTGTACTTGGCAGCAAGATAGTGGGCTCCTACAGGGCCCCGACTACCGTATGGGT
AGAGCTCCGGTGCTATCTTTTTCTCTTATAGTTCCTTCAACAATGGCGTGAACAACGCCC
ATGCAGCGTCCAGCTCGTCACTTCTGATGAATAGTCTTCGTTCCCCTTCTATTGCATCTA
AAAGCAGCCTTTCATATGCATCCGGTATTTCTTTTGGATACCTTGCTTTGTAAAGCAAAT
TAAGGTCGCTGCGGTCCAATCTCATCCCGAGACCAGGAACCTTGTTGTTGATCTTCAAGT
ATATAGCCTCATCAGGCTGCACTCGGATCACAAGTTCATTTGTAGCTTTGTCCAAATCGG
TTCCAAAGTTTCTTTTGTACAGGTTACCTGGGACATGCCTGAACTGCACCCTGATTTCTG
CCCTCTTTGTGTGGAGTGCTTTCCCTGCTTTCATCAGGAACGGAACCCCGTCCCATCGGG
CATTGTCAATAAAGAGTGCTGCTGCTGCAAATGTGGGTGTGATACTGTCGTTTGGCACCG
TCGGGTCATCCACGTAACCGGGGTATGATTTTGAGCCCTTGCTATGACCCTTGTATTGAC
CAACATTCACATCCTCAAGCTGGAGCGGTCTCATCGACCTTAGAACTTTTACCTTTTCAT
TCCTTATGTCCTCAGCATCTAAGCTGACGGGTGTCTCCATTGCAAACAATGCTAGGATTT
GAATAAGATGATTTTGCATAATATCTCTGATGATCCCATAGTTATCAAAGTATCCGCCTC
TTCCCTCGGTCCCAAAATCTTCTGAAAATATAAACTGCACGTTACGGATAAAATTTCTGG
ACCACAGAGGCTCAAATACGAGATTTGAGAAACGAAGCACCGACAAGTTCTCAACCAGTT
CCTTTCCCAAGTAATGGTCGATCCTGAATATCTGGTCCTCCTGAAGATACTGCTTTAAAG
AACTGGTAAGCTCTCTAGATGAGTCCGAGTCACGCCCAAACGGCTTTTCGACAATAACCC
TTGTCCAACCGTTCTTTGATGAAGATTGGAGGCTGGCACATCGCACAACATCCACAAAAA
TATTTGGAGGGATCGACAGGTAAAAAAGTCTATTTGATACCCTTCCAGCCTCTTTATCTT
TAAGTTTACGGTCCAATTCAACAAAGTCCGCCTCGGAGTTGTACTGACCAAAATGATAAA
AGCATCTTTCCAGGAACTGTTTAATTTTATCACCACAGTTTTCCCTCCGATCTATTCTAC
AAGTTAAGGTTTCACTAATCATGATCCGCAGCTCCTCGTCCGTCATTTTTGTCCGTGCGT
AGCCAAAAACAGTGAAATTCTCAGGCAGACAATCTTCATAATAGAGAGCAAAAAGTGCTG
GAAAGATCTTCTTCTTTGCAAGGTCTCCCGAGGCTCCAACAACAGTTAT
>Locus_42_Transcript_1/7_Confidence_0.080_Length_1195
ACAAGCACATGGTGGAACTAGACACGAAGCTGGGAACTGCTCTGGTCGACATGTATGCCA
AGGGCGGGTGCATAGAAATGGCTCTTCATGTGTTCGAGGAGATCCCAAAGAAGGATGCTT
TCGCCTTCACCTCCTTGATATCGGGTCTCTCAAACCATGGATTGAGTGCTGATGCAATTG
GGTTGTTCAAAAGGATGGAAAAGGAAGGAGTTGATCCCAATGAAGTGACCTTCGTATCTG
TCCTAAGCGCGTGCAGCCGAGCGGGTTCTGTGGAAGACGGTTTAGAGATATTCAGGAGCA
TGAAGAACACGTATGGGATTGAGCCGGGAGTGGAGCACTACGGGTGTTTGATCGACCTCT
TAGGGCCAGCCGGATTGCTAAAAGAGGCAGAGGAGGTGATGAAGAAAATGCCATTGAAGC
CAGATTCTCATGTATTGGGAGCACTGCTCAATGCCTGTAGAGTTCATGGCAACATCCAGA
TGGGCAAAGAAATTGTTCGGTGGTTGATAGAACAGGGGCTCGACCATGGTGGATCTCACA
CGCTTCTTTCAAACATGTATGCCTCCTCGAACCAATGGGACTTAGTTCAAAGGACTAGGC
AAAGGATGGAGGAGAAAAAGCTAAGAAAGTTTCCAGGATGTAGTAGTAGTAGTAGTAGTA
GTAGTTTATCAACAGAATCAGTAGCCAGTAGGTAGCTGCTTGTCTTCCAATCCAAATCCA
AATCCAAAGAACTAAGCTTCATCTAGTCGAGTGAAGTTAATACTGCTATTGCAGAGGATC
AAGAGAAATTGGTTTGTATTATTTTGATCACCAAGATACCCTTTTTCTTTCAATGTTCTA
AGTATTATATAGTTGACAAGAAACATATTTTCGAATAGCATAGACATATGAGCAATAGGA
GTTTTCGTATACTTGGAAACTGAGAATCATATTACACCAAAACAATTTCATAGCAGCAAA
TGACTTCATAAGCATCGCTTCACAGAAGGGAAGAGAAAGAAGAAGAAGAAAAGGAAGAAG
AAAAGAAGATGATGATGAATTCATAAGTAGGACATGGGGAACATGGATAGATGAGTTTTA
ATCAGACACCATACACTTCTTACGCGGATTCCATGGCCGGAACATCCGCAGTTGCAGACT
CGACAGGCCACCCGGAGGAGCAGCCGGAACAGCGACATAAACATTGACCGGCTTC
>Locus_42_Transcript_2/7_Confidence_0.240_Length_1210
ACAAGCACATGGTGGAACTAGACACGAAGCTGGGAACTGCTCTGGTCGACATGTATGCCA
AGGGCGGGTGCATAGAAATGGCTCTTCATGTGTTCGAGGAGATCCCAAAGAAGGATGCTT
TCGCCTTCACCTCCTTGATATCGGGTCTCTCAAACCATGGATTGAGTGCTGATGCAATTG
GGTTGTTCAAAAGGATGGAAAAGGAAGGAGTTGATCCCAATGAAGTGACCTTCGTATCTG
TCCTAAGCGCGTGCAGCCGAGCGGGTTCTGTGGAAGACGGTTTAGAGATATTCAGGAGCA
TGAAGAACACGTATGGGATTGAGCCGGGAGTGGAGCACTACGGGTGTTTGATCGACCTCT
TAGGGCCAGCCGGATTGCTAAAAGAGGCAGAGGAGGTGATGAAGAAAATGCCATTGAAGC
CAGATTCTCATGTATTGGGAGCACTGCTCAATGCCTGTAGAGTTCATGGCAACATCCAGA
TGGGCAAAGAAATTGTTCGGTGGTTGATAGAACAGGGGCTCGACCATGGTGGATCTCACA
CGCTTCTTTCAAACATGTATGCCTCCTCGAACCAATGGGACTTAGTTCAAAGGACTAGGC
AAAGGATGGAGGAGAAAAAGCTAAGAAAGTTTCCAGGATGTAGTAGTAGTAGTAGTAGTA
GTAGTTTATCAACAGAATCAGTAGCCAGTAGGTAGCTGCTTGTCTTCCAATCCAAATCCA
AATCCAAAGAACTAAGCTTCATCTAGTCGAGTGAAGTTAATACTGCTATTGCAGAGGATC
AAGAGAAATTGGTTTGTATTATTTTGATCACCAAGATACCCTTTTTCTTTCAATGTTCTA
AGTATTATATAGTTGACAAGAAACATATTTTCGAATAGCATAGACATATGAGCAATAGGA
GTTTTCGTATACTTGGAAACTGAGAATCATATTACACCAAAACAATTTCATAGCAGCAAA
TGACTTCATAAGCATCGCTTCACAGAAGGGAAGAGAAAGAAGAAGAAGAAAAGGAAGAAG
AAAAGAAGATGATGATGAATTCATAAGTAGGACATGGGGAACATGGATAGATGAGTTTTA
ATCAGACACCATACACTTCTTACGCGGATTCCATGGCCGGAACATCCGCAGTTGCAGACT
CGACAGNNNNNNNNNNTTAGCCGGAACAGCGACATAAACATTGACCGGCTTCTTAGGATT
AAAGATATCG
>Locus_42_Transcript_3/7_Confidence_0.120_Length_1199
ACAAGCACATGGTGGAACTAGACACGAAGCTGGGAACTGCTCTGGTCGACATGTATGCCA
AGGGCGGGTGCATAGAAATGGCTCTTCATGTGTTCGAGGAGATCCCAAAGAAGGATGCTT
TCGCCTTCACCTCCTTGATATCGGGTCTCTCAAACCATGGATTGAGTGCTGATGCAATTG
GGTTGTTCAAAAGGATGGAAAAGGAAGGAGTTGATCCCAATGAAGTGACCTTCGTATCTG
TCCTAAGCGCGTGCAGCCGAGCGGGTTCTGTGGAAGACGGTTTAGAGATATTCAGGAGCA
TGAAGAACACGTATGGGATTGAGCCGGGAGTGGAGCACTACGGGTGTTTGATCGACCTCT
TAGGGCCAGCCGGATTGCTAAAAGAGGCAGAGGAGGTGATGAAGAAAATGCCATTGAAGC
CAGATTCTCATGTATTGGGAGCACTGCTCAATGCCTGTAGAGTTCATGGCAACATCCAGA
TGGGCAAAGAAATTGTTCGGTGGTTGATAGAACAGGGGCTCGACCATGGTGGATCTCACA
CGCTTCTTTCAAACATGTATGCCTCCTCGAACCAATGGGACTTAGTTCAAAGGACTAGGC
AAAGGATGGAGGAGAAAAAGCTAAGAAAGTTTCCAGGATGTAGTAGTAGTAGTAGTAGTA
GTAGTTTATCAACAGAATCAGTAGCCAGTAGGTAGCTGCTTGTCTTCCAATCCAAATCCA
AATCCAAAGAACTAAGCTTCATCTAGTCGAGTGAAGTTAATACTGCTATTGCAGAGGATC
AAGAGAAATTGGTTTGTATTATTTTGATCACCAAGATACCCTTTTTCTTTCAATGTTCTA
AGTATTATATAGTTGACAAGAAACATATTTTCGAATAGCATAGACATATGAGCAATAGGA
GTTTTCGTATACTTGGAAACTGAGAATCATATTACACCAAAACAATTTCATAGCAGCAAA
TGACTTCATAAGCATCGCTTCACAGAAGGGAAGAGAAAGAAGAAGAAGAAAAGGAAGAAG
AAAAGAAGATGATGATGAATTCATAAGTAGGACATGGGGAACATGGATAGATGAGTTTTA
ATCAGACACCATACACTTCTTACGCGGATTCCATGGCCGGAACATCCGCAGTTGCAGACT
CGACAGNNNNNNNNNNGGGAGCAGCCGGAACAGCGACATAAACATTGACCGGCTTCTTA
>Locus_42_Transcript_4/7_Confidence_0.080_Length_1196
ACAAGCACATGGTGGAACTAGACACGAAGCTGGGAACTGCTCTGGTCGACATGTATGCCA
AGGGCGGGTGCATAGAAATGGCTCTTCATGTGTTCGAGGAGATCCCAAAGAAGGATGCTT
TCGCCTTCACCTCCTTGATATCGGGTCTCTCAAACCATGGATTGAGTGCTGATGCAATTG
GGTTGTTCAAAAGGATGGAAAAGGAAGGAGTTGATCCCAATGAAGTGACCTTCGTATCTG
TCCTAAGCGCGTGCAGCCGAGCGGGTTCTGTGGAAGACGGTTTAGAGATATTCAGGAGCA
TGAAGAACACGTATGGGATTGAGCCGGGAGTGGAGCACTACGGGTGTTTGATCGACCTCT
TAGGGCCAGCCGGATTGCTAAAAGAGGCAGAGGAGGTGATGAAGAAAATGCCATTGAAGC
CAGATTCTCATGTATTGGGAGCACTGCTCAATGCCTGTAGAGTTCATGGCAACATCCAGA
TGGGCAAAGAAATTGTTCGGTGGTTGATAGAACAGGGGCTCGACCATGGTGGATCTCACA
CGCTTCTTTCAAACATGTATGCCTCCTCGAACCAATGGGACTTAGTTCAAAGGACTAGGC
AAAGGATGGAGGAGAAAAAGCTAAGAAAGTTTCCAGGATGTAGTAGTAGTAGTAGTAGTA
GTAGTTTATCAACAGAATCAGTAGCCAGTAGGTAGCTGCTTGTCTTCCAATCCAAATCCA
AATCCAAAGAACTAAGCTTCATCTAGTCGAGTGAAGTTAATACTGCTATTGCAGAGGATC
AAGAGAAATTGGTTTGTATTATTTTGATCACCAAGATACCCTTTTTCTTTCAATGTTCTA
AGTATTATATAGTTGACAAGAAACATATTTTCGAATAGCATAGACATATGAGCAATAGGA
GTTTTCGTATACTTGGAAACTGAGAATCATATTACACCAAAACAATTTCATAGCAGCAAA
TGACTTCATAAGCATCGCTTCACAGAAGGGAAGAGAAAGAAGAAGAAGAAAAGGAAGAAG
AAAAGAAGATGATGATGAATTCATAAGTAGGACATGGGGAACATGGATAGATGAGTTTTA
ATCAGACACCATACACTTCTTACGCGGATTCCATGGCCGGAACATCCGCAGTTGCAGACT
CGACAGCCACCGGGGGAGGAGCAGCCGGAACAGCGACATAAACATTGACCGGCTTC
>Locus_42_Transcript_5/7_Confidence_0.200_Length_1196
ACAAGCACATGGTGGAACTAGACACGAAGCTGGGAACTGCTCTGGTCGACATGTATGCCA
AGGGCGGGTGCATAGAAATGGCTCTTCATGTGTTCGAGGAGATCCCAAAGAAGGATGCTT
TCGCCTTCACCTCCTTGATATCGGGTCTCTCAAACCATGGATTGAGTGCTGATGCAATTG
GGTTGTTCAAAAGGATGGAAAAGGAAGGAGTTGATCCCAATGAAGTGACCTTCGTATCTG
TCCTAAGCGCGTGCAGCCGAGCGGGTTCTGTGGAAGACGGTTTAGAGATATTCAGGAGCA
TGAAGAACACGTATGGGATTGAGCCGGGAGTGGAGCACTACGGGTGTTTGATCGACCTCT
TAGGGCCAGCCGGATTGCTAAAAGAGGCAGAGGAGGTGATGAAGAAAATGCCATTGAAGC
CAGATTCTCATGTATTGGGAGCACTGCTCAATGCCTGTAGAGTTCATGGCAACATCCAGA
TGGGCAAAGAAATTGTTCGGTGGTTGATAGAACAGGGGCTCGACCATGGTGGATCTCACA
CGCTTCTTTCAAACATGTATGCCTCCTCGAACCAATGGGACTTAGTTCAAAGGACTAGGC
AAAGGATGGAGGAGAAAAAGCTAAGAAAGTTTCCAGGATGTAGTAGTAGTAGTAGTAGTA
GTAGTTTATCAACAGAATCAGTAGCCAGTAGGTAGCTGCTTGTCTTCCAATCCAAATCCA
AATCCAAAGAACTAAGCTTCATCTAGTCGAGTGAAGTTAATACTGCTATTGCAGAGGATC
AAGAGAAATTGGTTTGTATTATTTTGATCACCAAGATACCCTTTTTCTTTCAATGTTCTA
AGTATTATATAGTTGACAAGAAACATATTTTCGAATAGCATAGACATATGAGCAATAGGA
GTTTTCGTATACTTGGAAACTGAGAATCATATTACACCAAAACAATTTCATAGCAGCAAA
TGACTTCATAAGCATCGCTTCACAGAAGGGAAGAGAAAGAAGAAGAAGAAAAGGAAGAAG
AAAAGAAGATGATGATGAATTCATAAGTAGGACATGGGGAACATGGATAGATGAGTTTTA
ATCAGACACCATACACTTCTTACGCGGATTCCATGGCCGGAACATCCGCAGTTGCAGACT
CGACAGCCCCCGGAGGAGGAGCAGCCGGAACAGCGACATAAACATTGACCGGCTTC
>Locus_42_Transcript_6/7_Confidence_0.360_Length_1174
ACAAGCACATGGTGGAACTAGACACGAAGCTGGGAACTGCTCTGGTCGACATGTATGCCA
AGGGCGGGTGCATAGAAATGGCTCTTCATGTGTTCGAGGAGATCCCAAAGAAGGATGCTT
TCGCCTTCACCTCCTTGATATCGGGTCTCTCAAACCATGGATTGAGTGCTGATGCAATTG
GGTTGTTCAAAAGGATGGAAAAGGAAGGAGTTGATCCCAATGAAGTGACCTTCGTATCTG
TCCTAAGCGCGTGCAGCCGAGCGGGTTCTGTGGAAGACGGTTTAGAGATATTCAGGAGCA
TGAAGAACACGTATGGGATTGAGCCGGGAGTGGAGCACTACGGGTGTTTGATCGACCTCT
TAGGGCCAGCCGGATTGCTAAAAGAGGCAGAGGAGGTGATGAAGAAAATGCCATTGAAGC
CAGATTCTCATGTATTGGGAGCACTGCTCAATGCCTGTAGAGTTCATGGCAACATCCAGA
TGGGCAAAGAAATTGTTCGGTGGTTGATAGAACAGGGGCTCGACCATGGTGGATCTCACA
CGCTTCTTTCAAACATGTATGCCTCCTCGAACCAATGGGACTTAGTTCAAAGGACTAGGC
AAAGGATGGAGGAGAAAAAGCTAAGAAAGTTTCCAGGATGTAGTAGTAGTAGTAGTAGTA
GTAGTTTATCAACAGAATCAGTAGCCAGTAGGTAGCTGCTTGTCTTCCAATCCAAATCCA
AATCCAAAGAACTAAGCTTCATCTAGTCGAGTGAAGTTAATACTGCTATTGCAGAGGATC
AAGAGAAATTGGTTTGTATTATTTTGATCACCAAGATACCCTTTTTCTTTCAATGTTCTA
AGTATTATATAGTTGACAAGAAACATATTTTCGAATAGCATAGACATATGAGCAATAGGA
GTTTTCGTATACTTGGAAACTGAGAATCATATTACACCAAAACAATTTCATAGCAGCAAA
TGACTTCATAAGCATCGCTTCACAGAAGGGAAGAGAAAGAAGAAGAAGAAAAGGAAGAAG
AAAAGAAGATGATGATGAATTCATAAGTAGGACATGGGGAACATGGATAGATGAGTTTTA
ATCAGACACCATACACTTCTTACGCGGATTCCATGGCCGGAACATCCGCAGTTGCAGACT
CGACAGNNNNNNNNNNTTAGGATTAAAGATATCG
>Locus_42_Transcript_7/7_Confidence_0.640_Length_1192
ACAAGCACATGGTGGAACTAGACACGAAGCTGGGAACTGCTCTGGTCGACATGTATGCCA
AGGGCGGGTGCATAGAAATGGCTCTTCATGTGTTCGAGGAGATCCCAAAGAAGGATGCTT
TCGCCTTCACCTCCTTGATATCGGGTCTCTCAAACCATGGATTGAGTGCTGATGCAATTG
GGTTGTTCAAAAGGATGGAAAAGGAAGGAGTTGATCCCAATGAAGTGACCTTCGTATCTG
TCCTAAGCGCGTGCAGCCGAGCGGGTTCTGTGGAAGACGGTTTAGAGATATTCAGGAGCA
TGAAGAACACGTATGGGATTGAGCCGGGAGTGGAGCACTACGGGTGTTTGATCGACCTCT
TAGGGCCAGCCGGATTGCTAAAAGAGGCAGAGGAGGTGATGAAGAAAATGCCATTGAAGC
CAGATTCTCATGTATTGGGAGCACTGCTCAATGCCTGTAGAGTTCATGGCAACATCCAGA
TGGGCAAAGAAATTGTTCGGTGGTTGATAGAACAGGGGCTCGACCATGGTGGATCTCACA
CGCTTCTTTCAAACATGTATGCCTCCTCGAACCAATGGGACTTAGTTCAAAGGACTAGGC
AAAGGATGGAGGAGAAAAAGCTAAGAAAGTTTCCAGGATGTAGTAGTAGTAGTAGTAGTA
GTAGTTTATCAACAGAATCAGTAGCCAGTAGGTAGCTGCTTGTCTTCCAATCCAAATCCA
AATCCAAAGAACTAAGCTTCATCTAGTCGAGTGAAGTTAATACTGCTATTGCAGAGGATC
AAGAGAAATTGGTTTGTATTATTTTGATCACCAAGATACCCTTTTTCTTTCAATGTTCTA
AGTATTATATAGTTGACAAGAAACATATTTTCGAATAGCATAGACATATGAGCAATAGGA
GTTTTCGTATACTTGGAAACTGAGAATCATATTACACCAAAACAATTTCATAGCAGCAAA
TGACTTCATAAGCATCGCTTCACAGAAGGGAAGAGAAAGAAGAAGAAGAAAAGGAAGAAG
AAAAGAAGATGATGATGAATTCATAAGTAGGACATGGGGAACATGGATAGATGAGTTTTA
ATCAGACACCATACACTTCTTACGCGGATTCCATGGCCGGAACATCCGCAGTTGCAGACT
CGACAGNNNNNNNNNNTTAGCCGGAACAGCGACATAAACATTGACCGGCTTC
>Locus_43_Transcript_1/6_Confidence_0.130_Length_597
AGGAGAGAGAAAAATCTAAATCTAGAAGAGAAGAGGAGAAGAGGAGATGGCGAACAAGGT
ACTGGTAGGATCGCTGAAGGTACTATTCATCGTGTTGGGGAGTTTGATGGTGGCTACTCT
CATCTACACCATCACCATTGACGGCCTTCCCTTTCGCACTGAACTTCTCACCCCGTGGAT
GGCAGCGACTTTGGTCGACTTCTACATCAATGTCGTGCCTTTGGCGGTCAGGTTCAAGAG
CATCAATAGTTGATCATGGAACAGTTGAGCATTGAGCATGAAGTCAGCTTACTCACTGGT
AATTGGGCATGTTCCCTACGTAAAGCAGTAGTTGAAGGGGGCAACTATACTCGTAGCTTG
TGAAAATTTTGTATAAATAAGCGCTCAATGTAAAGAAAGAGGATCTTCAACTCGATATTA
TTTATTGTTGTAGTAGTTCTAGTTTATAGCCTTACCGTAGTGGTAGTTTTAGACATCATT
AGATTTTCATTTTTACGTCCGCCTTTCGACTTGAACTCCTAACTCGTGTCGTTGGCATGA
TGATTGATCGTTTATACGCCAAAAAAAAAAAAAGTACTCTGCGTTGATACCACTGCT
>Locus_43_Transcript_2/6_Confidence_0.174_Length_886
AGGAGAGAGAAAAATCTAAATCTAGAAGAGAAGAGGAGAAGAGGAGATGGCGAACAAGGT
ACTGGTAGGATCGCTGAAGGTACTATTCATCGTGTTGGGGAGTTTGATGGTGGCTACTCT
CATCTACACCATCACCATTGACGGCCTTCCCTTTCGCACTGAACTTCTCACCCCGTGGAT
GGCAGCGACTTTGGTCGACTTCTACATCAATGTCGTGCCTTTGGCGGTATGGATTAGCTA
CAAGGAAGCAAATTGGCTTACTGCAATTATTTGGGTAGTTCTCCTAGTATCTTTTGGCAG
TATTACAACATGTGCTTATATCACACTTCAACTATTTAAGCTATCAACAGAAGAATCTGA
TCATGATCCAATGTACCATCTTTTGTTACGGCATCAAAACAAGAATGATGGGGATCGCAG
GAAGAATAGCTTCCAACTTGTAACCGCAAGACTTGGTTTTATTGTTTTAGGGTGTATAAT
GTTCGGAACGTTGGTGTATACTATCTCAACTGACGGTTCTCCCTTCAGGAATGAGCTTCT
GACGCCATGGATGACAGCAACACTAATCGACTTCTACATCAATGTTGCAGCTTTAACAGT
GTGGGTTGGCTATAAAGAACCTACATGGTTTGGATCATTTGCCTGGATATCTGGATTAAT
ATGTTTTGGAAGCATTGTCACCAGTGCATACATAGCGTACCAGTTTTTCCGCTTGACACC
CTATGATCCAATCTACCTTGTTCTCTTAAACAGGAAACAAAGATAGAAGACAAGGCTAGA
AAGGCCAGCTGCAGCTGTAGCTGTGGGGAAAAAGCCCAGCAAGGAGATGGAAAGCGACAA
AAAGAAGCGCGGGAAGAGAACAGCAACAACACGGTCATGTCCATCC
>Locus_43_Transcript_3/6_Confidence_0.652_Length_1408
AGGAGAGAGAAAAATCTAAATCTAGAAGAGAAGAGGAGAAGAGGAGATGGCGAACAAGGT
ACTGGTAGGATCGCTGAAGGTACTATTCATCGTGTTGGGGAGTTTGATGGTGGCTACTCT
CATCTACACCATCACCATTGACGGCCTTCCCTTTCGCACTGAACTTCTCACCCCGTGGAT
GGCAGCGACTTTGGTCGACTTCTACATCAATGTCGTGCCTTTGGCGGTATGGATTAGCTA
CAAGGAAGCAAATTGGCTTACTGCAATTATTTGGGTAGTTCTCCTAGTATCTTTTGGCAG
TATTACAACATGTGCTTATATCACACTTCAACTATTTAAGCTATCAACAGAAGAATCTGA
TCATGATCCAATGTACCATCTTTTGTTACGGCATCAAAACAAGAATGATGGGGATCGCAG
GAAGAATAGCTTCCAACTTGTAACCGCAAGACTTGGTTTTATTGTTTTAGGGTGTATAAT
GTTCGGAACGTTGGTGTATACTATCTCAACTGACGGTTCTCCCTTCAGGAATGAGCTTCT
GACGCCATGGATGACAGCAACACTAATCGACTTCTACATCAATGTTGCAGCTTTAACAGT
GTGGGTTGGCTATAAAGAACCTACATGGTTTGGATCATTTGCCTGGATATCTGGATTAAT
ATGTTTTGGAAGCATTGTCACCAGTGCATACATAGCGTACCAGTTTTTCCGCTTGACACC
CTATGATCCAATCTACCTTGTTCTCTTAAACAGGAAACAAAGGTAGGGTTTCTTTTACTT
CTCCGGTGTTAAATGATGTATCCATCTTTCCAACTACGCCTTCATGAGAGAGGGGCTGTG
GGTGTTTGGGGTTACCTCAATCTCTCCTTGAGTACTCGTGTTATTTCTCTGCAAGACTGT
CTTTTTCTGTTCACTTAGATGGTCTCACGCCCTCTCTAGGAAATACGTGAAATACATGCA
ACAATTACTTTTCCTATTATAAGCATATTAAATTATTAATGTTATTCTTGATAGGGCAGA
AAGCAGGTATGAAAGGGCATTTGGCTGAGGCCATTGGTGCTGTTTCAATTTACCGTGAAG
AGAACAAAAGGTTTTTGACCAAACAAAACAGAACAAAGGCAATTGTTATAGGTGGGCAGT
TCTCATTCTCATGGGATCAATGTTGAGATGTAGTTATGGTTTTGATTATTACTATATGAT
TAAGATTCATTTATATGTCAACGTGCTTTTATTTTTTGGGTCAAAATATCATGTCTTTTG
CATTGCATATTGGTGTCAGTTGTAATTATTTGCATTCACCTTTAGTACAGTCATGTTCAG
ATTAACAGGAATGAAAAGGATCATACTCTTATTGGATCAAAAAAAAAAAAAAAAAAAAAA
AAGGTACTCTGCGTTGATACCACTGCTT
>Locus_43_Transcript_4/6_Confidence_0.130_Length_592
AGGAGAGAGAAAAATCTAAATCTAGAAGAGAAGAGGAGAAGAGGAGATGGCGAACAAGGT
ACTGGTAGGATCGCTGAAGGTACTATTCATCGTGTTGGGGAGTTTGATGGTGGCTACTCT
CATCTACACCATCACCATTGACGGCCTTCCCTTTCGCACTGAACTTCTCACCCCGTGGAT
GGCAGCGACTTTGGTCGACTTCTACATCAATGTCGTGCCTTTGGCGGTTCAAGAGCATCA
ATAGTTGATCATGGAACAGTTGAGCATTGAGCATGAAGTCAGCTTACTCACTGGTAATTG
GGCATGTTCCCTACGTAAAGCAGTAGTTGAAGGGGGCAACTATACTCGTAGCTTGTGAAA
ATTTTGTATAAATAAGCGCTCAATGTAAAGAAAGAGGATCTTCAACTCGATATTATTTAT
TGTTGTAGTAGTTCTAGTTTATAGCCTTACCGTAGTGGTAGTTTTAGACATCATTAGATT
TTCATTTTTACGTCCGCCTTTCGACTTGAACTCCTAACTCGTGTCGTTGGCATGATGATT
GATCGTTTATACGCCAAAAAAAAAAAAAGTACTCTGCGTTGATACCACTGCT
>Locus_43_Transcript_5/6_Confidence_0.652_Length_1151
AGGAGAGAGAAAAATCTAAATCTAGAAGAGAAGAGGAGAAGAGGAGATGGCGAACAAGGT
ACTGGTAGGATCGCTGAAGGTACTATTCATCGTGTTGGGGAGTTTGATGGTGGCTACTCT
CATCTACACCATCACCATTGACGGCCTTCCCTTTCGCACTGAACTTCTCACCCCGTGGAT
GGCAGCGACTTTGGTCGACTTCTACATCAATGTCGTGCCTTTGGCGGTATGGATTAGCTA
CAAGGAAGCAAATTGGCTTACTGCAATTATTTGGGTAGTTCTCCTAGTATCTTTTGGCAG
TATTACAACATGTGCTTATATCACACTTCAACTATTTAAGCTATCAACAGAAGAATCTGA
TCATGATCCAATGTACCATCTTTTGTTACGGCATCAAAACAAGAATGATGGGGATCGCAG
GAAGAATAGCTTCCAACTTGTAACCGCAAGACTTGGTTTTATTGTTTTAGGGTGTATAAT
GTTCGGAACGTTGGTGTATACTATCTCAACTGACGGTTCTCCCTTCAGGAATGAGCTTCT
GACGCCATGGATGACAGCAACACTAATCGACTTCTACATCAATGTTGCAGCTTTAACAGT
GTGGGTTGGCTATAAAGAACCTACATGGTTTGGATCATTTGCCTGGATATCTGGATTAAT
ATGTTTTGGAAGCATTGTCACCAGTGCATACATAGCGTACCAGTTTTTCCGCTTGACACC
CTATGATCCAATCTACCTTGTTCTCTTAAACAGGAAACAAAGAAAGCAGGTATGAAAGGA
CATTTAGCTGAGGCCATTGGTGCTGTTTCAATTTACCGTGAAGAGAACAAAAGGTTTTTG
ACCAAACAAAACAGAACAAAGGCAATTGTTATAGGTGGGCAGTTCTCATTCTCATGGGAT
CAATGTTGAGATGTAGTTATGGTTTTGATTATTACTATATGATTAAGATTCATTTATATG
TCAACGTGCTTTTATTTTTTGGGTCAAAATATCATGTCTTTTGCATTGCATATTGGTGTC
AGTTGTAATTATTTGCATTCACCTTTAGTACAGTCATGTTCAGATTAACAGGAATGAAAA
GGATCATACTCTTATTGGATCAAAAAAAAAAAAAAAAAAAAAAAAGGTACTCTGCGTTGA
TACCACTGCTT
>Locus_43_Transcript_6/6_Confidence_0.696_Length_1156
AGGAGAGAGAAAAATCTAAATCTAGAAGAGAAGAGGAGAAGAGGAGATGGCGAACAAGGT
ACTGGTAGGATCGCTGAAGGTACTATTCATCGTGTTGGGGAGTTTGATGGTGGCTACTCT
CATCTACACCATCACCATTGACGGCCTTCCCTTTCGCACTGAACTTCTCACCCCGTGGAT
GGCAGCGACTTTGGTCGACTTCTACATCAATGTCGTGCCTTTGGCGGTATGGATTAGCTA
CAAGGAAGCAAATTGGCTTACTGCAATTATTTGGGTAGTTCTCCTAGTATCTTTTGGCAG
TATTACAACATGTGCTTATATCACACTTCAACTATTTAAGCTATCAACAGAAGAATCTGA
TCATGATCCAATGTACCATCTTTTGTTACGGCATCAAAACAAGAATGATGGGGATCGCAG
GAAGAATAGCTTCCAACTTGTAACCGCAAGACTTGGTTTTATTGTTTTAGGGTGTATAAT
GTTCGGAACGTTGGTGTATACTATCTCAACTGACGGTTCTCCCTTCAGGAATGAGCTTCT
GACGCCATGGATGACAGCAACACTAATCGACTTCTACATCAATGTTGCAGCTTTAACAGT
GTGGGTTGGCTATAAAGAACCTACATGGTTTGGATCATTTGCCTGGATATCTGGATTAAT
ATGTTTTGGAAGCATTGTCACCAGTGCATACATAGCGTACCAGTTTTTCCGCTTGACACC
CTATGATCCAATCTACCTTGTTCTCTTAAACAGGAAACAAAGGGCAGAAAGCAGGTATGA
AAGGGCATTTGGCTGAGGCCATTGGTGCTGTTTCAATTTACCGTGAAGAGAACAAAAGGT
TTTTGACCAAACAAAACAGAACAAAGGCAATTGTTATAGGTGGGCAGTTCTCATTCTCAT
GGGATCAATGTTGAGATGTAGTTATGGTTTTGATTATTACTATATGATTAAGATTCATTT
ATATGTCAACGTGCTTTTATTTTTTGGGTCAAAATATCATGTCTTTTGCATTGCATATTG
GTGTCAGTTGTAATTATTTGCATTCACCTTTAGTACAGTCATGTTCAGATTAACAGGAAT
GAAAAGGATCATACTCTTATTGGATCAAAAAAAAAAAAAAAAAAAAAAAAGGTACTCTGC
GTTGATACCACTGCTT
>Locus_44_Transcript_1/4_Confidence_0.300_Length_451
GCTATTTGTCTACTGTACTATTCCAGTCGATCAGGGAAGAATATTCTCTTGAGCATCATT
CTTAAGAGTTTTGTTCTGGCTCCATGATGGCCCGGTTTAGTACCCTCGCTCCTAGAACAA
AGAACCTCCTTGTTGCTGGGGGATTGACAGGGTTTGTCTTTGGAGTTTACTTCTATACAA
TGAGAGCTGTCGGGGGTACTGATGAGCTACAGGTCGCAATTGATAAGTTTGAAGGGCAGA
AAAATAAGAATGATGCTGAATCAACAACGGTATGAAAAGCTTTATACTCTCACCACAACA
CCATATGTAATATGCTATGGCCTATGTGTATGTTCCTAGAGTGCTCCTAAGAGGATACTT
GTTATGTTCTTAGAGCAATAAATTCAATGTCTTTTGTGCTGGAAACTTTGGATCACATTC
TATTTATGTTCCTTATTTTCAAAAAAAAAAA
>Locus_44_Transcript_2/4_Confidence_0.700_Length_859
AAGCAGTGGTATCAACGCAGAGTACGGGGGAGGAAGAGGGCAGGTGGATAGAGAGGAGGT
GGCCCTAGGTGTGTGTTAAGTGGTGTGGTCGGGTCATTTCAAAAAATGGTTCCCCCAGGC
TTGCCTTGTTAATTAATTGGAATTGGAACTGCAGGTTGCAGGCCTCCTTTTTCGCTTCGG
CTTAGCCCATCCACATGGGCCTTTGTACCCCAGCCCATATCAATCACCAAATTGCATACC
CACTACGATCCCAAGCCACCGGCGGCGACGAAGTCCCCGTGGATTCAAGCCAAAACCTCC
CAAACCCTACCAAAATCTCAAGTCCACGGCGGAGACTGTTTTTCGAATCCTTTGGATCTT
CTTGTTCTCTCTACTCTGCGTTGCCTCTTTCTCTCTCACCCCTCAACTTCGCCTCTTCCA
AGAGAGCCTCGATTTGCCTTCTTTGCAACGATTCTCTTGAGCATCATTCTTAAGAGTTTT
GTTCTGGCTCCATGATGGCCCGGTTTAGTACCCTCGCTCCTAGAACAAAGAACCTCCTTG
TTGCTGGGGGATTGACAGGGTTTGTCTTTGGAGTTTACTTCTATACAATGAGAGCTGTCG
GGGGTACTGATGAGCTACAGGTCGCAATTGATAAGTTTGAAGGGCAGAAAAATAAGAATG
ATGCTGAATCAACAACGGTATGAAAAGCTTTATACTCTCACCACAACACCATATGTAATA
TGCTATGGCCTATGTGTATGTTCCTAGAGTGCTCCTAAGAGGATACTTGTTATGTTCTTA
GAGCAATAAATTCAATGTCTTTTGTGCTGGAAACTTTGGATCACATTCTATTTATGTTCC
TTATTTTCAAAAAAAAAAA
>Locus_44_Transcript_3/4_Confidence_0.200_Length_437
AAGCAGTGGTATCAACGCAGAGTACGGGGGAGGAAGAGGGCAGGTGGATAGAGAGGAGGT
GGCCCTAGGTGTGTGTTAAGTGGTGTGGTCGGGTCATTTCAAAAAATGGTTCCCCCAGGC
TTGCCTTGTTAATTAATTGGAATTGGAACTGCAGGTTGCAGGCCTCCTTTTTCGCTTCGG
CTTAGCCCATCCACATGGGCCTTTGTACCCCAGCCCATATCAATCACCAAATTGCATACC
CACTACGATCCCAAGCCACCGGCGGCGACGAAGTCCCCGTGGATTCAAGCCAAAACCTCC
CAAACCCTACCAAAATCTCAAGTCCACGGCGGAGACTGTTTTTCGAATCCTTTGGATCTT
CTTGTTCTCTCTACTCTGCGTTGATACCACTGCTTACATAATCCAACGCACGGTAGCTTC
GCGCCACTGGCTTTTCA
>Locus_44_Transcript_4/4_Confidence_0.700_Length_865
AAGCAGTGGTATCAACGCAGAGTACGGGGGAGGAAGAGGGCAGGTGGATAGAGAGGAGGT
GGCCCTAGGTGTGTGTTAAGTGGTGTGGTCGGGTCATTTCAAAAAATGGTTCCCCCAGGC
TTGCCTTGTTAATTAATTGGAATTGGAACTGCAGGTTGCAGGCCTCCTTTTTCGCTTCGG
CTTAGCCCATCCACATGGGCCTTTGTACCCCAGCCCATATCAATCACCAAATTGCATACC
CACTACGATCCCAAGCCACCGGCGGCGACGAAGTCCCCGTGGATTCAAGCCAAAACCTCC
CAAACCCTACCAAAATCTCAAGTCCACGGCGGAGACTGTTTTTCGAATCCTTTGGATCTT
CTTGTTCTCTCTACTCTGCGTTGCCTCTTTCTCTCTCACCCCTCAACTTCGCCTCTTCCA
AGAGAGCCTCGATTTGCCTTCTTTGCAACGGTATTGATTCTCTTGAGCATCATTCTTAAG
AGTTTTGTTCTGGCTCCATGATGGCCCGGTTTAGTACCCTCGCTCCTAGAACAAAGAACC
TCCTTGTTGCTGGGGGATTGACAGGGTTTGTCTTTGGAGTTTACTTCTATACAATGAGAG
CTGTCGGGGGTACTGATGAGCTACAGGTCGCAATTGATAAGTTTGAAGGGCAGAAAAATA
AGAATGATGCTGAATCAACAACGGTATGAAAAGCTTTATACTCTCACCACAACACCATAT
GTAATATGCTATGGCCTATGTGTATGTTCCTAGAGTGCTCCTAAGAGGATACTTGTTATG
TTCTTAGAGCAATAAATTCAATGTCTTTTGTGCTGGAAACTTTGGATCACATTCTATTTA
TGTTCCTTATTTTCAAAAAAAAAAA
>Locus_45_Transcript_1/2_Confidence_1.000_Length_2262
AGCAGTGGTATCAACGCAGAGTACGGGGGATCATTGAGGATGTATAGAATGGCTCCACAT
TCTCCATATGATCCTCTGCATCTTGTCCCAAAAATGTTGAATGATCCATCTCCTTCTGCC
CTTGATTCTAGGGGTGCATTCATAATCCAAGTGCTTTCAGCAATTTATGTTTGGATTGGC
AGGAGCTGTGAAGTCATCATGGAAAGGGATGCAAGAGGGGCTGTCTGTCAAATTGTGCGG
TATGAGAAAGTACACGTGCCAGTCCATGTATTCAAGGAAGGGGAGGAGCAGCCATTCTTT
TGGCATTCCTTCTCTGATTTGTCATTGGATAAATCTAGCAATGGAGCAGCTCATGGGATG
CCGTCAGGCAAAATTATTCCTGGGGAAAGAAAAGTGGCTCTATATGATGTTGACTTTGAG
ATCTTTCAGAAGGCAATTATGGGGGGTTTCGTGCCACCATTCTCATCGTCAGAGGCAGAA
CACGAGACTCACCTTCCTGCAAGGGAGAATAGCTGGAGTCTGTTGAGGCGGAAGTTAGCA
TCTGGTCATATGAAGGAGTTTGTTTCAGCACTCAAATTAGGCTCTAACAAACTATATTTA
GATTTGCGGTTGAACAATACTAGAGACAATTTTACAATAAGACCTTCACTTCCATCTGAT
GTTGCTTTATTGTCCTCTGTGCTATTGTCATCATCATCTCCGTTATCACTTTCATCCTCA
TCATCTTGTTCTCCTCATCTATCTCCTGATTCTCTTGCGTCTGACTCTAGTAATAGTTCA
AAGTATTCCTCAGAATCCCCATTAGAGTCACCTTTCACGCTTACATCAACTCTGTCTAAC
TTGTCCCTTCCCTCATCCGACACTTCAGTAAATATATCTAGCCACCCAGGATACATCGAG
GTCAACTTTCCTTCAAGGCGTTCTCAACAAACCTCACCATCTCAAAGATCTCCCCTCTCT
ATTGCAGAGCGCAGAGGCAGTATGTCTAAGTTTCTGAAACTGCCCGTCATCGGCGATGAT
ACAAGGACTGATGACCCAAAAGGTTTTTCTGGCTTTCTACAAAATGAGGCCAATATGAAA
AAGTCCTGCCTCTTTTCTGAACCATGTGGTGGTGAAACTGCTGCAGATACTAATTGTTCT
GCAATCTGGGGTATTGGGAACTCTGTAGCATTGAACAGTAGCATGTCTAGATCTGATTCT
TCTCGAGAAGAATTTGCTTCACCAATTAATGGTGACAAAATTGAAGGGATTAATTCATCT
GCTAAATGCAGTGAACGAGAGATGCTGCATGGTGTTGTGGAGGTGGGGCCAGTTTTCTCT
ACTGACAAACAACCTTCTGTTTATGGCTTCCCCAACTTGCAGAAGGTCCCAAGGGTTGGA
GATTGGGACTTGGACTCCAAGTCTGCATTTGTTTTTGTTTCGCCAAGAGAAATTTCAGGC
CTTGGTGAAGACGGGAATCTGTATCTATGGCTTGGCAGGTCTTTCAATTCTTGTAGGAGT
GTGAATGAAGCAAATAGGGAAGACATAGGTGATATAGATTATACTGACAGAAACCAATTG
CGCTCTTATATTCTGTCAAACATAGCCTTACCGGAGGATACTGAAATTAAGATTGTCCTG
GAAGGAGAGGAACCGGCTGACTTCCTTGCTGTGTTGAGTACATTGTAGCAGTACTACTAT
ACTAGCTATCATGAGAAGAGCTTCATATGGAATTGTCAAAGTGTTTTGAAGCTTCTTTGC
TTGGAACAGTAGTTGAGGATGCTGCAAGAACTGCTAACCTGCTTGTACAGTGCTAAACAA
AAGCTTACTAACTGCCAGTATTTCATCTCAATGTTATTGACCTCTGGTCATGTGTATATG
TCGAATTGCTGCGAAACAGATTTGGTTGGCCATCCACTGGGTCTCGTCTCGTAGATCGCT
GATGTTGAACTTACTACCATTACTATCTATCTTTACATGCCACAGTTTGCTTCTTCCTGG
GTTCTGTAAATCTGCAAATTGCATGCAATGCACTTTTAAATGCTGGTGCAGGCAGGCATT
GAGACACTAATTAATGGATCCAGAGAAGGGTTAAATATTAGAAGATATTTGTTAAATGCT
GACTGAAGTAGCCATTGGCCAGTGGCTTACCTTCTATATGGCTTACTGATCGTGCATCAT
GTGATTGCTTGCTTCAAACATATTTTCTTTTCAATATGGGTTCTGTTTCCAATCGTTTTA
CACGAAAAAAAAAAAAAAAAAAAAAAGTACTCTGCGTTGATA
>Locus_45_Transcript_2/2_Confidence_1.000_Length_2253
AGCAGTGGTATCAACGCAGAGTACGGGGGATCATTGAGGATGTATAGAATGGCTCCACAT
TCTCCATATGATCCTCTGCATCTTGTCCCAAAAATGTTGAATGATCCATCTCCTTCTGCC
CTTGATTCTAGGGGTGCATTCATAATCCAAGTGCTTTCAGCAATTTATGTTTGGATTGGC
AGGAGCTGTGAAGTCATCATGGAAAGGGATGCAAGAGGGGCTGTCTGTCAAATTGTGCGG
TATGAGAAAGTACACGTGCCAGTCCATGTATTCAAGGAAGGGGAGGAGCAGCCATTCTTT
TGGCATTCCTTCTCTGATTTGTCATTGGATAAATCTAGCAATGGAGCAGCTCATGGGATG
CCGTCAGGCAAAATTATTCCTGGGGAAAGAAAAGTGGCTCTATATGATGTTGACTTTGAG
ATCTTTCAGAAGGCAATTATGGGGGGTTTCGTGCCACCATTCTCATCGTCAGAGGCAGAA
CACGAGACTCACCTTCCTGCAAGGGAGAATAGCTGGAGTCTGTTGAGGCGGAAGTTAGCA
TCTGGTCATATGAAGGAGTTTGTTTCAGCACTCAAATTAGGCTCTAACAAACTATATTTA
GATTTGCGGTTGAACAATACTAGAGACAATTTTACAATAAGACCTTCACTTCCATCTGAT
GTTGCTTTATTGTCCTCTGTGCTATTGTCATCATCATCTCCGTTATCACTTTCATCCTCA
TCATCTTGTTCTCCTCATCTATCTCCTGATTCTCTTGCGTCTGACTCTAGTAATAGTTCA
AAGTATTCCTCAGAATCCCCATTAGAGTCACCTTTCACGCTTACATCAACTCTGTCTAAC
TTGTCCCTTCCCTCATCCGACACTTCAGTAAATATATCTAGCCACCCAGGATACATCGAG
GTCAACTTTCCTTCAAGGCGTTCTCAACAAACCTCACCATCTCAAAGATCTCCCCTCTCT
ATTGCAGAGCGCAGAGGCAGTATGTCTAAGTTTCTGAAACTGCCCGTCATCGGCGATGAT
ACAAGGACTGATGACCCAAAAGGTTTTTCTGGCTTTCTACAAAATGAGGCCAATATGAAA
AAGTCCTGCCTCTTTTCTGAACCATGTGGTGGTGAAACTGCTGCAGATACTAATTGTTCT
GCAATCTGGGGTATTGGGAACTCTGTAGCATTGAACAGTAGCATGTCTAGATCTGATTCT
TCTCGAGAAGAATTTGCTTCACCAATTAATGGTGACAAAATTGAAGGGATTAATTCATCT
GCTAAATGCAGTGAACGAGAGATGCTGCATGGTGTTGTGGAGGTGGGGCCAGTTTTCTCT
ACTGACAAACAACCTTCTGTTTATGGCTTCCCCAACTTGCAGAAGGTCCCAAGGGTTGGA
GATTGGGACTTGGACTCCAAGTCTGCATTTGTTTTTGTTTCGCCAAGAGAAATTTCAGGC
CTTGGTGAAGACGGGAATCTGTATCTATGGCTTGGCAGGTCTTTCAATTCTTGTAGGAGT
GTGAATGAAGCAAATAGGGAAGACATAGGTGATATAGATTATACTGACAGAAACCAATTG
CGCTCTTATATTCTGTCAAACATAGCCTTACCGGAGGATACTGAAATTAAGATTGTCCTG
GAAGGAGAGGAACCGGCTGACTTCCTTGCTGTGTTGAGTACATTGTAGCAGTACTACTAT
ACTAGCTATCATGAGAAGAGCTTCATATGGAATTGTCAAAGTGTTTTGAAGCTTCTTTGC
TTGGAACAGTAGTTGAGGATGCTGCAAGAACTGCTAACCTGCTTGTACAGTGCTAAACAA
AAGCTTACTAACTGCCAGTATTTCATCTCAATGTTATTGACCTCTGGTCATGTGTATATG
TCGAATTGCTGCGAAACAGATTTGGTTGGCCATCCACTGGGTCTCGTCTCGTAGATCGCT
GATGTTGAACTTACTACCATTACTATCTATCTTTACATGCCACAGTTTGCTTCTTCCTGG
GTTCTGTAAATCTGCAAATTGCATGCAATGCACTTTTAAATGCTGGGCATTGAGACACTA
ATTAATGGATCCAGAGAAGGGTTAAATATTAGAAGATATTTGTTAAATGCTGACTGAAGT
AGCCATTGGCCAGTGGCTTACCTTCTATATGGCTTACTGATCGTGCATCATGTGATTGCT
TGCTTCAAACATATTTTCTTTTCAATATGGGTTCTGTTTCCAATCGTTTTACACGAAAAA
AAAAAAAAAAAAAAAAAGTACTCTGCGTTGATA
>Locus_46_Transcript_1/7_Confidence_0.250_Length_2470
TTTTTTTTTTTTTTTTTTTTTGCGCATGCAATGCAATTATGCAGCAGTTTATTCATAGAA
GACTATCTTTGCTAAAAGACCCCAATGTCCTAGCCAAGAAGAGACCATTTAAATACGCCA
ACATGCTCATTCTCCAATCTACATAACACAAAGTTTAAAAACAAAAAGAAAACACTTTTT
TCTGCATTAACTAGCACAGGAAAGCTGGTTGTAAAATTCAAAGTATGTTGAGTTGCTACA
TACCTCACAGAAAGTCCCTACATCCTTGTAGTCCTTTATGGAGATCAGTATGCCAGAAAC
TTTCAGCTTTTCATCACTTTTTGTATCACCTTAACTCATGTTTGATCCAATTCTTCTATT
TTCTTTTCCTTTCCTTCCTTGGGTTTTGGGTCCTCAAGGCTTTGAAGCCAAGGGCATCCA
TGCCTGATAACCTGGACTTGTTCTTTATGTCCGTGTCCTCTGCCACTGTCTCAAGCATGT
CCACGGTCGAGATGGAGGTCTTCTCCAACGCCCAACTCATTGTCATAACTTTTTTGATGC
TTGTAGGTGGGGAGGTTTTCCTTTCCATGGTCGGCCTCCATCTCTCTACATCTTATTTAC
AAAGTCCAGTGCAAACAAAATATAGAGTAGATGCTCTTGCTAGGATCACCCCTGAGGATT
TGAACCATGTTGAGATGGGCATAGTGTCAGCGCTCGAACAATCCGAGCATCAACCTGAAA
TGGAACCCTCACAAGCTCAAGATGTCAAGTACAATTCCCGCAAAGTCCTTGTCCTTCTTA
TTCTTGCTTATATCCTGATAATCCACATCTTCGGTGTGGCGTCGGTGCTGGCTTACATGA
GAGTGGTCACTGGCGCAAGGGATGCGCTTGAGAAGAAGGGCCTGAAGATCATCACTTACG
CCATATTCACTATTGTCTCAAGCTTCTCCAGCTGCGGTTTTACTCCCAACAATGAAAATA
TGGCCCTTTTTAGTAAAAACTCAGGCCTCCTCATCATCATCCTGCCTCAGCTCCTTCTCG
GAAACACGTTGTACCCATCATGCTTGAGGCTTTTGATATGGGTGACAGGGAAGTTTTGGA
GGAAGCACGAGTGCGGGTACCTCTCGAGCAATGGTGATGAGATTGGGTACAATCACTTGC
TTCCGAGGACGTATTCTTGGCTTCTGCCTCTCACAGTCTTTGGTTTCATAGGGGTGCAGA
TGATCTTGTTCTGTGCAATGGAGTGGAATTCTGGTTTGATGAGCGGGATGAATGGGTACC
AAAAGTTTGTTGGCTCGTTGTTTCAGTGCGTTAACACAAGGCACACTGGTGAAAGTATTG
TAAACATAGCAGCCATTGCCCCTGCTATCTTGGTGTTATTCGTTGTCATGATGTATCTTC
CTCCTTATACGTCTTTCCTGCCACCAAAATACAATGAAGCTAATGCAACTCAAGTTCACG
ATAGCCAACACATGTCAATGAGAAAAAGACTCATGGAGAATGTTTTGTTCTCACAGCTCG
GTTACCTGGTCATCTTCATAATAGCTATCTGCCTAACGGAGAGGAAAAGCATGACAAAAG
ATCCTCTCAACTTCAACGTCTTGAATGTAGCAGTCGAGGTGGTGAGTGCATATGGAAATG
TTGGTTTTTCAACTGGCTACAGCTGTGAACTGCGCTTGAATCCTCAAGGCACCTGCACAG
ATAAGGATTATGGGTTTGCAGGAAAATGGAGCAACCAAGGGAAGATCATCCTCATCGTCA
TCATGTTTTTTGGTCGACTCAAGAAATTTAACATGCACGGGGGCAAAGCTTGGAAGTTAG
AGTAAATTAAACAACAACCACACAGCTACTTTCTATTAGGTAAGGGCCACCACACGTATC
CGTAGGATACATGTAAAACTTTCATCCATTAAAGATCAGAACCAATGTTTTGGACAGCAA
CACATGCACATAATGTTAGACTCTCACTCAGAAAAAGAAACATAGAAGTATTGTGTACTA
TACAACTCAAATGAGTTATCTTTCTACTATTGTTTAACATGGATCATCCGAAGCTGTGAA
TTTACAACATTATCAAGCAAAAGAAGATTTATAACTGAATGTATGCAAATTGAGAAACAA
ACATTTTTCCATTCAACGGCTTCAATTTTAGTTGGACACATTGTGTTGAAGTTTGATCAG
CACAAGAACCATTACACATAGCCCTATACAACCATCATAGATGAACCAAAAGTGAAGCAC
AAAAGCCAAACATGGTCACAAACTTACTCCTGATACCTTAACTAAAACTCAGAAAAGGCC
TGTGATTAACCTAAGAGGAGTAACCAACTACTCCAAAGATGCAACATGATCCTGTTATTC
GGCATTGTTTTGAGTTGCGTGCTCACTGCATTCTCAGAGAAAGATCATGCCAATCATCTC
CAATTGTTGTTTGAGACTCTTCAAATACTTGGGTCTTCAATGTCTTCTGATCGGACAATC
ACCATAGGAG
>Locus_46_Transcript_2/7_Confidence_0.500_Length_2617
TTTTTTTTTTTTTTTTTTTTTGCGCATGCAATGCAATTATGCAGCAGTTTATTCATAGAA
GACTATCTTTGCTAAAAGACCCCAATGTCCTAGCCAAGAAGAGACCATTTAAATACGCCA
ACATGCTCATTCTCCAATCTACATAACACAAAGTTTAAAAACAAAAAGAAAACACTTTTT
TCTGCATTAACTAGCACAGGAAAGCTGGTTGTAAAATTCAAAGTATGTTGAGTTGCTACA
TACCTCACAGAAAGTCCCTACATCCTTGTAGTCCTTTATGGAGATCAGTATGCCAGAAAC
TTTCAGCTTTTCATCACTTTTTGTATCACCTTAACTCATGTTTGATCCAATTCTTCTATT
TTCTTTTCCTTTCCTTCCTTGGGTTTTGGGTCCTCAAGGCTTTGAAGCCAAGGGCATCCA
TGCCTGATAACCTGGACTTGTTCTTTATGTCCGTGTCCTCTGCCACTGTCTCAAGCATGT
CCACGGTCGAGATGGAGGTCTTCTCCAACGCCCAACTCATTGTCATAACTTTTTTGATGC
TTGTAGGTGGGGAGGTTTTCCTTTCCATGGTCGGCCTCCATCTCTCTACATCTTATTTAC
AAAGTCCAGTGCAAACAAAATATAGAGTAGATGCTCTTGCTAGGATCACCCCTGAGGATT
TGAACCATGTTGAGATGGGCATAGTGTCAGCGCTCGAACAATCCGAGCATCAACCTGAAA
TGGAACCCTCACAAGCTCAAGATGTCAAGTACAATTCCCGCAAAGTCCTTGTCCTTCTTA
TTCTTGCTTATATCCTGATAATCCACATCTTCGGTGTGGCGTCGGTGCTGGCTTACATGA
GAGTGGTCACTGGCGCAAGGGATGCGCTTGAGAAGAAGGGCCTGAAGATCATCACTTACG
CCATATTCACTATTGTCTCAAGCTTCTCCAGCTGCGGTTTTACTCCCAACAATGAAAATA
TGGCCCTTTTTAGTAAAAACTCAGGCCTCCTCATCATCATCCTGCCTCAGCTCCTTCTCG
GAAACACGTTGTACCCATCATGCTTGAGGCTTTTGATATGGGTGACAGGGAAGTTTTGGA
GGAAGCACGAGTGCGGGTACCTCTCGAGCAATGGTGATGAGATTGGGTACAATCACTTGC
TTCCGAGGACGTATTCTTGGCTTCTGCCTCTCACAGTCTTTGGTTTCATAGGGGTGCAGA
TGATCTTGTTCTGTGCAATGGAGTGGAATTCTGGTTTGATGAGCGGGATGAATGGGTACC
AAAAGTTTGTTGGCTCGTTGTTTCAGTGCGTTAACACAAGGCACACTGGTGAAAGTATTG
TAAACATAGCAGCCATTGCCCCTGCTATCTTGGTGTTATTCGTTGTCATGATGTATCTTC
CTCCTTATACGTCTTTCCTGCCACCAAAATACAATGAAGCTAATGCAACTCAAGTTCACG
ATAGCCAACACATGTCAATGAGAAAAAGACTCATGGAGAATGTTTTGTTCTCACAGCTCG
GTTACCTGGTCATCTTCATAATAGCTATCTGCCTAACGGAGAGGAAAAGCATGACAAAAG
ATCCTCTCAACTTCAACGTCTTGAATGTAGCAGTCGAGGTGGTGAGTGCATATGGAAATG
TTGGTTTTTCAACTGGCTACAGCTGTGAACTGCGCTTGAATCCTCAAGGCACCTGCACAG
ATAAGGATTATGGGTTTGCAGGAAAATGGAGCAACCAAGGGAAGATCATCCTCATCGTCA
TCATGTTTTTTGGTCGACTCAAGAAATTTAACATGCACGGGGGCAAAGCTTGGAAGTTAG
AGTAAATTAAACAACAACCACACAGCTACTTTCTATTAGGTAAGGGCCACCACACGTATC
CGTAGGATACATGTAAAACTTTCATCCATTAAAGATCAGAACCAATGTTTTGGACAGCAA
CACATGCACATAATGTTAGACTCTCACTCAGAAAAAGAAACATAGAAGTATTGTGTACTA
TACAACTCAAATGAGTTATCTTTCTACTATTGTTTAACATGGATCATCCGAAGCTGTGAA
TTTACAACATTATCAAGCAAAAGAAGATTTATAACTGAATGTATGCAAATTGAGAAACAA
ACATTTTTCCATTCAACGGCTTCAATTTTAGTTGGACACATTGTGTTGAAGTTTGATCAG
CACAAGAACCATTACACATAGCCCTATACAACCATCATAGATGAACCAAAAGTGAAGCAC
AAAAGCCAAACATGGTCACAAACTTACTCCTGATACCTTAACTAAAACTCAGAAAAGGCC
TGTGATTAACCTAAGAGGAGTAACCAACTACTCCAAAGATGCAACATGATCCTGTTATTC
GGCATTGTTTTGAGTTGCGTGCTCACTGCATTCTCAGAGAAAGATCATGCCAATCATCTC
CAATTGTTGTTTGAGACTCTTCAATTGGGTCTTCAATGTCTTCTGATCGGACAATCACCA
TAGGAGGCAAATCAATTTCATCATCTGGAAGAGTATCCCTCATCCAATCCTCATCAACAA
TGTCAATCAATATCCCCAAGCTCAGCTCTGCCATGTCTTTCGTCTTGCTTTCGCCAATCG
CCAAAGATCTGCCACTGCAAGCGATTGAGGGTGTGAG
>Locus_46_Transcript_3/7_Confidence_0.438_Length_537
ACAAACATTTTTCCATTCAACGGCTTCAATTTTAGTTGGACACATTGTGTTGAAGTTTGA
TCAGCACAAGAACCATTACACATAGCCCTATACAACCATCATAGATGAACCAAAAGTGAA
GCACAAAAGCCAAACATGGTCACAAACTTACTCCTGATACCTTAACTAAAACTCAGAAAA
GGCCTGTGATTAACCTAAGAGGAGTAACCAACTACTCCAAAGATGCAACATGATCCTGTT
ATTCGGCATTGTTTTGAGTTGCGTGCTCACTGCATTCTCAGAGAAAGATCATGCCAATCA
TCTCCAATTGTTGTTTGAGACTCTTCAATTGGGTCTTCAATGTCTTCTGATCGGACAATC
ACCATAGGAGGCAAATCAATTTCATCATCTGGAAGAGTATCCCTCATCCAATCCTCATCA
ACAATGTCAATCAATATCCCCAAGCTCAGCTCTGCCATGTCTTTCGTCTTGCTTTCTTCA
GGTATTCGCCGGGAAAATCGCCAAAGATCTGCCACTGCAAGCAATTGAGGGTGTGAG
>Locus_46_Transcript_4/7_Confidence_0.125_Length_1735
TTTTTTTTTTTTTTTTTTTTTGCGCATGCAATGCAATTATGCAGCAGTTTATTCATAGAA
GACTATCTTTGCTAAAAGACCCCAATGTCCTAGCCAAGAAGAGACCATTTAAATACGCCA
ACATGCTCATTCTCCAATCTACATAACACAAAGTTTAAAAACAAAAAGAAAACACTTTTT
TCTGCATTAACTAGCACAGGAAAGCTGGTTGTAAAATTCAAAGTATGTTGAGTTGCTACA
TACCTCACAGAAAGTCCCTACATCCTTGTAGTCCTTTATGGAGATCAGTATGCCAGAAAC
TTTCAGCTTTTCATCACTTTTTGTATCACCTTAACTCATGTTTGATCCAATTCTTCTATT
TTCTTTTCCTTTCCTTCCTTGGGTTTTGGGTCCTCAAGGCTTTGAAGCCAAGGGCATCCA
TGCCTGATAACCTGGACTTGTTCTTTATGTCCGTGTCCTCTGCCACTGTCTCAAGCATGT
CCACGGTCGAGATGGAGGTCTTCTCCAACGCCCAACTCATTGTCATAACTTTTTTGATGC
TTGTAGGTGGGGAGGTTTTCCTTTCCATGGTCGGCCTCCATCTCTCTACATCTTATTTAC
AAAGTCCAGTGCAAACAAAATATAGAGTAGATGCTCTTGCTAGGATCACCCCTGAGGATT
TGAACCATGTTGAGATGGGCATAGTGTCAGCGCTCGAACAATCCGAGCATCAACCTGAAA
TGGAACCCTCACAAGCTCAAGATGTCAAGTACAATTCCCGCAAAGTCCTTGTCCTTCTTA
TTCTTGCTTATATCCTGATAATCCACATCTTCGGTGTGGCGTCGGTGCTGGCTTACATGA
GAGTGGTCACTGGCGCAAGGGATGCGCTTGAGAAGAAGGGCCTGAAGATCATCACTTACG
CCATATTCACTATTGTCTCAAGCTTCTCCAGCTGCGGTTTTACTCCCAACAATGAAAATA
TGGCCCTTTTTAGTAAAAACTCAGGCCTCCTCATCATCATCCTGCCTCAGCTCCTTCTCG
GAAACACGTTGTACCCATCATGCTTGAGGCTTTTGATATGGGTGACAGGGAAGTTTTGGA
GGAAGCACGAGTGCGGGTACCTCTCGAGCAATGGTGATGAGATTGGGTACAATCACTTGC
TTCCGAGGACGTATTCTTGGCTTCTGCCTCTCACAGTCTTTGGTTTCATAGGGGTGCAGA
TGATCTTGTTCTGTGCAATGGAGTGGAATTCTGGTTTGATGAGCGGGATGAATGGGTACC
AAAAGTTTGTTGGCTCGTTGTTTCAGTGCGTTAACACAAGGCACACTGGTGAAAGTATTG
TAAACATAGCAGCCATTGCCCCTGCTATCTTGGTGTTATTCGTTGTCATGATGTATCTTC
CTCCTTATACGTCTTTCCTGCCACCAAAATACAATGAAGCTAATGCAACTCAAGTTCACG
ATAGCCAACACATGTCAATGAGAAAAAGACTCATGGAGAATGTTTTGTTCTCACAGCTCG
GTTACCTGGTCATCTTCATAATAGCTATCTGCCTAACGGAGAGGAAAAGCATGACAAAAG
ATCCTCTCAACTTCAACGTCTTGAATGTAGCAGTCGAGGTGGTGAGGTGAAATCTGCAAT
CAATATGGAACTGTTGGTTTAAGCAATATAATTGAACTTCCTATAACCTCCACAAAAGAA
TGATAATCCCTATTACATAACCATGTGCACTGCTAAATAAAAAAGGCTGACATGT
>Locus_46_Transcript_5/7_Confidence_0.500_Length_2628
TTTTTTTTTTTTTTTTTTTTTGCGCATGCAATGCAATTATGCAGCAGTTTATTCATAGAA
GACTATCTTTGCTAAAAGACCCCAATGTCCTAGCCAAGAAGAGACCATTTAAATACGCCA
ACATGCTCATTCTCCAATCTACATAACACAAAGTTTAAAAACAAAAAGAAAACACTTTTT
TCTGCATTAACTAGCACAGGAAAGCTGGTTGTAAAATTCAAAGTATGTTGAGTTGCTACA
TACCTCACAGAAAGTCCCTACATCCTTGTAGTCCTTTATGGAGATCAGTATGCCAGAAAC
TTTCAGCTTTTCATCACTTTTTGTATCACCTTAACTCATGTTTGATCCAATTCTTCTATT
TTCTTTTCCTTTCCTTCCTTGGGTTTTGGGTCCTCAAGGCTTTGAAGCCAAGGGCATCCA
TGCCTGATAACCTGGACTTGTTCTTTATGTCCGTGTCCTCTGCCACTGTCTCAAGCATGT
CCACGGTCGAGATGGAGGTCTTCTCCAACGCCCAACTCATTGTCATAACTTTTTTGATGC
TTGTAGGTGGGGAGGTTTTCCTTTCCATGGTCGGCCTCCATCTCTCTACATCTTATTTAC
AAAGTCCAGTGCAAACAAAATATAGAGTAGATGCTCTTGCTAGGATCACCCCTGAGGATT
TGAACCATGTTGAGATGGGCATAGTGTCAGCGCTCGAACAATCCGAGCATCAACCTGAAA
TGGAACCCTCACAAGCTCAAGATGTCAAGTACAATTCCCGCAAAGTCCTTGTCCTTCTTA
TTCTTGCTTATATCCTGATAATCCACATCTTCGGTGTGGCGTCGGTGCTGGCTTACATGA
GAGTGGTCACTGGCGCAAGGGATGCGCTTGAGAAGAAGGGCCTGAAGATCATCACTTACG
CCATATTCACTATTGTCTCAAGCTTCTCCAGCTGCGGTTTTACTCCCAACAATGAAAATA
TGGCCCTTTTTAGTAAAAACTCAGGCCTCCTCATCATCATCCTGCCTCAGCTCCTTCTCG
GAAACACGTTGTACCCATCATGCTTGAGGCTTTTGATATGGGTGACAGGGAAGTTTTGGA
GGAAGCACGAGTGCGGGTACCTCTCGAGCAATGGTGATGAGATTGGGTACAATCACTTGC
TTCCGAGGACGTATTCTTGGCTTCTGCCTCTCACAGTCTTTGGTTTCATAGGGGTGCAGA
TGATCTTGTTCTGTGCAATGGAGTGGAATTCTGGTTTGATGAGCGGGATGAATGGGTACC
AAAAGTTTGTTGGCTCGTTGTTTCAGTGCGTTAACACAAGGCACACTGGTGAAAGTATTG
TAAACATAGCAGCCATTGCCCCTGCTATCTTGGTGTTATTCGTTGTCATGATGTATCTTC
CTCCTTATACGTCTTTCCTGCCACCAAAATACAATGAAGCTAATGCAACTCAAGTTCACG
ATAGCCAACACATGTCAATGAGAAAAAGACTCATGGAGAATGTTTTGTTCTCACAGCTCG
GTTACCTGGTCATCTTCATAATAGCTATCTGCCTAACGGAGAGGAAAAGCATGACAAAAG
ATCCTCTCAACTTCAACGTCTTGAATGTAGCAGTCGAGGTGGTGAGTGCATATGGAAATG
TTGGTTTTTCAACTGGCTACAGCTGTGAACTGCGCTTGAATCCTCAAGGCACCTGCACAG
ATAAGGATTATGGGTTTGCAGGAAAATGGAGCAACCAAGGGAAGATCATCCTCATCGTCA
TCATGTTTTTTGGTCGACTCAAGAAATTTAACATGCACGGGGGCAAAGCTTGGAAGTTAG
AGTAAATTAAACAACAACCACACAGCTACTTTCTATTAGGTAAGGGCCACCACACGTATC
CGTAGGATACATGTAAAACTTTCATCCATTAAAGATCAGAACCAATGTTTTGGACAGCAA
CACATGCACATAATGTTAGACTCTCACTCAGAAAAAGAAACATAGAAGTATTGTGTACTA
TACAACTCAAATGAGTTATCTTTCTACTATTGTTTAACATGGATCATCCGAAGCTGTGAA
TTTACAACATTATCAAGCAAAAGAAGATTTATAACTGAATGTATGCAAATTGAGAAACAA
ACATTTTTCCATTCAACGGCTTCAATTTTAGTTGGACACATTGTGTTGAAGTTTGATCAG
CACAAGAACCATTACACATAGCCCTATACAACCATCATAGATGAACCAAAAGTGAAGCAC
AAAAGCCAAACATGGTCACAAACTTACTCCTGATACCTTAACTAAAACTCAGAAAAGGCC
TGTGATTAACCTAAGAGGAGTAACCAACTACTCCAAAGATGCAACATGATCCTGTTATTC
GGCATTGTTTTGAGTTGCGTGCTCACTGCATTCTCAGAGAAAGATCATGCCAATCATCTC
CAATTGTTGTTTGAGACTCTTCAATTGGGTCTTCAATGTCTTCTGATCGGACAATCACCA
TAGGAGGCAAATCAATTTCATCATCTGGAAGAGTATCCCTCATCCAATCCTCATCAACAA
TGTCAATCAATATCCCCAAGCTCAGCTCTGCCATGTCTTTCGTCTTGCTTTCTTCAGGTA
TTCGCCAATCGCCAAAGATCTGCCACTGCAAGCGATTGAGGGTGTGAG
>Locus_46_Transcript_6/7_Confidence_0.500_Length_2625
TTTTTTTTTTTTTTTTTTTTTGCGCATGCAATGCAATTATGCAGCAGTTTATTCATAGAA
GACTATCTTTGCTAAAAGACCCCAATGTCCTAGCCAAGAAGAGACCATTTAAATACGCCA
ACATGCTCATTCTCCAATCTACATAACACAAAGTTTAAAAACAAAAAGAAAACACTTTTT
TCTGCATTAACTAGCACAGGAAAGCTGGTTGTAAAATTCAAAGTATGTTGAGTTGCTACA
TACCTCACAGAAAGTCCCTACATCCTTGTAGTCCTTTATGGAGATCAGTATGCCAGAAAC
TTTCAGCTTTTCATCACTTTTTGTATCACCTTAACTCATGTTTGATCCAATTCTTCTATT
TTCTTTTCCTTTCCTTCCTTGGGTTTTGGGTCCTCAAGGCTTTGAAGCCAAGGGCATCCA
TGCCTGATAACCTGGACTTGTTCTTTATGTCCGTGTCCTCTGCCACTGTCTCAAGCATGT
CCACGGTCGAGATGGAGGTCTTCTCCAACGCCCAACTCATTGTCATAACTTTTTTGATGC
TTGTAGGTGGGGAGGTTTTCCTTTCCATGGTCGGCCTCCATCTCTCTACATCTTATTTAC
AAAGTCCAGTGCAAACAAAATATAGAGTAGATGCTCTTGCTAGGATCACCCCTGAGGATT
TGAACCATGTTGAGATGGGCATAGTGTCAGCGCTCGAACAATCCGAGCATCAACCTGAAA
TGGAACCCTCACAAGCTCAAGATGTCAAGTACAATTCCCGCAAAGTCCTTGTCCTTCTTA
TTCTTGCTTATATCCTGATAATCCACATCTTCGGTGTGGCGTCGGTGCTGGCTTACATGA
GAGTGGTCACTGGCGCAAGGGATGCGCTTGAGAAGAAGGGCCTGAAGATCATCACTTACG
CCATATTCACTATTGTCTCAAGCTTCTCCAGCTGCGGTTTTACTCCCAACAATGAAAATA
TGGCCCTTTTTAGTAAAAACTCAGGCCTCCTCATCATCATCCTGCCTCAGCTCCTTCTCG
GAAACACGTTGTACCCATCATGCTTGAGGCTTTTGATATGGGTGACAGGGAAGTTTTGGA
GGAAGCACGAGTGCGGGTACCTCTCGAGCAATGGTGATGAGATTGGGTACAATCACTTGC
TTCCGAGGACGTATTCTTGGCTTCTGCCTCTCACAGTCTTTGGTTTCATAGGGGTGCAGA
TGATCTTGTTCTGTGCAATGGAGTGGAATTCTGGTTTGATGAGCGGGATGAATGGGTACC
AAAAGTTTGTTGGCTCGTTGTTTCAGTGCGTTAACACAAGGCACACTGGTGAAAGTATTG
TAAACATAGCAGCCATTGCCCCTGCTATCTTGGTGTTATTCGTTGTCATGATGTATCTTC
CTCCTTATACGTCTTTCCTGCCACCAAAATACAATGAAGCTAATGCAACTCAAGTTCACG
ATAGCCAACACATGTCAATGAGAAAAAGACTCATGGAGAATGTTTTGTTCTCACAGCTCG
GTTACCTGGTCATCTTCATAATAGCTATCTGCCTAACGGAGAGGAAAAGCATGACAAAAG
ATCCTCTCAACTTCAACGTCTTGAATGTAGCAGTCGAGGTGGTGAGTGCATATGGAAATG
TTGGTTTTTCAACTGGCTACAGCTGTGAACTGCGCTTGAATCCTCAAGGCACCTGCACAG
ATAAGGATTATGGGTTTGCAGGAAAATGGAGCAACCAAGGGAAGATCATCCTCATCGTCA
TCATGTTTTTTGGTCGACTCAAGAAATTTAACATGCACGGGGGCAAAGCTTGGAAGTTAG
AGTAAATTAAACAACAACCACACAGCTACTTTCTATTAGGTAAGGGCCACCACACGTATC
CGTAGGATACATGTAAAACTTTCATCCATTAAAGATCAGAACCAATGTTTTGGACAGCAA
CACATGCACATAATGTTAGACTCTCACTCAGAAAAAGAAACATAGAAGTATTGTGTACTA
TACAACTCAAATGAGTTATCTTTCTACTATTGTTTAACATGGATCATCCGAAGCTGTGAA
TTTACAACATTATCAAGCAAAAGAAGATTTATAACTGAATGTATGCAAATTGAGAAACAA
ACATTTTTCCATTCAACGGCTTCAATTTTAGTTGGACACATTGTGTTGAAGTTTGATCAG
CACAAGAACCATTACACATAGCCCTATACAACCATCATAGATGAACCAAAAGTGAAGCAC
AAAAGCCAAACATGGTCACAAACTTACTCCTGATACCTTAACTAAAACTCAGAAAAGGCC
TGTGATTAACCTAAGAGGAGTAACCAACTACTCCAAAGATGCAACATGATCCTGTTATTC
GGCATTGTTTTGAGTTGCGTGCTCACTGCATTCTCAGAGAAAGATCATGCCAATCATCTC
CAATTGTTGTTTGAGACTCTTCAATTGGGTCTTCAATGTCTTCTGATCGGACAATCACCA
TAGGAGGCAAATCAATTTCATCATCTGGAAGAGTATCCCTCATCCAATCCTCATCAACAA
TGTCAATCAATATCCCCAAGCTCAGCTCTGCCATGTCTTTCGTCTTGCTTTCGCCGGTAG
GAAAATCGCCAAAGATCTGCCACTGCAAGCAATTGAGGGTGTGAG
>Locus_46_Transcript_7/7_Confidence_0.500_Length_2633
TTTTTTTTTTTTTTTTTTTTTGCGCATGCAATGCAATTATGCAGCAGTTTATTCATAGAA
GACTATCTTTGCTAAAAGACCCCAATGTCCTAGCCAAGAAGAGACCATTTAAATACGCCA
ACATGCTCATTCTCCAATCTACATAACACAAAGTTTAAAAACAAAAAGAAAACACTTTTT
TCTGCATTAACTAGCACAGGAAAGCTGGTTGTAAAATTCAAAGTATGTTGAGTTGCTACA
TACCTCACAGAAAGTCCCTACATCCTTGTAGTCCTTTATGGAGATCAGTATGCCAGAAAC
TTTCAGCTTTTCATCACTTTTTGTATCACCTTAACTCATGTTTGATCCAATTCTTCTATT
TTCTTTTCCTTTCCTTCCTTGGGTTTTGGGTCCTCAAGGCTTTGAAGCCAAGGGCATCCA
TGCCTGATAACCTGGACTTGTTCTTTATGTCCGTGTCCTCTGCCACTGTCTCAAGCATGT
CCACGGTCGAGATGGAGGTCTTCTCCAACGCCCAACTCATTGTCATAACTTTTTTGATGC
TTGTAGGTGGGGAGGTTTTCCTTTCCATGGTCGGCCTCCATCTCTCTACATCTTATTTAC
AAAGTCCAGTGCAAACAAAATATAGAGTAGATGCTCTTGCTAGGATCACCCCTGAGGATT
TGAACCATGTTGAGATGGGCATAGTGTCAGCGCTCGAACAATCCGAGCATCAACCTGAAA
TGGAACCCTCACAAGCTCAAGATGTCAAGTACAATTCCCGCAAAGTCCTTGTCCTTCTTA
TTCTTGCTTATATCCTGATAATCCACATCTTCGGTGTGGCGTCGGTGCTGGCTTACATGA
GAGTGGTCACTGGCGCAAGGGATGCGCTTGAGAAGAAGGGCCTGAAGATCATCACTTACG
CCATATTCACTATTGTCTCAAGCTTCTCCAGCTGCGGTTTTACTCCCAACAATGAAAATA
TGGCCCTTTTTAGTAAAAACTCAGGCCTCCTCATCATCATCCTGCCTCAGCTCCTTCTCG
GAAACACGTTGTACCCATCATGCTTGAGGCTTTTGATATGGGTGACAGGGAAGTTTTGGA
GGAAGCACGAGTGCGGGTACCTCTCGAGCAATGGTGATGAGATTGGGTACAATCACTTGC
TTCCGAGGACGTATTCTTGGCTTCTGCCTCTCACAGTCTTTGGTTTCATAGGGGTGCAGA
TGATCTTGTTCTGTGCAATGGAGTGGAATTCTGGTTTGATGAGCGGGATGAATGGGTACC
AAAAGTTTGTTGGCTCGTTGTTTCAGTGCGTTAACACAAGGCACACTGGTGAAAGTATTG
TAAACATAGCAGCCATTGCCCCTGCTATCTTGGTGTTATTCGTTGTCATGATGTATCTTC
CTCCTTATACGTCTTTCCTGCCACCAAAATACAATGAAGCTAATGCAACTCAAGTTCACG
ATAGCCAACACATGTCAATGAGAAAAAGACTCATGGAGAATGTTTTGTTCTCACAGCTCG
GTTACCTGGTCATCTTCATAATAGCTATCTGCCTAACGGAGAGGAAAAGCATGACAAAAG
ATCCTCTCAACTTCAACGTCTTGAATGTAGCAGTCGAGGTGGTGAGTGCATATGGAAATG
TTGGTTTTTCAACTGGCTACAGCTGTGAACTGCGCTTGAATCCTCAAGGCACCTGCACAG
ATAAGGATTATGGGTTTGCAGGAAAATGGAGCAACCAAGGGAAGATCATCCTCATCGTCA
TCATGTTTTTTGGTCGACTCAAGAAATTTAACATGCACGGGGGCAAAGCTTGGAAGTTAG
AGTAAATTAAACAACAACCACACAGCTACTTTCTATTAGGTAAGGGCCACCACACGTATC
CGTAGGATACATGTAAAACTTTCATCCATTAAAGATCAGAACCAATGTTTTGGACAGCAA
CACATGCACATAATGTTAGACTCTCACTCAGAAAAAGAAACATAGAAGTATTGTGTACTA
TACAACTCAAATGAGTTATCTTTCTACTATTGTTTAACATGGATCATCCGAAGCTGTGAA
TTTACAACATTATCAAGCAAAAGAAGATTTATAACTGAATGTATGCAAATTGAGAAACAA
ACATTTTTCCATTCAACGGCTTCAATTTTAGTTGGACACATTGTGTTGAAGTTTGATCAG
CACAAGAACCATTACACATAGCCCTATACAACCATCATAGATGAACCAAAAGTGAAGCAC
AAAAGCCAAACATGGTCACAAACTTACTCCTGATACCTTAACTAAAACTCAGAAAAGGCC
TGTGATTAACCTAAGAGGAGTAACCAACTACTCCAAAGATGCAACATGATCCTGTTATTC
GGCATTGTTTTGAGTTGCGTGCTCACTGCATTCTCAGAGAAAGATCATGCCAATCATCTC
CAATTGTTGTTTGAGACTCTTCAATTGGGTCTTCAATGTCTTCTGATCGGACAATCACCA
TAGGAGGCAAATCAATTTCATCATCTGGAAGAGTATCCCTCATCCAATCCTCATCAACAA
TGTCAATCAATATCCCCAAGCTCAGCTCTGCCATGTCTTTCGTCTTGCTTTCTTCAGGTA
TTCGCCGGGAAAATCGCCAAAGATCTGCCACTGCAAGCAATTGAGGGTGTGAG
>Locus_47_Transcript_1/4_Confidence_0.286_Length_266
TTGGACGAGGAGCTTTGGACGAAGGACGAAGACCATGTTGGAGCAGTTAAAGCAATATCT
CAAACGTGGAGCGTTCAGTACGGGGAGCAACATATCTACATGCAAAGCAGTTGCCACGGA
GCAGTTAATATTAGTAGTGGACGGTTAATATTAGTAGTGGCTGTGTATTGTGTAACCGTC
CATGTAGTAGTATAAATAAGAGCCGAATGTAATATCTGAAAATATACACAATCAACTGAT
CAAGAACAGATCTCTTTTACTTTATC
>Locus_47_Transcript_2/4_Confidence_0.429_Length_604
GCAGTGGTATCAACGCAGAGTACGGAGGAGGAGGAAGCTGTGGTGGAGATCTGGTAGAGG
AGGTTGCGAGGTGGTCGAGAGGTGGATATCCGCAGCGGGAATTGTCGCCGGAGACGGCGA
AGAGTGTGGGAAATTGAGTTCTCCGGAGGCCATGATCGGAGCTCCGGCTGATATTAGCGA
GTTCGATCCTTCGAGCTGTTTGCATTGTACGAATAGAAACGACGTCGTTGAAGGGGAGGA
ATGTTCGTCGGTGAAGAAAGTCGGCGAAATGGTTGGCGTAACTGTCTGTGGGGTTGCCAT
TGATGCTGCTGCTGAACGTAAGACCAAAATGCAACCAGTTGGACGAGGAGCTTTGGACGA
AGGACGAAGACCATGTTGGAGCAGTTAAAGCAATATCTCAAACGTGGAGCGTTCAGTACG
GGGAGCAACATATCTACATGCAAAGCAGTTGCCACGGAGCAGTTAATATTAGTAGTGGAC
GGTTAATATTAGTAGTGGCTGTGTATTGTGTAACCGTCCATGTAGTAGTATAAATAAGAG
CCGAATGTAATATCTGAAAATATACACAATCAACTGATCAAGAACAGATCTCTTTTACTT
TATC
>Locus_47_Transcript_3/4_Confidence_0.429_Length_552
GCAGTGGTATCAACGCAGAGTACGGAGGAGGAGGAAGCTGTGGTGGAGATCTGGTAGAGG
AGGTTGCGAGGTGGTCGAGAGGTGGATATCCGCAGCGGGAATTGTCGCCGGAGACGGCGA
AGAGTGTGGGAAATTGAGTTCTCCGGAGGCCATGATCGGAGCTCCGGCTGATATTAGCGA
GTTCGATCCTTCGAGCTGTTTGCATTGTACGAATAGAAACGACGTCGTTGAAGGGGAGGA
ATGTTCGTCGGTGAAGAAAGTCGGCGAAATGGTTGGCGTAACTGTCTGTGGGGTTGCCAT
TGATGCTGCTGCTGAACGTAAGAAAAATTGGGGCAATGACCAGAATAAAGAGCAATTCAG
CCCAGTGTCGGTATTTGATTTCTCTGACGAGACTGAAGAAGGAACATCCTCCCCTTTCAC
CTGCAGCCTTGCCGGCCATTTCGAAGGAACTCAACAAAAGTTGGTGCAAAAGCTAGCAAG
GATCAGCTACGTCGACTCACAAGTTGAGCCCGTGAATCTTATAAACAGATTTGAACCAAG
CTTGGCAGAAGA
>Locus_47_Transcript_4/4_Confidence_0.286_Length_453
GCAGTGGTATCAACGCAGAGTACGGAGGAGGAGGAAGCTGTGGTGGAGATCTGGTAGAGG
AGGTTGCGAGGTGGTCGAGAGGTGGATATCCGCAGCGGGAATTGTCGCCGGAGACGGCGA
AGAGTGTGGGAAATTGAGTTCTCCGGAGGCCATGATCGGAGCTCCGGCTGATATTAGCGA
GTTCGATCCTTCGAGCTGTTTGCATTGTACGAATAGAAACGACGTCGTTGAAGGGGAGGA
ATGTTCGTCGGTGAAGAAAGTCGGCGAAATGGTTGGCGTAACTGTCTGTGGGGTTGCCAT
TGATGCTGCTGCTGAACGTAAGGGAGCCTCGATGACTGCATCGAGACCTCTCTGACGAAC
TCTCTTTGTGTAGATCACAGGGATTGATGAGCAGGATTGACGTCCTAGCGACCTAGCAAC
CTGCGATCTGATGAACAGGATTGATGTGGCAGG
>Locus_48_Transcript_1/5_Confidence_0.167_Length_231
CGAGGGATCTCCCCATTCTCTTTTTCCGTTGTCAAGACTCAAGAAAAAGTTCAAAATAGG
ATATAGGTTGCTGCTGATCACTCTTAGAAAAATGACGGAAATTTCATTTCTCCGAGCAAA
TCAGCAAGAAGAAGAGGCTAAAGAGTGTGTGTAATCAACACGGGACAACGAAGCTGAAAG
AGTAAATATGAATATGAGTGTGACCTCGACCACAAAGAGGTCGTGTGTTTG
>Locus_48_Transcript_2/5_Confidence_0.500_Length_597
CGAGGGATCTCCCCATTCTCTTTTTCCGTTGTCAAGACTCAAGAAAAAGTTCAAAATAGG
ATATAGGTTGCTGCTGATCACTCTTAGAAAAATGACGGAAATTTCATTTCTCCGAGCAAA
TCAGCAAGAAGAAGAGGCTAAAGAGTGTGTGTAATCAACACGGGACAACGAAGCTGAAAG
AGTAAATATACAAGAATATGAGTGTGACCTCGACCACAAAGAGGTCGTGTGTTTGCTTCA
CGTTACACAGGCAATACGTGTGGTACAAATTTACGATCTATATCACCAGAATTGCAGCAA
GTAGAGCAACTCCAAGTGTACGAGGCAGAAAACAGCAGCGATCGAGCTCCAACCTCCCAA
GTTCACCCTTGAAGCATGGCTCTTGTGAGCGGAGCACGTGGAATTGCCTGTGGAATTGAC
CGTGGTAACTGTGGTGGTAAGTATTGTATCGTTGGTGTAGCCATTATAAGTGCAAGTTGT
GATGTTGCAGCCTGATGATGTGGTATTCCCAAGGTTCAAACCATTTCCACACAGAGTCGA
TGGGCACGTGGACCATTTTGATCCCCCTGTACTCTGCGTTGATACCACTGCTTAGAT
>Locus_48_Transcript_3/5_Confidence_0.667_Length_1097
CGAGGGATCTCCCCATTCTCTTTTTCCGTTGTCAAGACTCAAGAAAAAGTTCAAAATAGG
ATATAGGTTGCTGCTGATCACTCTTAGAAAAATGACGGAAATTTCATTTCTCCGAGCAAA
TCAGCAAGAAGAAGAGGCTAAAGAGTGTGTGTAATCAACACGGGACAACGAAGCTGAAAG
AGTAAATATACAAGAATATGAGTGTGACCTCGACCACAAAGAGGTCGTGTGTTTGCTTCA
CGTTACACAGGCAATACGTGTGGTACAAATTTACGATCTATATCACCAGAATTGCAGCAA
GTAGAGCAACTCCAAGTGTACGAGGCAGAAAACAGCAGCGATCGAGCTCCAACCTCCCAA
GTTCACCCTTGAAGCATGGCTCTTGTGAGCGGAGCACGTGGAATTGCCTGTGGAATTGAC
CGTGGTAACTGTGGTGGTAAGTATTGTATCGTTGGTGTAGCCATTATAAGTGCAAGTTGT
GATGTTGCAGCCTGATGATGTGGTATTCCCAAGGTTCAAACCATTTCCACACAGAGTCGA
TGGGCACGTGGACCATTTTGATCGCGATGGTTCGAGCTGAGAAGGCTGACAATGCAACAC
TGTACGCAGCCATTTGCTGTGAGGGTGTAAGTGCCGTTGGCAACCAGCAGCTTGGAATCC
AATGAGGAGCTGTTGCTTGACGATAATGAACAAGCTTTAATGGGCACATCAAGGATTTGG
CCAGCGAGAAGCTTAGTAGGATCAGTGACCATTAAGGGTTTCAAGCGTCGCCTCCGTGGT
GCCATAATCCGTCGCAATTTCCGCCAACGATGCCCCACTAGGCACCACATACCCATCATG
CACTACCGTTTCGCCGCCCACTTCATCGCAGCTACACGGAAGTGGGATCCAGAGCTTCTG
CCCAATCTCAATCAGGGAAGCATTAACTATGTTATTGACCGTCTGGATCTGGTCCACCGT
AACCAGGTTAAGGAATATTTGGCTTGCAATAAGATAGAGGTAGTCGCCGGAGACGACGGT
GTAGATAGGGACGTGGTTGGAGATGCCGGTGCCGTTGGAGCAGATGCAAGGGAAAGAGAC
GCCCCGTACTCTGCGTT
>Locus_48_Transcript_4/5_Confidence_0.667_Length_1137
CGAGGGATCTCCCCATTCTCTTTTTCCGTTGTCAAGACTCAAGAAAAAGTTCAAAATAGG
ATATAGGTTGCTGCTGATCACTCTTAGAAAAATGACGGAAATTTCATTTCTCCGAGCAAA
TCAGCAAGAAGAAGAGGCTAAAGAGTGTGTGTAATCAACACGGGACAACGAAGCTGAAAG
AGTAAATATACAAGAATATGAGTGTGACCTCGACCACAAAGAGGTCGTGTGTTTGCTTCA
CGTTACACAGGCAATACGTGTGGTACAAATTTACGATCTATATCACCAGAATTGCAGCAA
GTAGAGCAACTCCAAGTGTACGAGGCAGAAAACAGCAGCGATCGAGCTCCAACCTCCCAA
GTTCACCCTTGAAGCATGGCTCTTGTGAGCGGAGCACGTGGAATTGCCTGTGGAATTGCC
TGTGGAATTGACCGTGGTAACTGTGGTGGTAAGTATTGTATCGTTGGTGTAGCCATTATA
AGTGCAAGTTGTGATGTTGCAGCCTGATGATGTGGTATTCCCAAGGTTCAAACCATTTCC
ACACAGAGTCGATGGGCACGTGGACCATTTTGATCGCGATGGTTCGAGCTGAGAAGGCTG
ACAATGCAACGTATAGTTGTTGGCAGAAGAACAAATACACTGTACGCAGCCATTTGCTGT
GAGGGTGTAAGTGCCGTTGGCAACCAGCAGCTTGGAATCCAATGAGGAGCTGTTGCTTGA
CGATAATGAACAAGCTTTAATGGGCACATCAAGGATTTGGCCAGCGAGAAGCTTAGTAGG
ATCAGTGACCATTAAGGGTTTCAAGCGTCGCCTCCGTGGTGCCATAATCCGTCGCAATTT
CCGCCAACGATGCCCCACTAGGCACCACATACCCATCATGCACTACCGTTTCGCCGCCCA
CTTCATCGCAGCTACACGGAAGTGGGATCCAGAGCTTCTGCCCAATCTCAATCAGGGAAG
CATTAACTATGTTATTGACCGTCTGGATCTGGTCCACCGTAACCAGGTTAAGGAATATTT
GGCTTGCAATAAGATAGAGGTAGTCGCCGGAGACGACGGTGTAGATAGGGACGTGGTTGG
AGATGCCGGTGCCGTTGGAGCAGATGCAAGGGAAAGAGACGCCCCGTACTCTGCGTT
>Locus_48_Transcript_5/5_Confidence_0.667_Length_1125
CGAGGGATCTCCCCATTCTCTTTTTCCGTTGTCAAGACTCAAGAAAAAGTTCAAAATAGG
ATATAGGTTGCTGCTGATCACTCTTAGAAAAATGACGGAAATTTCATTTCTCCGAGCAAA
TCAGCAAGAAGAAGAGGCTAAAGAGTGTGTGTAATCAACACGGGACAACGAAGCTGAAAG
AGTAAATATACAAGAATATGAGTGTGACCTCGACCACAAAGAGGTCGTGTGTTTGCTTCA
CGTTACACAGGCAATACGTGTGGTACAAATTTACGATCTATATCACCAGAATTGCAGCAA
GTAGAGCAACTCCAAGTGTACGAGGCAGAAAACAGCAGCGATCGAGCTCCAACCTCCCAA
GTTCACCCTTGAAGCATGGCTCTTGTGAGCGGAGCACGTGGAATTGCCTGTGGAATTGAC
CGTGGTAACTGTGGTGGTAAGTATTGTATCGTTGGTGTAGCCATTATAAGTGCAAGTTGT
GATGTTGCAGCCTGATGATGTGGTATTCCCAAGGTTCAAACCATTTCCACACAGAGTCGA
TGGGCACGTGGACCATTTTGATCGCGATGGTTCGAGCTGAGAAGGCTGACAATGCAACGT
ATAGTTGTTGGCAGAAGAACAAATACACTGTACGCAGCCATTTGCTGTGAGGGTGTAAGT
GCCGTTGGCAACCAGCAGCTTGGAATCCAATGAGGAGCTGTTGCTTGACGATAATGAACA
AGCTTTAATGGGCACATCAAGGATTTGGCCAGCGAGAAGCTTAGTAGGATCAGTGACCAT
TAAGGGTTTCAAGCGTCGCCTCCGTGGTGCCATAATCCGTCGCAATTTCCGCCAACGATG
CCCCACTAGGCACCACATACCCATCATGCACTACCGTTTCGCCGCCCACTTCATCGCAGC
TACACGGAAGTGGGATCCAGAGCTTCTGCCCAATCTCAATCAGGGAAGCATTAACTATGT
TATTGACCGTCTGGATCTGGTCCACCGTAACCAGGTTAAGGAATATTTGGCTTGCAATAA
GATAGAGGTAGTCGCCGGAGACGACGGTGTAGATAGGGACGTGGTTGGAGATGCCGGTGC
CGTTGGAGCAGATGCAAGGGAAAGAGACGCCCCGTACTCTGCGTT
>Locus_49_Transcript_1/10_Confidence_0.444_Length_718
CAACGCAGAGTACTTTTTTTTTTTTTTTTTTTTTTTTTTGCCCCTTAAATATGGCTAAAA
ATGAAAAGTCCTCTTGTCCAAACATCCAAATCACACTGCTTCCTAAATAACATCAAATCG
AATTTTAAGTACACACCGTCACACCACTACAAACATTAAATTGGGAATTGAAAGAAATAT
GTATCGATCGAGTTACAGTAACTTTCCCCACTGCGAATTAAAAGAACATCAACTTCCATG
GCGGCTTTCGTTGATCTTGTAGAGAAGACGACGACGACGAAGAACTAGTAGATCTGTGGT
TCAGTGAATGAGATACGTTGTCGCCAAGGCCACCAGCATCAGCACATATGCTACACCTTG
ATCAATTGCTGTTCCATCGTTGGAAGGGGAAGGAGCAGGAGCCTTGGGACTGGGCCTGAG
CCATGGCAAATATGAGAGAAAAAATACCCAAAAAGATCAATGAAGTCTTGCCCATCTCCA
TTTTCTCTCCTCAATTCTTCGACCTTTGTCTTTTCTTTAATTTCTTTTGCTGTTTCTCGA
ATGGAAACCCTCTCTCTCTCTGCTTTTTTTTTCCTTCTTCTCTTTCTCTAAGAAGAAACA
GAGACACACCCAATGAGAGAGAAAGAGAGGGGCAGAGAGGAGGAGGGAATTGGTAAAGGG
AGAACAAGCACCAAAATGACCCCCCTGTACTCTGCGTTGATACCACTGCTTAGATCGG
>Locus_49_Transcript_2/10_Confidence_0.074_Length_190
GATAGAATTAGCAGATCCTATGTTGCTATCTTTAGAAATATTCTCTGTATAAGAGACACA
CAAGAGTTTAATGGAAGTTCAGTTGGATTGTGAATATACCAACAGTTGTTTTTAACTGAA
ATCATCGGAAAAAGCAGTGGAAAGCTTGAGGGGAGTCCAACAGGTTTCATCCATGCTGTC
GTTGAACCCG
>Locus_49_Transcript_3/10_Confidence_0.185_Length_672
CAACGCAGAGTACTTTTTTTTTTTTTTTTTTTTTTTTTTGCCCCTTAAATATGGCTAAAA
ATGAAAAGTCCTCTTGTCCAAACATCCAAATCACACTGCTTCCTAAATAACATCAAATCG
AATTTTAAGTACACACCGTCACACCACTACAAACATTAAATTGGGAATTGAAAGAAATAT
GTATCGATCGAGTTACAGTAACTTTCCCCACTGCGAATTAAAAGAACATCAACTTCCATG
GCGGCTTTCGTTGATCTTGTAGAGAAGACGACGACGACGAAGAACTAGTAGATCTGTGGT
TCAGTGAATGAGATACGTTGTCGCCAAGGCCACCAGCATCAGCACATATGCTACACCTTG
ATCAATTGCTGTTCCATCAAGAGTATCATCATCGCCAACGATGACCAACCTCAATCGGGT
GCATCATGTCATCAACGATGACGGACACCTCAACCGAGAGCATCATCATCGCCGACGAGG
GCAGAGGCAGCTACCATAATCATCATCGGCGAGGGTTATATCATCATCGGTGAGAACAAA
ATCAAAGAACATGAAGAACAGAAGAAGCCAAGCCAAAGGACAAAAGGGGTCATATGTTGT
CTAGATATCCAAGTAACGGGGGGTGGTGTTACTTGGTTATCCGCCCCCGTACTCTGCGTT
GATACCACTGCT
>Locus_49_Transcript_4/10_Confidence_0.370_Length_1025
CAACGCAGAGTACTTTTTTTTTTTTTTTTTTTTTTTTTTGCCCCTTAAATATGGCTAAAA
ATGAAAAGTCCTCTTGTCCAAACATCCAAATCACACTGCTTCCTAAATAACATCAAATCG
AATTTTAAGTACACACCGTCACACCACTACAAACATTAAATTGGGAATTGAAAGAAATAT
GTATCGATCGAGTTACAGTAACTTTCCCCACTGCGAATTAAAAGAACATCAACTTCCATG
GCGGCTTTCGTTGATCTTGTAGAGAAGACGACGACGACGAAGAACTAGTAGATCTGTGGT
TCAGTGAATGAGATACGTTGTCGCCAAGGCCACCAGCATCAGCACATATGCTACACCTTG
ATCAATTGCATCGTTGGAAGGGGAAGGAGCAGGAGCTTGGGACTGGGCCTGAGCCATGGC
AAATATGAGAGAAAAAATACCCAAAAAGATCAATGAAGTCTTGCCCATCTCCATTTTCTC
TCCTCAATTCTTCGACCTTTGTCTTTTCTTTAATTTCTTTTGCTGTTTCTCGAATGGAAA
CCCTCTCTCTCTCTGCTTTTTTTTTCCTTCTTCTCTTTCTCTAAGAAGAAACAGAGACAC
ACCCAATGAGAGAGAAAGAGAGGGGCAGAGAGGAGGAGGGAATTGGTAAAGGGAGAACAA
GCACCAAAATGACAAAGCAATCAAATCAAGCAACGGTGAGGCCAAAGAACTCAGAAGCAG
ATCTGCCCATAACAGAGGCAAACTCGTTGAAGCTAATAACGCCATCACCATCGGTATCAG
CCTCCCTCATCATCTCCGTCAGCTCCTTGTACGTCAACGGGTGACCCATCTTCGCCATCG
ACCCGGCGAGCTCCGACGCCGTGATGTAGCCGTTGCCGTCACGGTCGAAGGACCGGAAAA
CCTCCAGCAGCTGCTCCTGGTTGATGAGGATCTGCGTGTCCATCTCCGGTGAGATGGCGT
CCACCAGCTCCTCGAACTCCACGTACCCGTTCCCCCCCGTACTCTGCGTTGATACCACTG
CTTAG
>Locus_49_Transcript_5/10_Confidence_0.296_Length_803
TTGGAAACAACCCGAGACCGAACCCCGAATTGGACAACCTAATTTTCCCAATTAACCCAA
ACACAAAGTCAGATCCCACATTTCAAAACACCTACAGTTTGTTGACAAGAAGAAGAGGCT
GGCAGATCAAGAACAGAGCTGCATACCATCGTTGGAAGGGGAAGGAGCAGGAGCTTGGGA
CTGGGCCTGAGCCATGGCAAATATGAGAGAAAAAATACCCAAAAAGATCAATGAAGTCTT
GCCCATCTCCATTTTCTCTCCTCAATTCTTCGACCTTTGTCTTTTCTTTAATTTCTTTTG
CTGTTTCTCGAATGGAAACCCTCTCTCTCTCTGCTTTTTTTTTCCTTCTTCTCTTTCTCT
AAGAAGAAACAGAGACACACCCAATGAGAGAGAAAGAGAGGGGCAGAGAGGAGGAGGGAA
TTGGTAAAGGGAGAACAAGCACCAAAATGACAAAGCAATCAAATCAAGCAACGGTGAGGC
CAAAGAACTCAGAAGCAGATCTGCCCATAACAGAGGCAAACTCGTTGAAGCTAATAACGC
CATCACCATCGGTATCAGCCTCCCTCATCATCTCCGTCAGCTCCTTGTACGTCAACGGGT
GACCCATCTTCGCCATCGACCCGGCGAGCTCCGACGCCGTGATGTAGCCGTTGCCGTCAC
GGTCGAAGGACCGGAAAACCTCCAGCAGCTGCTCCTGGTTGATGAGGATCTGCGTGTCCA
TCTCCGGTGAGATGGCGTCCACCAGCTCCTCGAACTCCACGTACCCGTTCCCCCCCGTAC
TCTGCGTTGATACCACTGCTTAG
>Locus_49_Transcript_6/10_Confidence_0.148_Length_694
AGGGGAGTCCAACAGGTTTCATCCATGCTGTCGTTGAACCCGTTTCCATCTGCGTTCATA
GGCGATGCCGTGACCACAGAGCCAGTGTAGATTAACCTCTTCACCGTCCCGGACTTGATG
CAAAATTTCGCTATGCTGCTGATCCCATCCACAACAGCCTTTACCACATCTTTGTACTGT
GAGCCGAGACCAAGGAAGACGGTGGCGACATGGAAGACAAAATCGCAGCCTTTGATGGCT
GGCTCAAATTGGTGAGGATGGTTCATGTCTGCTTCAAACAGCTCCATCCTTGTATCGGCT
CCGGGCAATCCTCTCAGAAATCCAACCTTAGCCTCGTCATCCAGGCTACGGAGCGTGGCG
TGGACGGTGTAGCCTTTGTGTAAGAGTTTTTTGATGAGCCAAGAAGCGATGAAGCCGGCG
CCACCGGTGACACACACCCTGCAACTCCCCTTCTCTTCCATTTCAGTTTCCGGCCGGTAA
TTAAGAGAATGAAATGGATCTGTCAACTCAAGGACGGAGAGCTCCGTTTCAAGTTGCTTG
GATACTAGTGAGTGCAAGGATCGATAAAGTCGTCTCGCTCGCTTTCAAGTTGCTTGGATA
GTCCAAGGAAGAAATGTCCTTCCACTTGGGGAAATGAATATGATCATTTTGGATAGTCCC
CGCCGTACTCTGCGTTGATACCACTGCTTAGATC
>Locus_49_Transcript_7/10_Confidence_0.148_Length_1530
ATCTAAGCAGTGGTATCAACGCAGAGTACGGGGGATCCGTCTTCCCCGGCCCTCCTCTTT
TGTTGCATTTGCTTTCAAGTTTCCTCTCCTCTCCTCTTTCGATATCGTTTACAATTTTAC
TAGTTTCATCCTTTTGCAATATCAAACAAAAGTTCCCTTTTCTTCTTCTTGTTCTTGTTC
TTCTTCTTCTTTCCACGCTATTTGCATATTTGCATTTCCCTGTTTTGCTTTGCTCGCCTG
CCTGAAAACCATGGACAAGCGGCGCCGGAAACTGGCCAATACACAAAGTTGTTGCTCTGA
AGAGGTGAGCAGCATTGAATGGCAGTTTATAAACATGACAGAGCAAGAAGAAGATCTCAT
CTCCAGAATGTACAAACTTGTGGGAGACAGATGGGCCTTGATAGCAGGCCGAGTACCGGG
CCGAAAAGCAGAGGAAATAGAGAGGTATTGGATCATGAGACATGGAGAAGGTTTTGCAGC
TAGCAGAAGAAAAGAGGTCAGGCTCAGGCAACATCACTAAACATGCATAAATTGTATTTG
TATTGTAACATGAAATTAATTTAATTTCTGTCTAACTTAATTTGGACTAATCTTTAATTA
AGCTCGATCTCTCGTTCAATCTCTTTAAATAATGGTATTACCCTTAATTTGTATTATGAA
CTTCATAACAAGTACTTCTGATCACAATCTTCCATCTCATGCATTTACAACAGTGAAGGA
AGATTATTTGTGTTCTTAATTATGATTGTCTATTTAAGTTGTGTCATCAGGTGAATCCTT
GAATATCTACTAAATCTTTTAGATACATATTTTATATAATTGAGTGCAGCTCAATAACAG
ATCAGCCCATTTGAACGTCTAAAAGCAAACATGTAATAAATGTTTGCTACGGATGAATTG
AGTTACATATTGTTGTAGAACCTCCTTGCGCAATCTAAGGTATCATCTAGAACCGACTTA
AGGGTATCATATTTGTACCTGAAACCTTTCTCGATGAGCTTGGTCGAGCCGTAATTGATC
TCCCTCCTAGGTCCATTCAGATACTTTTCTTGGACATGGAGTTGGGGATATGTTTGTGCA
TAGTAGTGAGCTATCTCGGCAGAATTGACATAGGAGCTTGCACACAAGAATCTACCATTC
ATCCTTGGCTGCTCCGCGCAGAAGATATGTGCTTCACAAACATCCTCAATGTGGACAATC
GGGATCTTTCCCAACAGTTCCTCAAGAAACAATAGAAATTTGAACGACTTCTCATCGTTG
GTGGCCGGTGATACCATAGCAGTTAAGCTGGCTGACAAGTAGGGCAAAAGGGTGTCTCCT
CCCACCAAGCCACACTCAAGGATCACCACCTCCATGCCCCCCATGGAGGAGTAATACTTC
TCATCATCAACACCATAGCCGTATTTCAGGAGTAGTTCTTTCCCGGCTAGAGTCTTAGCA
TCAGTGTAAGCCTGTAGGAAATCATCGGAAAAAGCAGTGGAAAGCTTGAGGGGAGTCCAA
CAGGTTTCATCCATGCTGTCGTTGAACCCG
>Locus_49_Transcript_8/10_Confidence_0.148_Length_497
AGGGGAGTCCAACAGGTTTCATCCATGCTGTCGTTGAACCCGTTTCCATCTGCGTTCATA
GGCGATGCCGTGACCACAGAGCCAGTGTAGATTAACCTCTTCACCGTCCCGGACTTGATG
CAAAATTTCGCTATGCTGCTGATCCCATCCACAACAGCCTTTACCACATCTTTGTACTGT
GAGCCGAGACCAAGGAAGACGGTGGCGACATGGAAGACAAAATCGCAGCCTTTGATGGCT
GGCTCAAATTGGTGAGGATGGTTCATGTCTGCTTCAAACAGCTCCATCCTTGTATCGGCT
CCGGGCAATCCTCTCAGAAATCCAACCTTAGCCTCGTCATCCAGGCTACGGAGCGTGGCG
TGGACGGTGTAGCCTTTGTGTAAGAGTTTTTTGATGAGCCAAGAAGCGATGAAGCCGGCG
CCACCGGTGACACACCCCCCGTACTCTGCGTTGATACCACTACAAACATTAAATTGGGAA
TTGAAAGAAATATGTAT
>Locus_49_Transcript_9/10_Confidence_0.148_Length_1530
ATCTAAGCAGTGGTATCAACGCAGAGTACGGGGGATCCGTCTTCCCCGGCCCTCCTCTTT
TGTTGCATTTGCTTTCAAGTTTCCTCTCCTCTCCTCTTTCGATATCGTTTACAATTTTAC
TAGTTTCATCCTTTTGCAATATCAAACAAAAGTTCCCTTTTCTTCTTCTTGTTCTTGTTC
TTCTTCTTCTTTCCACGCTATTTGCATATTTGCATTTCCCTGTTTTGCTTTGCTCGCCTG
CCTGAAAACCATGGACAAGCGGCGCCGGAAACTGGCCAATACACAAAGTTGTTGCTCTGA
AGAGGTGAGCAGCATTGAATGGCAGTTTATAAACATGACAGAGCAAGAAGAAGATCTCAT
CTCCAGAATGTACAAACTTGTGGGAGACAGATGGGCCTTGATAGCAGGCCGAGTACCGGG
CCGAAAAGCAGAGGAAATAGAGAGGTATTGGATCATGAGACATGGAGAAGGTTTTGCAGC
TAGCAGAAGAAAAGAGGTCAGGCTCAGGCAACATCACTAAACATGCATAAATTGTATTTG
TATTGTAACATGAAATTAATTTAATTTCTGTCTAACTTAATTTGGACTAATCTTTAATTA
AGCTCGATCTCTCGTTCAATCTCTTTAAATAATGGTATTACCCTTAATTTGTATTATGAA
CTTCATAACAAGTACTTCTGATCACAATCTTCCATCTCATGCATTTACAACAGTGAAGGA
AGATTATTTGTGTTCTTAATTATGATTGTCTATTTAAGTTGTGTCATCAGGTGAATCCTT
GAATATCTACTAAATCTTTTAGATACATATTTTATATAATTGAGTGCAGCTCAATAACAG
GTCAGCCCATTTAGACGTCCAAAAGGAAACATGTAATAAATGTTTGCTACGGATGAATTG
AGTTAGATATTGTTATAGAACCTCCTTGCGCAATCTAAAGTATCATCTAGAACCGACTTG
AGGGTATCATATTTGTACTTGAAACCTTTCTCGATGAGCTTGGTCGAGCCGTAATTGATC
TCCCTCCTAGGTCCATTCAGATACTTTTCTTGGACATGGAGTTGGGGATATGTTTGTGCA
TAGTAGTGAGCTATCTCGGCAGAATTGACATAGGAGCTTGCACACAAGAATCTACCATTC
ATCCTTGGCTGCTCCGCGCAGAAGATATGTGCTTCACAAACATCCTCAATGTGGACAATC
GGGATCTTTCCCAACAGTTCCTCAAGAAACAATAGAAATTTGAACGACTTCTCATCGTTG
GTGGCCGGTGATACCATAGCAGTTAAGCTGGCTGACAAGTAGGGCAAAAGGGTGTCTCCT
CCCACCAAGCCACACTCAAGGATCACCACCTCCATGCCCCCCATGGAGGAGTAATACTTC
TCATCATCAACACCATAGCCGTATTTCAGGAGTAGTTCTTTCCCGGCTAGAGTCTTAGCA
TCAGTGTAAGCCTGTAGGAAATCATCGGAAAAAGCAGTGGAAAGCTTGAGGGGAGTCCAA
CAGGTTTCATCCATGCTGTCGTTGAACCCG
>Locus_49_Transcript_10/10_Confidence_0.444_Length_1032
CAACGCAGAGTACTTTTTTTTTTTTTTTTTTTTTTTTTTGCCCCTTAAATATGGCTAAAA
ATGAAAAGTCCTCTTGTCCAAACATCCAAATCACACTGCTTCCTAAATAACATCAAATCG
AATTTTAAGTACACACCGTCACACCACTACAAACATTAAATTGGGAATTGAAAGAAATAT
GTATCGATCGAGTTACAGTAACTTTCCCCACTGCGAATTAAAAGAACATCAACTTCCATG
GCGGCTTTCGTTGATCTTGTAGAGAAGACGACGACGACGAAGAACTAGTAGATCTGTGGT
TCAGTGAATGAGATACGTTGTCGCCAAGGCCACCAGCATCAGCACATATGCTACACCTTG
ATCAATTGCTGTTCCATCGTTGGAAGGGGAAGGAGCAGGAGCCTTGGGACTGGGCCTGAG
CCATGGCAAATATGAGAGAAAAAATACCCAAAAAGATCAATGAAGTCTTGCCCATCTCCA
TTTTCTCTCCTCAATTCTTCGACCTTTGTCTTTTCTTTAATTTCTTTTGCTGTTTCTCGA
ATGGAAACCCTCTCTCTCTCTGCTTTTTTTTTCCTTCTTCTCTTTCTCTAAGAAGAAACA
GAGACACACCCAATGAGAGAGAAAGAGAGGGGCAGAGAGGAGGAGGGAATTGGTAAAGGG
AGAACAAGCACCAAAATGACAAAGCAATCAAATCAAGCAACGGTGAGGCCAAAGAACTCA
GAAGCAGATCTGCCCATAACAGAGGCAAACTCGTTGAAGCTAATAACGCCATCACCATCG
GTATCAGCCTCCCTCATCATCTCCGTCAGCTCCTTGTACGTCAACGGGTGACCCATCTTC
GCCATCGACCCGGCGAGCTCCGACGCCGTGATGTAGCCGTTGCCGTCACGGTCGAAGGAC
CGGAAAACCTCCAGCAGCTGCTCCTGGTTGATGAGGATCTGCGTGTCCATCTCCGGTGAG
ATGGCGTCCACCAGCTCCTCGAACTCCACGTACCCGTTCCCCCCCGTACTCTGCGTTGAT
ACCACTGCTTAG
>Locus_50_Transcript_1/2_Confidence_1.000_Length_328
AGTGGTATCAACGCAGAGTACCTTTTTTTTTTTTTTTTTTACACGATACAAATCACTTGC
ATAGTTGCATCTTCCATACCACGAAGGTCAGTATCTTCGGAAACAAGTAATTATACTATG
AATAAGTATCGAGATTGCTACTTAAATGCTCTAGATGAATTGCATATACAGCTAGCTATC
CCGCTATATATATGTTATGTATGAGACTGTGTGATACAATACATGTCCCTTGATAACAAC
CATAATTACCCGTTCCGAGTATTAATCTTCAGTTGACTAGGAGAGAGCTTCCCTCCTGTA
CTCTGCGTTGATACCACTGCTTAGATCG
>Locus_50_Transcript_2/2_Confidence_1.000_Length_368
AGTGGTATCAACGCAGAGTACCTTTTTTTTTTTTTTTTTTACACGATACAAATCACTTGC
ATAGTTGCATCTTCCATACCACGAAGGTCAGTATCTTCGGAAACAAGTAATTATACTATG
AATAAGTATCGAGATTGCTACTTAAATGCTCTAGATGAATTGCATATACAGCTAGCTATC
CCGCTATATATATGTTATGTATGAGACTGTGTGATACAATACATGTCCCTTGATAACAAC
CATAATTACCCGTTCCGAGTATTAATCTTCAGTTGACTAGGAGAGAGCTTCCCTCCTTGA
CGAGCACGAAAACACTCCCTCTATCACCCCTCGAGATTCTGAGTTCCTCGTCGAGGTAGG
TGGTCAAC
>Locus_51_Transcript_1/2_Confidence_1.000_Length_1433
AAGCAGTGGTATCAACGCAGAGTACGGGGACCCTCTCAAGGGAGGTGTCTTGTACATTGA
CCCTGGCCCAGGCTTGAGAATTGAAGACACACATTTTATAGAGATGGAGCGTTTTGTATA
TACATCTGAAAGGGTGGCTGAAATTGGAGAGGTTGCCCATGGTTGTGAAGATGATACTTC
AACTGCTGCTAATGAAGGAGTTGAGCAGTTGACTCTAAAAGATGGTAGAGTTGTGTTACC
AGATTGGGCAAGTGACATTACTTCTGTACTGTGGATTCCAGTTTGTGCCAAAAGTGATGG
GCTTTCTAGAGCAACTTCCCGGACACAAAGCATTGTGGATGGAATGAGAACAGTAGCGCT
GAAACTGGAATTTGGAATTTCCCACAACCAGGCATTTGACAGGACACTAGCTGTGCATTT
TACTGACCCGTTCTATGTGAGCACACGAGTCATTGATAAATGCAATGATGGAGCACTGCT
TCTCCAGGTTACACTTCAGTCACAAGTCAAGGCCACTTTGAGCATCCATGATGCTTGGCT
TAATCTTCAGGATGGATTTGCTCATACTTGTAGAAAAGATGGAAGACCAACTACTGCATT
TTTTCCTCTAGTTATATCATCAGCTTCAAAAGCTGGACTGCTGTTCAGCATATGCTTTGG
GTCCACAAGTACTACCGGAGCAGAGACCAAGGAGATAAACACAGAAAGCATATTAAATGT
TGGTTACAGAATTTCTGGTGATAGATCTGCTGGAGCGCATACACCATTCTCAACAGATCA
CCCCACAAATGAGAGCGTCAATCGTGATTTGATCTTCAAGAGCGCTGTCGTTCTCCAGAG
GCCTGTTTTGGACCCTTGCTTGGCAGTTGGTTTTCTTCCCCTTCCTTCTGATGGTCTCAG
AGTAGGGAAACTCATTACCGTTAAATGGAGGATTGAAAGGTTGAAGGATGTCGAAGAGAA
TGCGGGGCCTCAAGAAAATGAGGAGGTATTGTACGAAGTTGTTTCCAATTCAGAGAACTG
GATGATTGCTGGGAGAAAGCGTGGCCATGTTTCACTTTCCACAAATCAAGGTTCGAGGAT
GGTCATATCTGTTCTGTGTGTTCCGTTGGTAGCCGGGTATGTTCGTCCCCCTCAACTTGG
GCTGCCGAATGTGGATGAGATGAATATAAGCTGCAATCCACCTGCGCCTCATCTTGTTTG
CGTCTTGCCTCCGTTTCTCTGTTCATCTTACTGTATACCCGCATGACAACAGTCAATGCT
GCCATCCCCTTCCTCTCTGTATAACCAACTTTGTGTGTGTGTGGATTTTGTGCTTGGGAA
GATTCAGGCATAGACCATGCAATTTTACCGATGAGTAGTCTGTGTACCGGGAAATTTAGG
ACATTAGACTGTTTTTTGTGTTTTCTGTTTTGTAGAAAATAGAAAACGTGTTT
>Locus_51_Transcript_2/2_Confidence_1.000_Length_1446
AAGCAGTGGTATCAACGCAGAGTACGGGGACCCTCTCAAGGGAGGTGTCTTGTACATTGA
CCCTGGCCCAGGCTTGAGAATTGAAGACACACATTTTATAGAGATGGAGCGTTTTGTATA
TACATCTGAAAGGGTGGCTGAAATTGGAGAGGTTGCCCATGGTTGTGAAGATGATACTTC
AACTGCTGCTAATGAAGGAGTTGAGCAGTTGACTCTAAAAGATGGTAGAGTTGTGTTACC
AGATTGGGCAAGTGACATTACTTCTGTACTGTGGATTCCAGTTTGTGCCAAAAGTGATGG
GCTTTCTAGAGCAACTTCCCGGACACAAAGCATTGTGGATGGAATGAGAACAGTAGCGCT
GAAACTGGAATTTGGAATTTCCCACAACCAGGCATTTGACAGGACACTAGCTGTGCATTT
TACTGACCCGTTCTATGTGAGCACACGAGTCATTGATAAATGCAATGATGGAGCACTGCT
TCTCCAGGTTACACTTCAGTCACAAGTCAAGGCCACTTTGAGCATCCATGATGCTTGGCT
TAATCTTCAGGATGGATTTGCTCATACTTGTAGAAAAGATGGAAGACCAACTACTGCATT
TTTTCCTCTAGTTATATCATCAGCTTCAAAAGCTGGACTGCTGTTCAGCATATGCTTTGG
GTCCACAAGTACTACCGGAGCAGAGACCAAGGAGATAAACACAGAAAGCATATTAAATGT
TGGTTACAGAATTTCTGGTGATAGATCTGCTGGAGCGCATACACCATTCTCAACAGATCA
CCCCACAAATGAGAGCGTCAATCGTGATTTGATCTTCAAGAGCGCTGTCGTTCTCCAGAG
GCCTGTTTTGGACCCTTGCTTGGCAGTTGGTTTTCTTCCCCTTCCTTCTGATGGTCTCAG
AGTAGGGAAACTCATTACCGTTAAATGGAGGATTGAAAGGTTGAAGGATGTCGAAGAGAA
TGCGGGGCCTCAAGAAAATGAGGAGGTATTGTACGAAGTTGTTTCCAATTCAGAGAACTG
GATGATTGCTGGGAGAAAGCGTGGCCATGTTTCACTTTCCACAAATCAAGGTTCGAGGAT
GGTCATATCTGTTCTGTGTGTTCCGTTGGTAGCCGGGTATGTTCGTCCCCCTCAACTTGG
GCTGCCGAATGTGGATGAGATGAATATAAGCTGCAATCCACCTGCGCCTCATCTTGTTTG
CGTCTTGCCTCCGTTTCTCTGTTCATCTTACTGTATACCCGCATGACAACAGTCAATGCT
GCCATCCCCTTCCTCTCTGTATAACCAACTTTGTGTGTGTGTGGATTTTGTGCTTGGGAA
GATTCAGGCATAGACCATGCAATTTTAAACGATGAGTAGTCTGTGTACCGGGAAATTTAG
GTCATGTTTGGTTTAGACTGTTTTCTGTGTTTTCTGTTTTATAGAAAACAGAAAACGCGT
TTGGTT
>Locus_52_Transcript_1/2_Confidence_1.000_Length_1013
TAAGCAGTGGTATCAACGCAGAGTACGGGGGGAAATGGGGCAAATGTGTATACCCTAGTC
ATGCCAACACAAGAAGACGGCCTTGTCCTAACGGCGCTATCTGGTTTATTACACAACTAT
TTTATCGAGCTTCACTTTTATCATAAGAATAACTATGGTCATAGAATGGGCAATGGTGAT
TTTTATAGAAAATTAGGTTCGTTAAGGGGAGTCAAGGTTCTTTATAAACTTGATCTTCTT
CCTTCTATATTTAGTATAAATCAGGAAGTTCTTATGTTGAAACTAGAATATCTAGTTAAA
GATAAAGCGATTTTGGATTTAATCGGCTCCTTCCTGTCCTCGTATATCGTTGATGAGGAT
GGACGCCCGGTCAACACTCTCGAAGTCGAGAGAGAGGATGGATATTCATATGGGGCTGGA
TGTGGTATGGGTATCCCACCCGTTGGCCCTTTGTCCATGATACTACTCAATTATGCCCTA
ACCGAACTAGATAATTCGTTACCGCTTCTCTTTCCTGAGTTTGACTATAAACGGTATATG
GATCAGATTTATGTCCCTTGCTTCGATGAGAAGTCTAAGTTGGATGAAGATCAAGTCTTA
GGATTATTTAAACAACAGCATTTGTTAGGTAAAATCACTTCTATAAAACCAGGAGACAAC
CCTATTACTTGTCATGGAGGAGATATTTGGATAAATAATTATGAACAAATACAAACTAGT
ACTCAATATGAAGGAAATGACAAATAAAAGAAATGAATCCAATTTAGGGGAGAATATGAA
AGTGGAAATCCAAATTTATCGTACTAAAGGGAAGTTCAGAAAGTGGTTAAACAAATTAAT
ACGATTAGGGGGCGGTAATGAAAATAACTACGATTTAGTTATGCTAATTGAATTCGTAAT
GAAGGGGGGAAATGGATGCCATCAAACTAGCAGCTGTCACAGCAATGGGGAAGAATGCAA
TACGACACCTAACGAAGAAGACCGACCGATTGATCTATAATGCGTTCCTAATA
>Locus_52_Transcript_2/2_Confidence_1.000_Length_1193
TAAGCAGTGGTATCAACGCAGAGTACGGGGGGAAATGGGGCAAATGTGTATACCCTAGTC
ATGCCAACACAAGAAGACGGCCTTGTCCTAACGGCGCTATCTGGTTTATTACACAACTAT
TTTATCGAGCTTCACTTTTATCATAAGAATAACTATGGTCATAGAATGGGCAATGGTGAT
TTTTATAGAAAATTAGGTTCGTTAAGGGGAGTCAAGGTTCTTTATAAACTTGATCTTCTT
CCTTCTATATTTAGTATAAATCAGGAAGTTCTTATGTTGAAACTAGAATATCTAGTTAAA
GATAAAGCGATTTTGGATTTAATCGGCTCCTTCCTGTCCTCGTATATCGTTGATGAGGAT
GGACGCCCGGTCAACACTCTCGAAGTCGAGAGAGAGGATGGATATTCATATGGGGCTGGA
TGTGGTATGGGTATCCCACCCGTTGGCCCTTTGTCCATGATACTACTCAATTATGCCCTA
ACCGAACTAGATAATTCGTTACCGCTTCTCTTTCCTGAGTTTGACTATAAACGGTATATG
GATCAGATTTATGTCCCTTGCTTCGATGAGAAGTCTAAGTTGGATGAAGATCAAGTCTTA
GGATTATTTAAACAACAGCATTTGTTAGGTAAAATCACTTCTATAAAACCAGGAGACAAC
CCTATTACTTGTCATGGAGGAGATATTTGGATAAATAATTATGAACAAATACAAACTAGT
ACTCAATATGAAGGAAATGACAAATAAAAGAAATGAATCCAATTTAGGGGAGAATATGAA
AGTGGAAATCCAAATTTATCGTACTAAAGGGAAGTTCAGAAAGTGGTTAAACAAATTAAT
ACGATTAGGGGGCGGTAATGAAAATAACTACGATTTAGTTATGCTAATTGAATTCGTAAT
GAAGGGGGGAAATGGATGCCATCAAACTAGCAGCTGTCACAGCAATGGGGAAGAATGCAA
TACGACACCTAACGAAGAAGAGGAAGAGGAAAACGCTTTGCAAGTCAAAGGGGAAAGCAT
GAAAGAGAAAAAGAACAATAATAGTCTTCTTACGGGAAAGCAAAATAAGAATCAGACTAG
TAAGAAAAGAAGGAAAAAAGGAATAGTAAGAAATCTCATCGAACGGATCAATAACTCCAG
CATGATAATGTTAATACTTTATGCCACCGTACTCTGCGTTGATACCACTGCTT
>Locus_53_Transcript_1/4_Confidence_0.400_Length_1542
TTATGCTCATCAGTGGGTAGAGTGGAATTACAGACACACATACTTGGCATTATACATTTA
ATAGCAGTAACTATCCTCATTGAGAAGTGACAACAAAATAGACCAGAATGAAAAAGAAAA
TGAGATTTCAATAGCCTCCATTGGTTGTTTTCCCTTAAGAGTTTCTGAGAATTTAATGCT
TGGCTAAAACATTTTGAAGAGATACCTAGGAGTCCTATTTTATGCATCGACAGGTGACAC
CACAGAATTATTACAAAGATTACTTAAACACCAAGAGCAACTTGCAGAGATATGCATGCT
AATACTACACACCATATGAAGAAAAGAGTTTTTATGAGGATCCTCACCAAACCATCAAGC
GGTTCCAAAACTTTGCAGCCTGTCACAATGAGGCGTCAGCACATTCCTGTTCCATTGACG
CCTCTGGAGTTCCACGTGACAATAGTGGCGAAGCAGGCTTTTGTATTCCTGAATCACGTT
ATCTTCGATGTTTATCCTAACAGCACTCCCAACTGGATAACTGCGATCAAAATCAAGAGA
TTTAACATAGAACTCCACTCCATATCGTTCAGTGACCCTGGGGATTTGATACGTGTAGTT
CTTCTGCAAAGAATATTCAGGTTCCGAGAATGGCAAATATGCAAGGAGAATTATCACCAA
GAATGGCAATAACTGGAGGAAAGCCACGAAACTAGGGCGTCCTTCATTTGCACCTGCCCT
TTGCTGGGTGCCCATTCCTCCAGTCCTAAAGACATGTGTGTTCCCAAACACGTTTCTCTG
ACCAAAGAAGGCCCTAAATATCTCATCAGGGTCGAACTCATCCTCATAGAAACCATTCGC
AGCCCCCCTCCTCCTCCTCACAGTGTGTTGTTGATTGTACTCAAAATCCTCTGCAGGGCC
CATCTGATCATATTGCCTCCTCGATTCCTCCTCACTCAAGCACTTAAATGCCTTGGACAC
TTTCTTAAATGCCTCCTCTGCACCAGGAGCTTTGTTCTTATCAGGATGAACTTTCAAGGA
CAATCTCCTGTATGCCTTCCTAACCTCCTCCACAGAGCACGTCTTCTCAACACCAAGAAC
AGCATAGTAGTCCTTGTGCTTGTTAATTTGCCTAATCAACTGAACATGTTCGTCTGTGTA
GCTATACTCCCCATTCATGGTAGCCGCCTCCTCAGATTTCCCAGTAGAAGAACCAATCTG
GTTCCTGTCAACATGGTTCGCATTCTGAGATGGGCCAGGATCTTCTGAATCTAACTTCTC
ACACGAAGCAAAAAGATCATCCACCGGCAAACTATTATTAAGCCGTTGGGCAATTCGAGT
GAATTTCAGGGCACGCTCTTTATTTCCCGATGCGATCGCCTCTTTGGCAATACTGATGCA
CTTCAAAGCTTCATCCTTATTACTATCCATCACTTCCCCCCAAATTGACCTCCTCCGGAG
AAACGAGACTGGGAACCAGAGAGGGGGGCGGGGAGCTGAGAACAAAATAATATCTTGATT
ATCAATGGACCCCCCCGTACTCTGCGTTGATACCACTGCTTA
>Locus_53_Transcript_2/4_Confidence_0.700_Length_1274
CAGTGGTATCAACGCAGAGTACCTTTTTTTTTTTTTTTTTGGGCAACTGGAGTACTTTTT
AGACCACGTTGGCATGAAAAATTCATCAACATTATTCATAATACATATTCTGGATCTGGT
CGCCAACTCATAGCGAGTTACAAATAAGTACACTTCATTACTAAGTACTGAGTGTCAAGG
TAAAAAAGGAAGCAAGAGAGAAAGTATATTCATGTAGCGCCTCAAGGAATTATAGCACAT
TCCAAGCGAGTAAATGCCGACTGAAACGATTTGGTAACCCAAGTTTCGACCATTTTCAAG
GCAAAACTACTACCAGTCCAACAGTGGCCATCATCAATTCCTGCTTGATCAAACCATCAA
GCGGTTCCAAAACTTTGCAGCCTGTCACAATGAGGCGTCAGCACATTCCTGTTCCATTGA
CGCCTCTGGAGTTCCACGTGACAATAGTGGCGAAGCAGGCTTTTGTATTCCTGAATCACG
TTATCTTCGATGTTTATCCTAACAGCACTCCCAACTGGATAACTGCGATCAAAATCAAGA
GATTTAACATAGAACTCCACTCCATATTGTTCGATGACCCTCGGGATTTGATATGTGTAG
TTCTTCTGCAATGAATATTCAGGTTCCGAGAATGGCAAATATGCAAGAAGAATTATCACC
AAGAATGGCAATAACTGGAGGAAAACCAAGAAATTAGGGCCTCCTCCATTTGCACCTGCC
CTTTGCTGAGTGGCCATTCCTCCAGTCCTAAAGACATGTGTGTTACCAAACACATTTGTT
TGACCAAAGAAAGCCCGAAATATCTCATCAGGATCGAACTCATCTTCATAGAAACCATTT
GTAGCTCCCCTCCTCCTCCTCACAGGGTGTTGTTGATTGTGCTCAAAATCCTCCGCAAGG
CCCATCTGATCATATTGCCTCCTAGATTCCTCCTCGCTCAAGCACTTAAATGCCTTGGAC
ACTTTCTTAAAGGCCTCCTCTGCACCAGGAGCTTTATTCTTATCAGGATGAACTTTCAAG
GACAATCTCCTGTATGCTTTCCTAACCTCCTCCACAGAGCACATCTTCTCAACACCAAGA
ACAGCATAGTAGTCTTTGTGCTTTTTAATTTGCCTAATCAACTGAACATGCTCGTCTGTG
TAACTATTCTCCCCATTTATGGTAGTAGCCTCCGAAGAATTTCCTGCAGAAGAACCAGCT
TGGTTCCTGTCAACATGGTTCCCATTCTGAGAAGGGCCAGGAGCTCCCGAATCTAACTTC
TCACACGAGGCAAG
>Locus_53_Transcript_3/4_Confidence_0.300_Length_1365
AATGCATAGGAGTCCAATCTTATGCATTGACAGGCGATCCCACAAAATTATTATCGAGAT
TATATAAACCACAAGACTGGATGCACATAAAGAATTATTCACCAACTTATAGTGACATTC
ATGCTAATACTACTCAAAATGCAAAGAAAGAGTTTTATGAGAATCCTCACCAAACAATCA
TGTTGTTCCAAAACTTTGAAGCTTTTCACAGTGAGGAGTTGGCATGTTCCTGCTCCATTG
ACGCCTCTGGAGCTCCATGTGACAATAGCGGCGAAGCAGGCTTTTGTATTCCTGAATCAC
GTTATCTTCGATGTTTATCCTAACAGCACTCCCAACTGGATAACTGCGATCAAAATCAAG
AGATTTAACATAGAACTCCACTCCATATCGTTCAGTGACCCTGGGGATTTGATACGTGTA
GTTCTTCTGCAAAGAATATTCAGGTTCCGAGAATGGCAAATATGCAAGGAGAATTATCAC
CAAGAATGGCAATAACTGGAGGAAAGCCACGAAACTAGGGCGTCCTTCATTTGCACCTGC
CCTTTGCTGGGTGCCCATTCCTCCAGTCCTAAAGACATGTGTGTTCCCAAACACGTTTCT
CTGACCAAAGAAGGCCCTAAATATCTCATCAGGGTCGAACTCATCCTCATAGAAACCATT
CGCAGCCCCCCTCCTCCTCCTCACAGTGTGTTGTTGATTGTACTCAAAATCCTCTGCAGG
GCCCATCTGATCATATTGCCTCCTCGATTCCTCCTCACTCAAGCACTTAAATGCCTTGGA
CACTTTCTTAAATGCCTCCTCTGCACCAGGAGCTTTGTTCTTATCAGGATGAACTTTCAA
GGACAATCTCCTGTATGCCTTCCTAACCTCCTCCACAGAGCACGTCTTCTCAACACCAAG
AACAGCATAGTAGTCCTTGTGCTTGTTAATTTGCCTAATCAACTGAACATGTTCGTCTGT
GTAGCTATACTCCCCATTCATGGTAGCCGCCTCCTCAGATTTCCCAGTAGAAGAACCAAT
CTGGTTCCTGTCAACATGGTTCGCATTCTGAGATGGGCCAGGATCTTCTGAATCTAACTT
CTCACACGAAGCAAAAAGATCATCCACCGGCAAACTATTATTAAGCCGTTGGGCAATTCG
AGTGAATTTCAGGGCACGCTCTTTATTTCCCGATGCGATCGCCTCTTTGGCAATACTGAT
GCACTTCAAAGCTTCATCCTTATTACTATCCATCACTTCCCCCCAAATTGACCTCCTCCG
GAGAAACGAGACTGGGAACCAGAGAGGGGGGCGGGGAGCTGAGAACAAAATAATATCTTG
ATTATCAATGGACCCCCCCGTACTCTGCGTTGATACCACTGCTTA
>Locus_53_Transcript_4/4_Confidence_0.700_Length_1544
CAGTGGTATCAACGCAGAGTACCTTTTTTTTTTTTTTTTTGGGCAACTGGAGTACTTTTT
AGACCACGTTGGCATGAAAAATTCATCAACATTATTCATAATACATATTCTGGATCTGGT
CGCCAACTCATAGCGAGTTACAAATAAGTACACTTCATTACTAAGTACTGAGTGTCAAGG
TAAAAAAGGAAGCAAGAGAGAAAGTATATTCATGTAGCGCCTCAAGGAATTATAGCACAT
TCCAAGCGAGTAAATGCCGACTGAAACGATTTGGTAACCCAAGTTTCGACCATTTTCAAG
GCAAAACTACTACCAGTCCAACAGTGGCCATCATCAATTCCTGCTTGATCAAACCATCAA
GCGGTTCCAAAACTTTGCAGCCTGTCACAATGAGGCGTCAGCACATTCCTGTTCCATTGA
CGCCTCTGGAGTTCCACGTGACAATAGTGGCGAAGCAGGCTTTTGTATTCCTGAATCACG
TTATCTTCGATGTTTATCCTAACAGCACTCCCAACTGGATAACTGCGATCAAAATCAAGA
GATTTAACATAGAACTCCACTCCATATCGTTCAGTGACCCTGGGGATTTGATACGTGTAG
TTCTTCTGCAAAGAATATTCAGGTTCCGAGAATGGCAAATATGCAAGGAGAATTATCACC
AAGAATGGCAATAACTGGAGGAAAGCCACGAAACTAGGGCGTCCTTCATTTGCACCTGCC
CTTTGCTGGGTGCCCATTCCTCCAGTCCTAAAGACATGTGTGTTCCCAAACACGTTTCTC
TGACCAAAGAAGGCCCTAAATATCTCATCAGGGTCGAACTCATCCTCATAGAAACCATTC
GCAGCCCCCCTCCTCCTCCTCACAGTGTGTTGTTGATTGTACTCAAAATCCTCTGCAGGG
CCCATCTGATCATATTGCCTCCTCGATTCCTCCTCACTCAAGCACTTAAATGCCTTGGAC
ACTTTCTTAAATGCCTCCTCTGCACCAGGAGCTTTGTTCTTATCAGGATGAACTTTCAAG
GACAATCTCCTGTATGCCTTCCTAACCTCCTCCACAGAGCACGTCTTCTCAACACCAAGA
ACAGCATAGTAGTCCTTGTGCTTGTTAATTTGCCTAATCAACTGAACATGTTCGTCTGTG
TAGCTATACTCCCCATTCATGGTAGCCGCCTCCTCAGATTTCCCAGTAGAAGAACCAATC
TGGTTCCTGTCAACATGGTTCGCATTCTGAGATGGGCCAGGATCTTCTGAATCTAACTTC
TCACACGAAGCAAAAAGATCATCCACCGGCAAACTATTATTAAGCCGTTGGGCAATTCGA
GTGAATTTCAGGGCACGCTCTTTATTTCCCGATGCGATCGCCTCTTTGGCAATACTGATG
CACTTCAAAGCTTCATCCTTATTACTATCCATCACTTCCCCCCAAATTGACCTCCTCCGG
AGAAACGAGACTGGGAACCAGAGAGGGGGGCGGGGAGCTGAGAACAAAATAATATCTTGA
TTATCAATGGACCCCCCCGTACTCTGCGTTGATACCACTGCTTA
>Locus_54_Transcript_1/10_Confidence_0.462_Length_975
AGCAGTGGTATCAACGCAGAGTACGGGGGGGGTTGCTGATTCCATTGAAGCTGGTTCTGT
CTTACTGCCCGAGAAATACATGATATTGGCAAATCAGGTACGGCAGCAGTCCAGGATTGG
GAAGTCAGTTTGCCAGGATCAACGTATCTTTGATAAGGTTGGCATAATGCTTCTTGGAAG
GGATAGTTTTTGCTCCAAAATGGGTAAAGTAATCAAGCATGGTCGTGGATGTATATTCAA
ATCCCTTCAATGGATGCTTCAAAGTCTTGAAAACAAGAAGATATCTGTTGGGGTTATTGT
TGCAGAAAATCAGGCATGTGTATCACGCCACTTGAGGATGTGTGCTTCCGAGCTAAAAAT
ACCCTTGGCACCAGGTCACTGGATCGTAACCAGTTTATACGCAGGAAAGCTGCTTCCTTT
CAAGGAGGAGGCTTCATTATTCCCTTGTGTTAAAAAAATTCCAGTTTTCGATGATTGGAG
TCAAGAAATTTGACTTCCATGGCTCCCACATTGACATTTGATTTGACACATGCATGCTAC
AAGTTTATCACTCCTGAGTTCAGGTTTGAATTGAGGTGGAAACAAAGATGTACTGAGAAG
AGCATGAAGGAGCCCATGCCAACTGGCTTAATTAAAGTAAATGGGTTTGCTGCATTTGCC
TTCCACACTCCGAGAGCTAGCAACAAATACATTATGCATATAATGATCGATGCACATTAC
ATTACATTGGCTATGCCTGATCTTTTATACGTTTTTATTTTCTTCGTATGCAATTGCATC
GATCATACAATACTGGTAGTAGGTCGATGAGCCTAGATATTAAGCATCCATGCGGATGAT
GCATCGCAAGCCTTGTCCTGCCAACATGAGGTAAAAGCGTCGTTGATCTGAGAGAAGGTG
GTGTGATGAGTGATGGAACTTGTCGACGTCGAGCTCCTCCCCTGTACTCTGCGTTGATAC
CACTGCTTAGATCGG
>Locus_54_Transcript_2/10_Confidence_0.500_Length_1082
AGCAGTGGTATCAACGCAGAGTACGGGGGGGGTTGCTGATTCCATTGAAGCTGGTTCTGT
CTTACTGCCCGAGAAATACATGATATTGGCAAATCAGGTACGGCAGCAGTCCAGGATTGG
GAAGTCAGTTTGCCAGGATCAACGTATCTTTGATAAGGTTGGCATAATGCTTCTTGGAAG
GGATAGTTTTTGCTCCAAAATGGGTAAAGTAATCAAGCATGGTCGTGGATGTATATTCAA
ATCCCTTCAATGGATGCTTCAAAGTCTTGAAAACAAGAAGATATCTGTTGGGGTTATTGT
TGCAGAAAATCAGGCATGTGTATCACGCCACTTGAGGATGTGTGCTTCCGAGCTAAAAAT
ACCCTTGGCACCAGGTCACTGGATCGTAACCAGTTTATACGCAGGAAAGCTGCTTCCTTT
CAAGGAGGAGGCTTCATTATTCCCTTGTGTTAAAAAAATTCCAGTTTTCGATGATTGGAG
TCAAGAAATTTGACTTCCATGGCTCCCACATTGACATTTGATTTGACACATGCATGCTAC
AAGTTTATCACTCCTGAGTTCAGGTTTGAATTGAGGTGGAAACAAAGATGTACTGAGAAG
AGCATGAAGGAGCCCATGCCAACTGGCTTAATTAAAGTAAATGGGTTTGCTGCATTTGCC
TTCCACACTCCGAGAGCTAGCAACAAATACATTATGCATATAATGATCGATGCACATTAC
ATTACATTGGCTATGCCTGATCTTTTATACGTTTTTATTTTCTTCGTATGCAATTGCATC
GATCATACAATACTGGTAGTAGGTCGATGAGCCTAGATATTAAGCATCCATGCGGATGAT
GCATCGCAAGCCTTGTCCTGCCAACATGAGGTAAAAGCGTCGTTGATCTGAGAGAAGGTG
GTGTGATGAGTGATGGAACTTGTCGACGTCGAGCTCCTTGTTCATGTACTTCTCTACGAC
CAGGGGAATGTCGGTTCGAGGCTTGCAGTTGCCGAAGAAGGTGCCCTTGAGCGTCCGCTC
ATTGAGGAAGTGTATGGGGGGGGTTTTGAAAACATCATCTTTGTTGGGTACTCCAACTAG
AA
>Locus_54_Transcript_3/10_Confidence_0.346_Length_907
AGCAGTGGTATCAACGCAGAGTACGGGGGGGGTTGCTGATTCCATTGAAGCTGGTTCTGT
CTTACTGCCCGAGAAATACATGATATTGGCAAATCAGGTACGGCAGCAGTCCAGGATTGG
GAAGTCAGTTTGCCAGGATCAACGTATCTTTGATAAGGTTGGCATAATGCTTCTTGGAAG
GGATAGTTTTTGCTCCAAAATGGGTAAAGTAATCAAGCATGGTCGTGGATGTATATTCAA
ATCCCTTCAATGGATGCTTCAAAGTCTTGAAAACAAGAAGATATCTGTTGGGGTTATTGT
TGCAGAAAATCAGGCATGTGTATCACGCCACTTGAGGATGTGTGCTTCCGAGCTAAAAAT
ACCCTTGGCACCAGGTCACTGGATCGTAACCAGTTTATACGCAGGAAAGCTGCTTCCTTT
CAAGGAGGAGGCTTCATTATTCCCTTGTGTTAAAAAAATTCCAGTTTTCGATGATTGGAG
TCAAGAAATTTGACTTCCATGGCTCCCACATTGACATTTGATTTGACACATGCATGCTAC
AAGTTTATCACTCCTGAGTTCAGGTTTGAATTGAGGTGGAAACAAAGATGTACTGAGAAG
AGCATGAAGGAGCCCATGCCAACTGGCTTAATTAAAGTAAATGGGTTTGCTGCATTTGCC
TTCCACACTCCGAGAGCTAGCAACAAATACATTATGCATATAATGATCGATGCACATTAC
ATTACATTGGCTATGCCTGATCTTTTATACGTTTTTATTTTCTTCGTATGCAATTGCATC
GATCATACAATACTGGTAGTAGGTCGATGAGCCTAGATATTAAGCATCCATGCGGATGAT
GCATCGCAAGCCTTGTCCTGCCAACATGAGGTCCCTGTACTCTGCGTTGATACCACTGCT
TAGATCG
>Locus_54_Transcript_4/10_Confidence_0.577_Length_2067
AGCAGTGGTATCAACGCAGAGTACGGGGGGGGTTGCTGATTCCATTGAAGCTGGTTCTGT
CTTACTGCCCGAGAAATACATGATATTGGCAAATCAGGTACGGCAGCAGTCCAGGATTGG
GAAGTCAGTTTGCCAGGATCAACGTATCTTTGATAAGGTTGGCATAATGCTTCTTGGAAG
GGATAGTTTTTGCTCCAAAATGGGTAAAGTAATCAAGCATGGTCGTGGATGTATATTCAA
ATCCCTTCAATGGATGCTTCAAAGTCTTGAAAACAAGAAGATATCTGTTGGGGTTATTGT
TGCAGAAAATCAGGCATGTGTATCACGCCACTTGAGGATGTGTGCTTCCGAGCTAAAAAT
ACCCTTGGCACCAGGTCACTGGATCGTAACCAGTTTATACGCAGGAAAGCTGCTTCCTTT
CAAGGAGGAGGCTTCATTATTCCCTTGTGTTAAAAAAATTCCAGTTTTCGATGATTGGAG
TCAAGAAATTTGACTTCCATGGCTCCCACATTGACATTTGATTTGACACATGCATGCTAC
AAGTTTATCACTCCTGAGTTCAGGTTTGAATTGAGGTGGAAACAAAGATGTACTGAGAAG
AGCAGGAAGGAGCCCATGCCAACTGGCTCAATTAAAGTAAATGGGTTTGCTGCATTTCCG
AGAGCTAGCAACAAATACATTCATTATACATATGCGGCTAGGTGATCATTAACATAATGA
TCGATGCCTGATCTTTTATACGTTTTTATTTTCTTCGTATGCAGTTGCATCGATCATACA
ATACTGGTAGTAGGTCGATGAGCCTAGATATTAAGCATCCATGCGGATGATGCATCGCAA
GCCTTGTCCTGCCAACATGAGGTAAAAGCGTCGTTGATCTGAGAGAAGGTGGTGTGATGA
GTGATGGAACTTGTCGACGTCGAGCTCCTTGTTCATGTACTTCTCTACGACCAGGGGAAT
GTCGGTTCGAGGCTTGCAGTTGCCGAAGAAGGTGCCCTTGAGCGTCCGCTCATTGAGGAA
GTGTATGGGGTTGGTTTTGAAGACATCATCTTTGTTGGGTACTCCAACTAGAACAGCAAC
TCCCCATCCATCATGAACACATTCAAATGCAGATATCATGGCCGTGATGTTTCCTGTACA
TTCCACGCTTCTGTCTACCCCACCATTGGTCATTTCAACAATCACCTCTTGAACCGGCTT
GTCATGGTCTTTTGGATTCACAAGTTCTGTCACACCGAACTTCTTTGCTAGTTCGATACG
GTCCGGGTGGAGATCAACACCGATGATCCTTGATGCACCGGAAATCCTGGCACCCTCGGC
CGCAGCAAGTCCAACAGCTCCGAGGCCGAATATAGCTACCGTTGAGCCCTTCTTTGGCTT
TGCGACATTCAGAGTAGCCCCAAGGCCAGTAGAAATTCCACAGCTGATAACACAGGCTTT
GTCAAGGGGTGCCTTAGGGTTGATCTTAGCAAGACAGCCTACGTGAGTGACGGTGTACTC
GCTAAAGGTGGATGTTCCCAGAAAGTGGTAAATGGGCTTGCCATTGATGGAGAACCTGGT
TTTCCCATCATGGAGCATCACACCGCGGTCGGTGTTGATCCTCAGGAGTTGACACAGGTT
GCTCTCCTCCGATTTACAATGAGCACACTCCTTGCATTCTCCGGTGAAGACCGGCAGCAC
ATGGTCCCCCGGTTTCAGTTCCGTCACGCCTTCCCCCACACTCTCCACAATCCCAGCAGC
TTCGTGGCCGAAAATTCGAGGGAAGACCGGTGTTTGACCCTTGGCTTCCCAGAAGTAGAC
ATCCGTGTGGCATAGGGAGGTGAAGAGGATCTTGACGCGAACCTCCATCTTCTGTGGAGG
GGCTACATCCACTTGTTCTATCACCAAGGGCTTCCCTGCTTCCCATGCCACAGCAGCCCT
GCAGCGGATAACCTGACCAACAGTGCTTGACATTGTAGTTCAACTTCTTCTCGTCCTCGC
CTCGGCCCAGAATCGGAAAACTTGAAAACTTGAAATCAGAAATCTGCACTAGTTCCCCCG
TACTCTGCGTTGATACCACTGCTTAGA
>Locus_54_Transcript_5/10_Confidence_0.462_Length_1480
GAAGAGCATGAAGGAGCCCATGCCAACTGGCTTAATTAAAGTAAATGGGTTTGCTGCATT
TGCCTTCCACACTCCGAGAGCTAGCAACAAATACATTATGCATATAATGATCGATGCACA
TTACATTACATTGGCTATGCCTGATCTTTTATACGTTTTTATTTTCTTCGTATGCAATTG
CATCGATCATACAATACTGGTAGTAGGTCGATGAGCCTAGATATTAAGCATCCATGCGGA
TGATGCATCGCAAGCCTTGTCCTGCCAACATGAGGTAAAAGCGTCGTTGATCTGAGAGAA
GGTGGTGTGATGAGTGATGGAACTTGTCGACGTCGAGCTCCTTGTTCATGTACTTCTCTA
CGACCAGGGGAATGTCGGTTCGAGGCTTGCAGTTGCCGAAGAAGGTGCCCTTGAGCGTCC
GCTCATTGAGGAAGTGTATGGGGTTGGTTTTGAAGACATCATCTTTGTTGGGTACTCCAA
CTAGAACAGCAACTCCCCATCCATCATGAACACATTCAAATGCAGATATCATGGCCGTGA
TGTTTCCTGTACATTCCACGCTTCTGTCTACCCCACCATTGGTCATTTCAACAATCACCT
CTTGAACCGGCTTGTCATGGTCTTTTGGATTCACAAGTTCTGTCACACCGAACTTCTTTG
CTAGTTCGATACGGTCCGGGTGGAGATCAACACCGATGATCCTTGATGCACCGGAAATCC
TGGCACCCTCGGCCGCAGCAAGTCCAACAGCTCCGAGGCCGAATATAGCTACCGTTGAGC
CCTTCTTTGGCTTTGCGACATTCAGAGTAGCCCCAAGGCCAGTAGAAATTCCACAGCTGA
TAACACAGGCTTTGTCAAGGGGTGCCTTAGGGTTGATCTTAGCAAGACAGCCTACGTGAG
TGACGGTGTACTCGCTAAAGGTGGATGTTCCCAGAAAGTGGTAAATGGGCTTGCCATTGA
TGGAGAACCTGGTTTTCCCATCATGGAGCATCACACCGCGGTCGGTGTTGATCCTCAGGA
GTTGACACAGGTTGCTCTCCTCCGATTTACAATGAGCACACTCCTTGCATTCTCCGGTGA
AGACCGGCAGCACATGGTCCCCCGGTTTCAGTTCCGTCACGCCTTCCCCCACACTCTCCA
CAATCCCAGCAGCTTCGTGGCCGAAAATTCGAGGGAAGACCGGTGTTTGACCCTTGGCTT
CCCAGAAGTAGACATCCGTGTGGCATAGGGAGGTGAAGAGGATCTTGACGCGAACCTCCA
TCTTCTGTGGAGGGGCTACATCCACTTGTTCTATCACCAAGGGCTTCCCTGCTTCCCATG
CCACAGCAGCCCTGCAGCGGATAACCTGACCAACAGTGCTTGACATTGTAGTTCAACTTC
TTCTCGTCCTCGCCTCGGCCCAGAATCGGAAAACTTGAAAACTTGAAATCAGAAATCTGC
ACTAGTTCCCCCGTACTCTGCGTTGATACCACTGCTTAGA
>Locus_54_Transcript_6/10_Confidence_0.308_Length_893
AGCAGTGGTATCAACGCAGAGTACGGGGGGGGTTGCTGATTCCATTGAAGCTGGTTCTGT
CTTACTGCCCGAGAAATACATGATATTGGCAAATCAGGTACGGCAGCAGTCCAGGATTGG
GAAGTCAGTTTGCCAGGATCAACGTATCTTTGATAAGGTTGGCATAATGCTTCTTGGAAG
GGATAGTTTTTGCTCCAAAATGGGTAAAGTAATCAAGCATGGTCGTGGATGTATATTCAA
ATCCCTTCAATGGATGCTTCAAAGTCTTGAAAACAAGAAGATATCTGTTGGGGTTATTGT
TGCAGAAAATCAGGCATGTGTATCACGCCACTTGAGGATGTGTGCTTCCGAGCTAAAAAT
ACCCTTGGCACCAGGTCACTGGATCGTAACCAGTTTATACGCAGGAAAGCTGCTTCCTTT
CAAGGAGGAGGCTTCATTATTCCCTTGTGTTAAAAAAATTCCAGTTTTCGATGATTGGAG
TCAAGAAATTTGACTTCCATGGCTCCCACATTGACATTTGATTTGACACATGCATGCTAC
AAGTTTATCACTCCTGAGTTCAGGTTTGAATTGAGGTGGAAACAAAGATGTACTGAGAAG
AGCATGAAGGAGCCCATGCCAACTGGCTTAATTAAAGTAAATGGGTTTGCTGCATTTGCC
TTCCACACTCCGAGAGCTAGCAACAAATACATTATGCATATAATGATCGATGCACATTAC
ATTACATTGGCTATGCCTGATCTTTTATACGTTTTTATTTTCTTCGTATGCAATTGCATC
GATCATACAATACTGGTAGTAGGTCGATGAGCCTAGATATTAAGCATCCATGCGGATGAT
GCATCGCAAGCCTTGTCCTCCCTGTACTCTGCGTTGATACCACTGCTTAGATC
>Locus_54_Transcript_7/10_Confidence_0.577_Length_2083
AGCAGTGGTATCAACGCAGAGTACGGGGGGGGTTGCTGATTCCATTGAAGCTGGTTCTGT
CTTACTGCCCGAGAAATACATGATATTGGCAAATCAGGTACGGCAGCAGTCCAGGATTGG
GAAGTCAGTTTGCCAGGATCAACGTATCTTTGATAAGGTTGGCATAATGCTTCTTGGAAG
GGATAGTTTTTGCTCCAAAATGGGTAAAGTAATCAAGCATGGTCGTGGATGTATATTCAA
ATCCCTTCAATGGATGCTTCAAAGTCTTGAAAACAAGAAGATATCTGTTGGGGTTATTGT
TGCAGAAAATCAGGCATGTGTATCACGCCACTTGAGGATGTGTGCTTCCGAGCTAAAAAT
ACCCTTGGCACCAGGTCACTGGATCGTAACCAGTTTATACGCAGGAAAGCTGCTTCCTTT
CAAGGAGGAGGCTTCATTATTCCCTTGTGTTAAAAAAATTCCAGTTTTCGATGATTGGAG
TCAAGAAATTTGACTTCCATGGCTCCCACATTGACATTTGATTTGACACATGCATGCTAC
AAGTTTATCACTCCTGAGTTCAGGTTTGAATTGAGGTGGAAACAAAGATGTACTGAGAAG
AGCATGAAGGAGCCCATGCCAACTGGCTTAATTAAAGTAAATGGGTTTGCTGCATTTGCC
TTCCACACTCCGAGAGCTAGCAACAAATACATTATGCATATAATGATCGATGCACATTAC
ATTACATTGGCTATGCCTGATCTTTTATACGTTTTTATTTTCTTCGTATGCAATTGCATC
GATCATACAATACTGGTAGTAGGTCGATGAGCCTAGATATTAAGCATCCATGCGGATGAT
GCATCGCAAGCCTTGTCCTGCCAACATGAGGTAAAAGCGTCGTTGATCTGAGAGAAGGTG
GTGTGATGAGTGATGGAACTTGTCGACGTCGAGCTCCTTGTTCATGTACTTCTCTACGAC
CAGGGGAATGTCGGTTCGAGGCTTGCAGTTGCCGAAGAAGGTGCCCTTGAGCGTCCGCTC
ATTGAGGAAGTGTATGGGGTTGGTTTTGAAGACATCATCTTTGTTGGGTACTCCAACTAG
AACAGCAACTCCCCATCCATCATGAACACATTCAAATGCAGATATCATGGCCGTGATGTT
TCCTGTACATTCCACGCTTCTGTCTACCCCACCATTGGTCATTTCAACAATCACCTCTTG
AACCGGCTTGTCATGGTCTTTTGGATTCACAAGTTCTGTCACACCGAACTTCTTTGCTAG
TTCGATACGGTCCGGGTGGAGATCAACACCGATGATCCTTGATGCACCGGAAATCCTGGC
ACCCTCGGCCGCAGCAAGTCCAACAGCTCCGAGGCCGAATATAGCTACCGTTGAGCCCTT
CTTTGGCTTTGCGACATTCAGAGTAGCCCCAAGGCCAGTAGAAATTCCACAGCTGATAAC
ACAGGCTTTGTCAAGGGGTGCCTTAGGGTTGATCTTAGCAAGACAGCCTACGTGAGTGAC
GGTGTACTCGCTAAAGGTGGATGTTCCCAGAAAGTGGTAAATGGGCTTGCCATTGATGGA
GAACCTGGTTTTCCCATCATGGAGCATCACACCGCGGTCGGTGTTGATCCTCAGGAGTTG
ACACAGGTTGCTCTCCTCCGATTTACAATGAGCACACTCCTTGCATTCTCCGGTGAAGAC
CGGCAGCACATGGTCCCCCGGTTTCAGTTCCGTCACGCCTTCCCCCACACTCTCCACAAT
CCCAGCAGCTTCGTGGCCGAAAATTCGAGGGAAGACCGGTGTTTGACCCTTGGCTTCCCA
GAAGTAGACATCCGTGTGGCATAGGGAGGTGAAGAGGATCTTGACGCGAACCTCCATCTT
CTGTGGAGGGGCTACATCCACTTGTTCTATCACCAAGGGCTTCCCAGCTTCCCATGCTAC
AGCAGCCCTGCAGCGGATAACCTGACCAGCAGTGCTTGACATCGTAGTTGAACTTCTTCT
CGTCCTCACCCCAGAATCAGAAAAGTAGAAATGAGAAATCTCCACTAGTTTGTATTTTTG
TTGCGTTGTTCAGCAGAGAATGGATCCCCCGTACTCTGCGTTG
>Locus_54_Transcript_8/10_Confidence_0.385_Length_1532
ATCATTATTTATCGACTGATGGATTTTCGCGATTGATTGTTAAAATTTTTTCCAAGGGAT
TTTCTTTCTGTCAGTATTCAGTGCAACGGTTAAAAAGAAATACCGACGGATTTATAAGAA
TCCACATTCCACACTCCGAGAGCAACAAACAAATACATATGCAGGTGATTAACATAATTG
ATGATCGATGCCACATTGCCTATATGTCTTCTTTTTTACGTTTTATTTTCTTGGTATACA
TCATCATAGATACTCATAGTCGATGAGCCTAAATATCAAGCATCCATGCGGATGATGCAT
CGCAAGCCTTGTCCTGCCAACATGAGGTAAAAGCGTCGTTGATCTGAGAGAAGGTGGTGT
GATGAGTGATGGAACTTGTCGACGTCGAGCTCCTTGTTCATGTACTTCTCTACGACCAGG
GGAATGTCGGTTCGAGGCTTGCAGTTGCCGAAGAAGGTGCCCTTGAGCGTCCGCTCATTG
AGGAAGTGTATGGGGTTGGTTTTGAAGACATCATCTTTGTTGGGTACTCCAACTAGAACA
GCAACTCCCCATCCATCATGAACACATTCAAATGCAGATATCATGGCCGTGATGTTTCCT
GTACATTCCACGCTTCTGTCTACCCCACCATTGGTCATTTCAACAATCACCTCTTGAACC
GGCTTGTCATGGTCTTTTGGATTCACAAGTTCTGTCACACCGAACTTCTTTGCTAGTTCG
ATACGGTCCGGGTGGAGATCAACACCGATGATCCTTGATGCACCGGAAATCCTGGCACCC
TCGGCCGCAGCAAGTCCAACAGCTCCGAGGCCGAATATAGCTACCGTTGAGCCCTTCTTT
GGCTTTGCGACATTCAGAGTAGCCCCAAGGCCAGTAGAAATTCCACAGCTGATAACACAG
GCTTTGTCAAGGGGTGCCTTAGGGTTGATCTTAGCAAGACAGCCTACGTGAGTGACGGTG
TACTCGCTAAAGGTGGATGTTCCCAGAAAGTGGTAAATGGGCTTGCCATTGATGGAGAAC
CTGGTTTTCCCATCATGGAGCATCACACCGCGGTCGGTGTTGATCCTCAGGAGTTGACAC
AGGTTGCTCTCCTCCGATTTACAATGAGCACACTCCTTGCATTCTCCGGTGAAGACCGGC
AGCACATGGTCCCCCGGTTTCAGTTCCGTCACGCCTTCCCCCACACTCTCCACAATCCCA
GCAGCTTCGTGGCCGAAAATTCGAGGGAAGACCGGTGTTTGACCCTTGGCTTCCCAGAAG
TAGACATCCGTGTGGCATAGGGAGGTGAAGAGGATCTTGACGCGAACCTCCATCTTCTGT
GGAGGGGCTACATCCACTTGTTCTATCACCAAGGGCTTCCCTGCTTCCCATGCCACAGCA
GCCCTGCAGCGGATAACCTGACCAACAGTGCTTGACATTGTAGTTCAACTTCTTCTCGTC
CTCGCCTCGGCCCAGAATCGGAAAACTTGAAAACTTGAAATCAGAAATCTGCACTAGTTC
CCCCGTACTCTGCGTTGATACCACTGCTTAGA
>Locus_54_Transcript_9/10_Confidence_0.192_Length_765
AGCAGTGGTATCAACGCAGAGTACGGGGGGGGTTGCTGATTCCATTGAAGCTGGTTCTGT
CTTACTGCCCGAGAAATACATGATATTGGCAAATCAGGTACGGCAGCAGTCCAGGATTGG
GAAGTCAGTTTGCCAGGATCAACGTATCTTTGATAAGGTTGGCATAATGCTTCTTGGAAG
GGATAGTTTTTGCTCCAAAATGGGTAAAGTAATCAAGCATGGTCGTGGATGTATATTCAA
ATCCCTTCAATGGATGCTTCAAAGTCTTGAAAACAAGAAGATATCTGTTGGGGTTATTGT
TGCAGAAAATCAGGCATGTGTATCACGCCACTTGAGGATGTGTGCTTCCGAGCTAAAAAT
ACCCTTGGCACCAGGTCACTGGATCGTAACCAGTTTATACGCAGGAAAGCTGCTTCCTTT
CAAGGAGGAGGCTTCATTATTCCCTTGTGTTAAAAAAATTCCAGTTTTCGATGATTGGAG
TCAAGAAATTTGACTTCCATGGCTCCCACATTGACATTTGATTTGACACATGCATGCTAC
AAGTTTATCACTCCTGAGTTCAGGTTTGAATTGAGGTGGAAACAAAGATGTACTGAGAAG
AGCAGGAAGGAGCCCATGCCAACTGGCTCAATTAAAGTAAATGGGTTTGCTGCATTTCCG
AGAGCTAGCAACAAATACATTCATTATACATATGCGGCTAGGTGATCATTAACATAATGA
TCGATGCCTGATCTTTTATACGTTTTTATTTTCTTCGTATGCAAT
>Locus_54_Transcript_10/10_Confidence_0.577_Length_2076
AGCAGTGGTATCAACGCAGAGTACGGGGGGGGTTGCTGATTCCATTGAAGCTGGTTCTGT
CTTACTGCCCGAGAAATACATGATATTGGCAAATCAGGTACGGCAGCAGTCCAGGATTGG
GAAGTCAGTTTGCCAGGATCAACGTATCTTTGATAAGGTTGGCATAATGCTTCTTGGAAG
GGATAGTTTTTGCTCCAAAATGGGTAAAGTAATCAAGCATGGTCGTGGATGTATATTCAA
ATCCCTTCAATGGATGCTTCAAAGTCTTGAAAACAAGAAGATATCTGTTGGGGTTATTGT
TGCAGAAAATCAGGCATGTGTATCACGCCACTTGAGGATGTGTGCTTCCGAGCTAAAAAT
ACCCTTGGCACCAGGTCACTGGATCGTAACCAGTTTATACGCAGGAAAGCTGCTTCCTTT
CAAGGAGGAGGCTTCATTATTCCCTTGTGTTAAAAAAATTCCAGTTTTCGATGATTGGAG
TCAAGAAATTTGACTTCCATGGCTCCCACATTGACATTTGATTTGACACATGCATGCTAC
AAGTTTATCACTCCTGAGTTCAGGTTTGAATTGAGGTGGAAACAAAGATGTACTGAGAAG
AGCATGAAGGAGCCCATGCCAACTGGCTTAATTAAAGTAAATGGGTTTGCTGCATTTGCC
TTCCACACTCCGAGAGCTAGCAACAAATACATTATGCATATAATGATCGATGCACATTAC
ATTACATTGGCTATGCCTGATCTTTTATACGTTTTTATTTTCTTCGTATGCAATTGCATC
GATCATACAATACTGGTAGTAGGTCGATGAGCCTAGATATTAAGCATCCATGCGGATGAT
GCATCGCAAGCCTTGTCCTGCCAACATGAGGTAAAAGCGTCGTTGATCTGAGAGAAGGTG
GTGTGATGAGTGATGGAACTTGTCGACGTCGAGCTCCTTGTTCATGTACTTCTCTACGAC
CAGGGGAATGTCGGTTCGAGGCTTGCAGTTGCCGAAGAAGGTGCCCTTGAGCGTCCGCTC
ATTGAGGAAGTGTATGGGGTTGGTTTTGAAGACATCATCTTTGTTGGGTACTCCAACTAG
AACAGCAACTCCCCATCCATCATGAACACATTCAAATGCAGATATCATGGCCGTGATGTT
TCCTGTACATTCCACGCTTCTGTCTACCCCACCATTGGTCATTTCAACAATCACCTCTTG
AACCGGCTTGTCATGGTCTTTTGGATTCACAAGTTCTGTCACACCGAACTTCTTTGCTAG
TTCGATACGGTCCGGGTGGAGATCAACACCGATGATCCTTGATGCACCGGAAATCCTGGC
ACCCTCGGCCGCAGCAAGTCCAACAGCTCCGAGGCCGAATATAGCTACCGTTGAGCCCTT
CTTTGGCTTTGCGACATTCAGAGTAGCCCCAAGGCCAGTAGAAATTCCACAGCTGATAAC
ACAGGCTTTGTCAAGGGGTGCCTTAGGGTTGATCTTAGCAAGACAGCCTACGTGAGTGAC
GGTGTACTCGCTAAAGGTGGATGTTCCCAGAAAGTGGTAAATGGGCTTGCCATTGATGGA
GAACCTGGTTTTCCCATCATGGAGCATCACACCGCGGTCGGTGTTGATCCTCAGGAGTTG
ACACAGGTTGCTCTCCTCCGATTTACAATGAGCACACTCCTTGCATTCTCCGGTGAAGAC
CGGCAGCACATGGTCCCCCGGTTTCAGTTCCGTCACGCCTTCCCCCACACTCTCCACAAT
CCCAGCAGCTTCGTGGCCGAAAATTCGAGGGAAGACCGGTGTTTGACCCTTGGCTTCCCA
GAAGTAGACATCCGTGTGGCATAGGGAGGTGAAGAGGATCTTGACGCGAACCTCCATCTT
CTGTGGAGGGGCTACATCCACTTGTTCTATCACCAAGGGCTTCCCTGCTTCCCATGCCAC
AGCAGCCCTGCAGCGGATAACCTGACCAACAGTGCTTGACATTGTAGTTCAACTTCTTCT
CGTCCTCGCCTCGGCCCAGAATCGGAAAACTTGAAAACTTGAAATCAGAAATCTGCACTA
GTTCCCCCGTACTCTGCGTTGATACCACTGCTTAGA
>Locus_55_Transcript_1/3_Confidence_0.500_Length_631
GACTTCCTCGTTCCTTGAAAAGCTTGAGAGCTTTCATCGTACACCATGTGTTATGTTGTA
GCCATGATGTTGTAAGGGATTAATCATCCTTGTACAGAACATATGATGCCTCCCTCTATT
GTTATATTGTGATATGATATGGTGAGATGTATGTTTTATCGGTCATGGGGAGATGGAGTC
ACCGAGTCGCTCCCCACTTGCTTATGTTGGCAGATTCCACGTAGAGGAGGTGATTAGTGT
CCGTTGTCCACGTGGCAGATGTCTCATTCCAGAGCGAACCAGTGATGTGAATCATGTGAT
GGAGGAGTTACTGTTTTGTGTTTTGTTGTATATAACACTGATGGCACGATGAATTAAAAA
TGACGTTGAATAGTTGAAATTACGTAGGGATTTATGACCACTGACCGCCAAAGAAAAATG
TTGCTACCCACCATTAAAAAATAAAGAGATGAGACGACATGGTGATTGGTTGTCAGCCAA
TGAAAATGTTGTTTGTGTACACGTAGGATAATTGTGAGAGAGACAATTCAAATTGTATTC
TAATTTGTATAATAGACTAGAAATTACTAGTGTCATTGGCACGGTAAACATTATTATAGT
TTCGTTCGCTCTTGCTCGAGTCGTGTCGTGT
>Locus_55_Transcript_2/3_Confidence_0.500_Length_311
GACTTCCTCGTTCCTTGAAAAGCTTGAGAGCTTTCATCGTACACCATGTGTTATGTTGTA
GCCATGATGTTGTAAGGGATTAATCATCCTTGTACAGAACATATGATGCCTCCCTCTATT
GTTATATTGTGATATGATATGGTGAGATGTATGTTTTATCGGTCATGGGGAGATGGAGTC
ACCGAGTCGCTCCCCACTTGCTTATGTTGGCAGATTCCACGTAGAGGAGGTGATTAGTGT
CCGTTGTCCACGTGGCAGATGTCTCATTCCAGGATTAATATGCTAGAAGTACAGTTGGCT
GCAGTTAATAT
>Locus_55_Transcript_3/3_Confidence_0.667_Length_993
GACTTCCTCGTTCCTTGAAAAGCTTGAGAGCTTTCATCGTACACCATGTGTTATGTTGTA
GCCATGATGTTGTAAGGGATTAATCATCCTTGTACAGAACATATGATGCCTCCCTCTATT
GTTATATTGTGATATGATATGGTGAGATGTATGTTTTATCGGTCATGGGGAGATGGAGTC
ACCGAGTCGCTCCCCACTTGCTTATGTTGGCAGATTCCACGTAGAGGAGGTGATTAGTGT
CCGTTGTCCACGTGGCAGATGTCTCATTCCAGGTCAGCTTGATGGTTACAATAGTTTCAC
TACAGTATAGATCTAGGGATAAACTGCATAGTCTGCATTGCCTTGTTGCACATGTCACTC
CTAGCCTAATGACTATATATGGTGGCTACTCATTATGATCTGGTATGTGTTTTTGACTGC
TAGTTCAATATGGTTTTATACTCTATAGTGGTAAATGTCTTTGTTTTTTCACATGAGATT
CTTACATTCTGTTTGTCCATTGACTTTGCTTTATCTCCTCTGTTTTCTTGTTGAGCTTGG
TAGTGACTAGCTGTGATTACTAAGCATCGTGTATAGTTTTTCAGCATCAACAGCTTTAGA
GGTAAAGCTTGTTGATTGTTTTTGTTGATGACAGAGCGAACCAGTGATGTGAATCATGTG
ATGGAGGAGTTACTGTTTTGTGTTTTGTTGTATATAACACTGATGGCACGATGAATTAAA
AATGACGTTGAATAGTTGAAATTACGTAGGGATTTATGACCACTGACCGCCAAAGAAAAA
TGTTGCTACCCACCATTAAAAAATAAAGAGATGAGACGACATGGTGATTGGTTGTCAGCC
AATGAAAATGTTGTTTGTGTACACGTAGGATAATTGTGAGAGAGACAATTCAAATTGTAT
TCTAATTTGTATAATAGACTAGAAATTACTAGTGTCATTGGCACGGTAAACATTATTATA
GTTTCGTTCGCTCTTGCTCGAGTCGTGTCGTGT
>Locus_56_Transcript_1/6_Confidence_0.571_Length_1250
AGAATCCTCAGACCACCCCGTTCCCGTCGTTAACCTAAAGCTAGCTGCTTGTTTGAAAGA
ACAAAATATGCAAAATTTTGAGTGTTTCCACTACCGGACTTGTATGCAGCTTCAAAATGC
TGCTGCACCAGCTCAATCAACTGAGACCCAAGTCAAGTTTCGATTGTCCAAGGATTCTCT
TGAGACACTGTTGAGTTCAATGTCCTGCGTCAGAGATCAGCTGTCTGAGATGGCGAGTCC
GAGTCCGAGTCCAGTCCCGGATAAAGAATATGGGCGGGAGCGGGAGCGGGAGCACATCAC
GGTCCCTAACACAGAGAAAACATGAACACCAAAACATGCATCAAGGGTTAGGATTACTTC
TTTGAGGCTGCATCAAGAGATTCATCTGCTTCAGACTGCAGTGGAAGACAGCAATCACTC
ATCACTTTGAATTATCAACAAGGGATGATAAGGCAGGCAACATGACTTCTCTGATCCTTT
GAAAGAAAAAGAAAAGGTAATACAAAACAGAATGCTGCATAGAAAAAGCAAACTCCAACT
TCACAGTTCCCCTTCTCTAGTACGAATAAGCAGAGATTTCTAATGAATGCAATAGAAAAT
CTATCCTCTAATTTCCATCGAAGGTCTCAGACTCCACGATTGGAGACCGGGAGGTAAGTC
TCCGAACCGGGACTGTTGACAGGCAAAAATATTAAGGCCTTCGCCGAGTGTGTGCAGTGC
CCAAAAATGTTGCAGTCCCTGCACCACGTTGGCCATCGGCACGTAGTGCGTGTGCTGGGA
GCCTGCATTGGAGTTGGGCGTACTAGAAGGGTTGTGCGTTGCCACGTGCTGAGCATATAA
ATTATTTATGTATGCTAGCAATTCTATATCATATAGGGATCGAAAACTCTACTATAGAAT
ACCTGAATTTCTTGTATTAGCGGAAGCAGCGGAAGCGTGTGTACAGTTCTGGAAACCAAT
TGGGTTGTCCACGTGTCCTCAATTTGGTGTTAGTAGGGAGGAGAGGAAACTGACATAACT
CAAACCACTAGGGTTTTCATATGGGTGAGATCTGCTATTTATAATCGTAGATCCTTCACC
CACAATACCTTCATAATGTTGTCTCCACGATGTCCTTCACTAGATAGTACGGATATTCTT
TTCTCTTCTCTAACTGCTTTTCAAAATGGTTAGGATTTATTAATAAATAAACCGGATCGG
ATCGGTCCATTTGGACGCTCCTAAAAAAAAAAAAAAAAAAAAAAAAAAAA
>Locus_56_Transcript_2/6_Confidence_0.357_Length_987
AAGCAGTGGTATCAACGCAGAGTACGGGGCACATCACGGTCCCTAACACAGAGGAAACAT
GAACACCAAAACATGCATCAAGGGTTACGATTACTTCTTTGAGGCTGCATCAAGAGATTC
ATCTGCTTCAGACTGCAGTGGAAGACAGCAATCACTCATCACTTTGAATTATCAACAAGG
GATGATAAGGCAGGCAACATGACTTCTCTGATCCTTTGAAAGAAAAAGAAAAGGTAATAC
AAAACAGAATGCTGCATAGAAAAAGCAAACTCCAACTTCACAGTTCCCCTTCTCTAGTAC
GAATAAGCAGAGATTTCTAATGAATGCAATAGAAAATCTATCCTCTAATTTCCATCGAAG
GTCTCAGACTCCACGATTGGAGACCGGGAGGTAAGTCTCCGAACCGGGACTGTTGACAGG
CAAAAATATTAAGGCCTTCGCCGAGTGTGTGCAGTGCCCAAAAATGTTGCAGTCCCTGCA
CCACGTTGGCCATCGGCACGTAGTGCGTGTGCTGGGAGCCTGCATTGGAGTTGGGCGTAC
TAGAAGGGTTGTGCGTTGCCACGTGCTGAGCATATAAATTATTTATGTATGCTAGCAATT
CTATATCATATAGGGATCGAAAACTCTACTATAGAATACCTGAATTTCTTGTATTAGCGG
AAGCAGCGGAAGCGTGTGTACAGTTCTGGAAACCAATTGGGTTGTCCACGTGTCCTCAAT
TTGGTGTTAGTAGGGAGGAGAGGAAACTGACATAACTCAAACCACTAGGGTTTTCATATG
GGTGAGATCTGCTATTTATAATCGTAGATCCTTCACCCACAATACCTTCATAATGTTGTC
TCCACGATGTCCTTCACTAGATAGTACGGATATTCTTTTCTCTTCTCTAACTGCTTTTCA
AAATGGTTAGGATTTATTAATAAATAAACCGGATCGGATCGGTCCATTTGGACGCTCCTA
AAAAAAAAAAAAAAAAAAAAAAAAAAA
>Locus_56_Transcript_3/6_Confidence_0.571_Length_968
AGAATCCTCAGACCACCCCGTTCCCGTCGTTAACCTAAAGCTAGCTGCTTGTTTGAAAGA
ACAAAATATGCAAAATTTTGAGTGTTTCCACTACCGGACTTGTATGCAGCTTCAAAATGC
TGCTGCACCAGCTCAATCAACTGAGACCCAAGTCAAGTTTCGATTGTCCAAGGATTCTCT
TGAGACACTGTTGAGTTCAATGTCCTGCGTCAGAGATCAGCTGTCTGAGATGGCGAGTCC
GAGTCCGAGTCCGAGTCCAGTCCCGGATAAAGAATATGGGCGGGAGCGGGAGCGGGAGCA
CATCACGGTCCCTAACACAGAGAAAACATGAACACCAAAACATGCATCAAGGGTTAGGAT
TACTTCTTTGAGGCTGCATCAAGAGATTCATCTGCTTCAGACTGCAGTGGAAGACAGCAA
TCACTCATCACTTTGAATTATCAACAAGGGATGATAAGGCAGGCAACATGACTTCTCTGA
TCCTTTGAAAGAAAAAGAAAAGGTAATACAAAACAGAATGCTGCATAGAAAAAGCAAACT
CCAACTTCACAGTTCCCCTTCTCTAGTACGAATAAGCAGAGATTTCTAATGAATGCAATA
GAAAATCTATCCTCTAATTTCCATCGAAGGTCTCAGACTCCACGATTGGAGACCGGGAGG
TAAGTCTCCGAACCGGGACTGTTGACAGGCAAAAATATTAAGGCCTTCGCCGAGTGTGTG
CAGTGCCCAAAAATGTTGCAGTCCCTGCACCACGTTGGCCATCGGCACGTAGTGCGTGTG
CTGGGAGCCTGCATTGGAGTTGGGCGTACTAGAAGGGTTGTGCGTTGCCACGTGCTGAGC
ATATAAATTATTTATGTATGTTAGCAAATTCTATATGATATAGGGATCGAAAACTGTACT
ATAGAATACTTGAATTTCTTATATTAGCGGAAGTGTGTGTACAGTTCTGGAAACCAATTG
GGTTGTTC
>Locus_56_Transcript_4/6_Confidence_0.571_Length_1256
AGAATCCTCAGACCACCCCGTTCCCGTCGTTAACCTAAAGCTAGCTGCTTGTTTGAAAGA
ACAAAATATGCAAAATTTTGAGTGTTTCCACTACCGGACTTGTATGCAGCTTCAAAATGC
TGCTGCACCAGCTCAATCAACTGAGACCCAAGTCAAGTTTCGATTGTCCAAGGATTCTCT
TGAGACACTGTTGAGTTCAATGTCCTGCGTCAGAGATCAGCTGTCTGAGATGGCGAGTCC
GAGTCCGAGTCCGAGTCCAGTCCCGGATAAAGAATATGGGCGGGAGCGGGAGCGGGAGCA
CATCACGGTCCCTAACACAGAGAAAACATGAACACCAAAACATGCATCAAGGGTTAGGAT
TACTTCTTTGAGGCTGCATCAAGAGATTCATCTGCTTCAGACTGCAGTGGAAGACAGCAA
TCACTCATCACTTTGAATTATCAACAAGGGATGATAAGGCAGGCAACATGACTTCTCTGA
TCCTTTGAAAGAAAAAGAAAAGGTAATACAAAACAGAATGCTGCATAGAAAAAGCAAACT
CCAACTTCACAGTTCCCCTTCTCTAGTACGAATAAGCAGAGATTTCTAATGAATGCAATA
GAAAATCTATCCTCTAATTTCCATCGAAGGTCTCAGACTCCACGATTGGAGACCAGGAGG
TAAGTCTCCGAACCGGGGCTGTTGACGGGCAAAAATATTGAGGCCTTCGCCGATTGTGTA
CAGTGCCCAAAAACGTTGCAGTCCCTGCACCACGTTGGCCATCGGCACGTAGTGCGTGTG
CTGGGAGCCTGCATTGGAGTTGGGCGTACTAGAAGGGTTGTGCGTTGCCACGTGCTGAGC
ATATAAATTATTTATGTATGCTAGCAATTCTATATCATATAGGGATCGAAAACTCTACTA
TAGAATACCTGAATTTCTTGTATTAGCGGAAGCAGCGGAAGCGTGTGTACAGTTCTGGAA
ACCAATTGGGTTGTCCACGTGTCCTCAATTTGGTGTTAGTAGGGAGGAGAGGAAACTGAC
ATAACTCAAACCACTAGGGTTTTCATATGGGTGAGATCTGCTATTTATAATCGTAGATCC
TTCACCCACAATACCTTCATAATGTTGTCTCCACGATGTCCTTCACTAGATAGTACGGAT
ATTCTTTTCTCTTCTCTAACTGCTTTTCAAAATGGTTAGGATTTATTAATAAATAAACCG
GATCGGATCGGTCCATTTGGACGCTCCTAAAAAAAAAAAAAAAAAAAAAAAAAAAA
>Locus_56_Transcript_5/6_Confidence_0.143_Length_697
CTAAGCAGTGGTATCAACGCAGAGTACGGGGGGGAGAGGCGGTGACGGTGGTGGTGCACG
TGGGCGGTGACCGCGTTGGCAAGGACCGAGATCGACGGTGAGAGGGAGCTGAGTTTCGAC
CGATTTCCGACGAGATTTTGGCCGTTTGGAACTCGATTCAAGTGTGGTTGATGATCGGAA
GGATTATTCATAACTCTAGTTATGAAACTAACGCACGGGTTATGGGGTCATTTACCACTT
CTAGTCCGAGCAAACTCTAAAGAATCTATAGAATTCATTTTCCAAGCTCTGTGGAGGACT
CGGAACACTGGCCTTGATGCCAGTGATCGTAAGGTCATAAAAGAGATGCTGCAATTAGAC
AACGACTCTGATATCGATCCACTTTTAGTGTGCCTCCGCATGCTGATACGCAGGTGCGTT
TACGGAAACATCAACAAGGATGATATTCAGAAGCTGTTTCCCAGCGAGGTCCTGCCTGAA
CTGCAGAGGCTTCTCACTCTTCTTCTCCAGAAGTTCCAACGAGCATGGCGGCAAGATGTT
TTTATAGATAAAGTGACTGCTGTTCCCCACTTGAGATCAATGACATGGAACATGGCATCT
TCAGAAACAGATGCAGAAGAATCCTCAGACCACCCCGTTCCCGTCGTTAACCTAAAGCTT
CAAAATGCTGCTGCACCAGCTCAATCAACTGAGACCC
>Locus_56_Transcript_6/6_Confidence_0.571_Length_1256
AGAATCCTCAGACCACCCCGTTCCCGTCGTTAACCTAAAGCTAGCTGCTTGTTTGAAAGA
ACAAAATATGCAAAATTTTGAGTGTTTCCACTACCGGACTTGTATGCAGCTTCAAAATGC
TGCTGCACCAGCTCAATCAACTGAGACCCAAGTCAAGTTTCGATTGTCCAAGGATTCTCT
TGAGACACTGTTGAGTTCAATGTCCTGCGTCAGAGATCAGCTGTCTGAGATGGCGAGTCC
GAGTCCGAGTCCGAGTCCAGTCCCGGATAAAGAATATGGGCGGGAGCGGGAGCGGGAGCA
CATCACGGTCCCTAACACAGAGAAAACATGAACACCAAAACATGCATCAAGGGTTAGGAT
TACTTCTTTGAGGCTGCATCAAGAGATTCATCTGCTTCAGACTGCAGTGGAAGACAGCAA
TCACTCATCACTTTGAATTATCAACAAGGGATGATAAGGCAGGCAACATGACTTCTCTGA
TCCTTTGAAAGAAAAAGAAAAGGTAATACAAAACAGAATGCTGCATAGAAAAAGCAAACT
CCAACTTCACAGTTCCCCTTCTCTAGTACGAATAAGCAGAGATTTCTAATGAATGCAATA
GAAAATCTATCCTCTAATTTCCATCGAAGGTCTCAGACTCCACGATTGGAGACCGGGAGG
TAAGTCTCCGAACCGGGACTGTTGACAGGCAAAAATATTAAGGCCTTCGCCGAGTGTGTG
CAGTGCCCAAAAATGTTGCAGTCCCTGCACCACGTTGGCCATCGGCACGTAGTGCGTGTG
CTGGGAGCCTGCATTGGAGTTGGGCGTACTAGAAGGGTTGTGCGTTGCCACGTGCTGAGC
ATATAAATTATTTATGTATGCTAGCAATTCTATATCATATAGGGATCGAAAACTCTACTA
TAGAATACCTGAATTTCTTGTATTAGCGGAAGCAGCGGAAGCGTGTGTACAGTTCTGGAA
ACCAATTGGGTTGTCCACGTGTCCTCAATTTGGTGTTAGTAGGGAGGAGAGGAAACTGAC
ATAACTCAAACCACTAGGGTTTTCATATGGGTGAGATCTGCTATTTATAATCGTAGATCC
TTCACCCACAATACCTTCATAATGTTGTCTCCACGATGTCCTTCACTAGATAGTACGGAT
ATTCTTTTCTCTTCTCTAACTGCTTTTCAAAATGGTTAGGATTTATTAATAAATAAACCG
GATCGGATCGGTCCATTTGGACGCTCCTAAAAAAAAAAAAAAAAAAAAAAAAAAAA
>Locus_57_Transcript_1/1_Confidence_1.000_Length_1276
AAGCAGTGGTATCAACGCAGAGTACGGGGCATCAAAATCAAAGCTCACCCTAGACTACTA
CAAAAAGTCATGCCCGCGCTTCCCTGAGATCATGAACCAAATCATCACTGCCAAGCAAAC
GGCCTCCCCCGCCACTGCTGCTGGTGTCCTCCGCGTCTTCTTCCATGACTGCATGGTTGG
TGGTTGTGACGCCTCCACCCTTGTGGCTTCCAACGCCTTCACCAAGGCCGAGAGGGATGC
TGACATCAACCTCTCGCTACCTGGAGATGCATTCGATCTCGTGACACGAGCCAAAACTGT
CCTTGAGCTTGAGTGCCCGGGTGTAGTCTCTTGCACTGATATCCTCGCCGTCTCTGCTAG
GAACTTGGTCAAGATGGTCGGCGGCCCGTTCTATGAGGTTCCACTTGGTAGGAAAGATGG
GTTGGTCTCCCTTGCTTCTCGGGTTGCTGGCAACATTGCTTTCCCTAACATGACCATGAC
AGAGATCATAAACCAATTTCAAGCCAAGGGATTCAGCGTGCAGGAGATGGTCACATTGGT
TGGTGCTCACACCATTGGTTTCTCACACTGTGGCGAGTTCAGCAAAAGGATCTTCAATTT
CAGCAAGGATTCTCCAGTTGATCCCACAATGAACCCCTATTATGCAAAAGGATTGCAAGC
GTTGTGCACTAACCATGCCAAGGATTCAACAATGGCAGCATTCAACGACGTGATGACTCC
CGGCAAGTTTGACAACATGTACTACAAGAACCTCCAAAGGGGTTTAGGTCTGCTTGCTAC
AGATCAAGCAATGGCGGGAGACGCGAGGACAAAGCCTTTTGTTGACCTGTATGCAGCCAA
TGAGGCAGCATTCTTCAACGACTTTGCTCGTGCCATGGAGAAGGTCAGTTTGTTGGACAT
CAAGACAGGTAACGACGGAGAGGTCCGGAGCAGATGTGATCAGTTCAATGTGATCCACAC
CAATGCAATCCACAGTTGAGAAGATCTTTGAACAAAAAGGAAAATGGTGTTTGAATTTGT
AGAATCTTGCTTTGGTTTTGCATCAGTAGAAGATCCATAGTATTGTTCTGTTCATAGAAT
TGTAACAAAATTTCATGTATTGATGGTTCAGTCCTGCATGTATAGTAAAACATTTTGTTG
AACCAACCTCATAATAGCACAGATACATATGAAAATTTGAACCCATCATCTTATAGATGT
CGAGTATCTTGTAAAACCAAGTGGGAGTATCAAAGGAACAACAACTACTAGATCAGAAAA
AAAAAAAAAAAAAAAA
>Locus_58_Transcript_1/4_Confidence_0.571_Length_386
AGATTACTCAGGGAGACCATAAAAAGGCACCCAGCAGAGTACGGGGGAGACATGAGAAAC
AGATGTCGTGTTTGTTAGTAGACAACAACGTTGTTTTCTTTACCTGGAAGAGGAACAACA
AAAAGGACAGAACGCCATTCTCTAACTGTTATGTGTAAATTTTACTCGGTCGATGCAGGA
CTTGAGAAATAATGAGTTGAATTTGGAGTCGTTTGTGCTATAAACTAATTTCAATGGCAT
CATCAAGCAAGTAATGCTTTCATCTTCTTCTTCTTTGGACAAGATTCATACCCGAGTCGT
GGAAGCAGAGACCAAACCCGTTGAAGATCCTGCTGGTTCTCCACTAGGCTTGCTGTTTAA
TGATCTATGATCAGACTTTGTGCATT
>Locus_58_Transcript_2/4_Confidence_0.429_Length_1043
AGTGGTATCAACGCAGAGTACGGGGGGAGTCGACCAGTCGAGCGTCGAGCGTCTTCAACT
CCCACCATCAGCCGCTACACTCTTTCCCCTACCCTTACCCATCATCAGGCATCAACCATG
GCGCTCCAGCTCTGGGACTCCCTGAAGGAGTCAATAACAGCCTATACGGGCTTGTCACCA
GCCACCTTCTTCACCATCCTAGCGCTGGGCCTCGCCTTCTACTACGTCGTTACGGTACTC
TTCGGCTCCTCCTCCTCTTCCTCCGCCGCACACCACCGGGCCAGGTCCTTCGAGGACCAG
ATGGAGCCCCTTCCGCCGCCTGTTCAGGTTGGGGAGATCTCTGAGGATGAGTTGAAGCAG
TACGATGGGACTGACCCCAAGAAGCCCCTCCTTATGGCTATCAAGGGTCAGATCTATGAT
GTCTCTCAGAGCAGGATGTTTTATGGGCCCGGAGGGCCTTATGCATTGTTTGCTGGCAAG
GATGCGAGCCGAGCTCTCGCTAAGATGTCCTTTGAAGATAAAGATCTGACAGGAGATATC
TCCGGTTTGGGTCCTTTTGAGCTCGAGGCCTTGCAAGACTGGGAATACAAATTCATGGGC
AAATACGTCAAGGTTGGCACGATCAAGAAGCCGGTTTCAGAAGCCAATGGATCTGAACCC
ACCGTATCCTCTACTGCTGAAGCTGCTGTTCACGATGCACCAAAGCCAGCTGAAGATGTT
GTGCCGGAAAAGGTCGAGGAAACTGTTGAAGCAACTTCTGCTGCTGCTGATGAGAAAAAA
GAAGATTAAGATTAGAAGGGGGGGGGGGAGGACTTCTCAAGGATATGCATACATTGAGAC
ATGAGAAACAGATGTCGTGTTTGTTAGTAGACAACAACGTTGTTTTCTTTACCTGGAAGA
GGAACAACAAAAAGGACAGAACGCCATTCTCTAACTGTTATGTGTAAATTTTACTCGGTC
GATGCAGGACTTGAGAAATAATGAGTTGAATTTGGAGTCGTTTGTGCAAAAAAAAAAAAA
AAAAAGTACTCTGCGTTGATACC
>Locus_58_Transcript_3/4_Confidence_0.571_Length_1048
AGTGGTATCAACGCAGAGTACGGGGGGAGTCGACCAGTCGAGCGTCGAGCGTCTTCAACT
CCCACCATCAGCCGCTACACTCTTTCCCCTACCCTTACCCATCATCAGGCATCAACCATG
GCGCTCCAGCTCTGGGACTCCCTGAAGGAGTCAATAACAGCCTATACGGGCTTGTCACCA
GCCACCTTCTTCACCATCCTAGCGCTGGGCCTCGCCTTCTACTACGTCGTTACGGTACTC
TTCGGCTCCTCCTCCTCTTCCTCCGCCGCACACCACCGGGCCAGGTCCTTCGAGGACCAG
ATGGAGCCCCTTCCGCCGCCTGTTCAGGTTGGGGAGATCTCTGAGGATGAGTTGAAGCAG
TACGATGGGACTGACCCCAAGAAGCCCCTCCTTATGGCTATCAAGGGTCAGATCTATGAT
GTCTCTCAGAGCAGGATGTTTTATGGGCCCGGAGGGCCTTATGCATTGTTTGCTGGCAAG
GATGCGAGCCGAGCTCTCGCTAAGATGTCCTTTGAAGATAAAGATCTGACAGGAGATATC
TCCGGTTTGGGTCCTTTTGAGCTCGAGGCCTTGCAAGACTGGGAATACAAATTCATGGGC
AAATACGTCAAGGTTGGCACGATCAAGAAGCCGGTTTCAGAAGCCAATGGATCTGAACCC
ACCGTATCCTCTACTGCTGAAGCTGCTGTTCACGATGCACCAAAGCCAGCTGAAGATGTT
GTGCCGGAAAAGGTCGAGGAAACTGTTGAAGCAACTTCTGCTGCTGCTGATGAGAAAAAA
GAAGATTAAGATTAGAAGGGGGGGGGGGAGGACTTCTCAAGGATATGCATACATTGAGAC
ATGAGAAACAGATGTCGTGTTTGTTAGTAGACAACAACGTTGTTTTCTTTACCTGGAAGA
GGAACAACAAAAAGGACAGAACGCCATTCTCTAACTGTTATGTGTAAATTTTACTCGGTC
GATGCAGGACTTGAGAAATAATGAGTTGAATTTGGAGTCGTTTGTGCTAAAAAAAAAAAA
AAAAAAAAAAAAAAAAGGTACTCTGCGT
>Locus_58_Transcript_4/4_Confidence_0.571_Length_1175
AGTGGTATCAACGCAGAGTACGGGGGGAGTCGACCAGTCGAGCGTCGAGCGTCTTCAACT
CCCACCATCAGCCGCTACACTCTTTCCCCTACCCTTACCCATCATCAGGCATCAACCATG
GCGCTCCAGCTCTGGGACTCCCTGAAGGAGTCAATAACAGCCTATACGGGCTTGTCACCA
GCCACCTTCTTCACCATCCTAGCGCTGGGCCTCGCCTTCTACTACGTCGTTACGGTACTC
TTCGGCTCCTCCTCCTCTTCCTCCGCCGCACACCACCGGGCCAGGTCCTTCGAGGACCAG
ATGGAGCCCCTTCCGCCGCCTGTTCAGGTTGGGGAGATCTCTGAGGATGAGTTGAAGCAG
TACGATGGGACTGACCCCAAGAAGCCCCTCCTTATGGCTATCAAGGGTCAGATCTATGAT
GTCTCTCAGAGCAGGATGTTTTATGGGCCCGGAGGGCCTTATGCATTGTTTGCTGGCAAG
GATGCGAGCCGAGCTCTCGCTAAGATGTCCTTTGAAGATAAAGATCTGACAGGAGATATC
TCCGGTTTGGGTCCTTTTGAGCTCGAGGCCTTGCAAGACTGGGAATACAAATTCATGGGC
AAATACGTCAAGGTTGGCACGATCAAGAAGCCGGTTTCAGAAGCCAATGGATCTGAACCC
ACCGTATCCTCTACTGCTGAAGCTGCTGTTCACGATGCACCAAAGCCAGCTGAAGATGTT
GTGCCGGAAAAGGTCGAGGAAACTGTTGAAGCAACTTCTGCTGCTGCTGATGAGAAAAAA
GAAGATTAAGATTAGAAGGGGGGGGGGGAGGACTTCTCAAGGATATGCATACATTGAGAC
ATGAGAAACAGATGTCGTGTTTGTTAGTAGACAACAACGTTGTTTTCTTTACCTGGAAGA
GGAACAACAAAAAGGACAGAACGCCATTCTCTAACTGTTATGTGTAAATTTTACTCGGTC
GATGCAGGACTTGAGAAATAATGAGTTGAATTTGGAGTCGTTTGTGCTATAAACTAATTT
CAATGGCATCATCAAGCAAGTAATGCTTTCATCTTCTTCTTCTTTGGACAAGATTCATAC
CCGAGTCGTGGAAGCAGAGACCAAACCCGTTGAAGATCCTGCTGGTTCTCCACTAGGCTT
GCTGTTTAATGATCTATGATCAGACTTTGTGCATT
>Locus_59_Transcript_1/2_Confidence_1.000_Length_707
AAGCAGTGGTATCAACGCAGAGTACGGGGGGACAGCTCCAGTAACACACTTTGCGAACCT
CATGTTTTTTTTTGTGTGCGTGTGTTCTGTAGAAAGTTGTGCTGAAAGTGCTCACCATGA
CGGACGACAGAACGAAGCAGAAAGCAATCGAAGCCGCCGCCGATATCTTCGGTAATCACC
GATTCTCTCTCTGTATATATCTTTGCTTCCATGTTTGGAACTTCGATTCTGTGAGCTGCG
GTGAAGTACGTGAGTAGAATTGGTCGGGAAATTGATTGAGGAGTTTGTGGTGCGAGCAGG
CGTGGACTCGATAGCGGCGGATCTGAAGGATCAGAAGCTGACGGTGATCGGATCGATGGA
TGCTGTGGCGGTGGTGAAGAGGCTGAAGAAAGCATTGAAGATGGTCGATCTGGTATCTGT
TGGTCCGGCCAAGGAAGAGAAGAAAGAAGAGAAGAAGGAAGGAAAGAAAGAGGAGAAGAA
AGAGGAGAAGAAGGAAGCAAAGAAAGAGGAGAAAAAATAAAATAAATTTAAATAATTGTA
GTAGTATTATTAATATTAGTAATCGAATCGTAAACCCTTCGACTGATTTTTACTCGTTAT
TATTGAGTTTGGTTTGCTGTATGTAACCGAGATGAATATTATCAGTGTAATCGATTTGCT
ATTATTGTAATAGACGCGCTCAGAAGACCTCATTATGTACGTAAAAA
>Locus_59_Transcript_2/2_Confidence_1.000_Length_579
AAGCAGTGGTATCAACGCAGAGTACGGGGGGACAGCTCCAGTAACACACTTTGCGAACCT
CATGTTTTTTTTTGTGTGCGTGTGTTCTGTAGAAAGTTGTGCTGAAAGTGCTCACCATGA
CGGACGACAGAACGAAGCAGAAAGCAATCGAAGCCGCCGCCGATATCTTCGGCGTGGACT
CGATAGCGGCGGATCTGAAGGATCAGAAGCTGACGGTGATCGGATCGATGGATGCTGTGG
CGGTGGTGAAGAGGCTGAAGAAAGCATTGAAGATGGTCGATCTGGTATCTGTTGGTCCGG
CCAAGGAAGAGAAGAAAGAAGAGAAGAAGGAAGGAAAGAAAGAGGAGAAGAAAGAGGAGA
AGAAGGAAGCAAAGAAAGAGGAGAAAAAATAAAATAAATTTAAATAATTGTAGTAGTATT
ATTAATATTAGTAATCGAATCGTAAACCCTTCGACTGATTTTTACTCGTTATTATTGAGT
TTGGTTTGCTGTATGTAACCGAGATGAATATTATCAGTGTAATCGATTTGCTATTATTGT
AATAGACGCGCTCAGAAGACCTCATTATGTACGTAAAAA
>Locus_60_Transcript_1/2_Confidence_1.000_Length_1232
GCCAAGTCTCGCTCACTCTCCAGTCTCCCCACCTTTTTTTTTTCTCGGATTACGATTGCC
GGCGAGGATCGCATAATTCATTGACTCGATTGTCTCTAAAGTCTATCAACCTTGTTTTAT
AATGGATATAAGTGAACTTGATCGTGGACAAATCACTGTCCTGGGATCTGGAATTTGTGT
AATGCTATCAATGCATTTCACAGTACAACTTCTCTCACAGCATCTTTTTTATTGGAAGAA
TCCCAAGGAACAGAAGGCAATAATTATCATCATCCTCATGGCTCCCATATATGCTATTGA
CTCATTTGTAGGTCTGTTAGATGTCCATGGAAGCGAGACTTTCTTCACATTTCTGGACTC
AATTAAGGAATGTTACGAGGCACTGGTGATTGCTAAATTCTTGGCACTACTATATAGCTA
TCTGAACATATCTATCAGTAAGAATGTGGTTCCAGATGAGATCAAAGGAAGAGAAATCCA
CCATTCATTCCCCATGACTCTGTTTCAGCCTCGTACTGTCCATTTGGATCATAAGACATT
GACACTGCTGAAGCAGTGGACATGGCAATTCGTTATCATTCGCCCTGTATTGTCAGTTTT
GATGATAGCATTGCAACTACTGGGGATGTATACAACATGGGTCAGCTGGATATTCACCAT
AATCCTGAATATTTCTGTCTCATTGGCGCTGTATTCTTTGGTGCTCTTCTACCATGTGTT
TGCCAAGGAGTTGAAACCACACAATCCACTTGCCAAGTTCTTGTGCATCAAGGGTATTGT
GTTCTTCTGTTTTTGGCAGGGGATTGTGCTGGAGATTCTGGTTGCACTGGGCATTATTAA
ATCTAATCATTTCTGGATGGATGTGGAGCATCTGGAGGAAGCGATTCAGAACGTCTTGAT
CTGTTTGGAGATGGTTGTCTTCTCTGTCCTTCAACAATATGCATACAACGTCGCCCCTTA
CAGTGGAGACGTTGAGCAAAAGATGAAACTGAAGAAACGTGAATAACCAACAGAAATAAA
TGTGGCCAGCGGAAACTTTTATCAAATTACACATCATGTATAATGTATGTATACTTGACT
AATCTTTATATTCATTCTATGGTGAGATTTTGCAAGAACTAGGTTTTTAGCAGTTGATTA
CGTATCTATCCAATGGGTAGAGGCCATAGCTATACGAACTGACACTAGTAAAGTGGTTAA
AAAATTCTTAAAAACTCATATCTTCTCAAGAT
>Locus_60_Transcript_2/2_Confidence_1.000_Length_1280
GCCAAGTCTCGCTCACTCTCCAGTCTCCCCACCTTTTTTTTTTCTCGGATTACGATTGCC
GGCGAGGATCGCATAATTCATTGACTCGATTGTCTCTAAAGTCTATCAACCTTGTTTTAT
AATGGATATAAGTGAACTTGATCGTGGACAAATCACTGTCCTGGGATCTGGAATTTGTGT
AATGCTATCAATGCATTTCACAGTACAACTTCTCTCACAGCATCTTTTTTATTGGAAGAA
TCCCAAGGAACAGAAGGCAATAATTATCATCATCCTCATGGCTCCCATATATGCTATTGA
CTCATTTGTAGGTCTGTTAGATGTCCATGGAAGCGAGACTTTCTTCACATTTCTGGACTC
AATTAAGGAATGTTACGAGGCACTGGTGATTGCTAAATTCTTGGCACTACTATATAGCTA
TCTGAACATATCTATCAGTAAGAATGTGGTTCCAGATGAGATCAAAGGAAGAGAAATCCA
CCATTCATTCCCCATGACTCTGTTTCAGCCTCGTACTGTCCATTTGGATCATAAGACATT
GACACTGCTGAAGCAGTGGACATGGCAATTCGTTATCATTCGCCCTGTATTGTCAGTTTT
GATGATAGCATTGCAACTACTGGGGATGTATACAACATGGGTCAGCTGGATATTCACCAT
AATCCTGAATATTTCTGTCTCATTGGCGCTGTATTCTTTGGTGCTCTTCTACCATGTGTT
TGCCAAGGAGTTGAAACCACACAATCCACTTGCCAAGTTCTTGTGCATCAAGGGTATTGT
GTTCTTCTGTTTTTGGCAGGGGATTGTGCTGGAGATTCTGGTTGCACTGGGCATTATTAA
ATCTAATCATTTCTGGATGGATGTGGAGCATCTGGAGGAAGCGATTCAGAACGTCTTGAT
CTGTTTGGAGATGGTTGTCTTCTCTGTCCTTCAACAATATGCATACAACGTCGCCCCTTA
CAGTGGAGACGTTGAGCAAAAGATGAAACTGAAGAAACGTGAATAACCAACAGAAATAAA
TGTGGCCAGCGGAAACTTTTATCAAATTACACATCATGTATAATGTATGTATACTTGACT
AATCTTTATATTCATTCTATGGTGAGATTTTGCAAGAACTAGGTTTCATTGCAGGGATTG
TTACATGGAGAAGATGAACCTGATAATTCTATTGTGACACCCTATGTGATATTGGGAGTA
GTATATCATCATCAATCTTAGGAATGACAATGAGACAGGTACAGGACGGGTTTAGGAAAA
AAAAAAAAAAAAAAAAAAAA
>Locus_61_Transcript_1/4_Confidence_0.250_Length_421
GCGACGGGCCAATGTATATTGTATTGTATAGTAATAGGCTATAGCTAAAATAAAATGATC
TCAGAATTTCCACAATGCACCTGAATAGAGCACCAGCAAATGAAAGTTGCTAAAAATAAA
TTGTGCAAGTGTGACTTCTTCCATGATTTTATTCAATCACTTGAAGCATAATACAACAAT
TTACATTGTTCAGCAATGTACAGTGGAATCAGGCCTTTTTGACTAACGTGTTAGAGAGCG
AGGTGCGGGATTATATGCCAACAACAGAACAGAAAGCATCAAACGCAATGCTTGTTCTTG
TCAGATTTCTATCCAACTCTAGTCATAAAGTAGCAACAGAGAACCCTTTTTCCACCTGGA
TCTTTTTCACTTCCGTTTTTTTTTCCCCCTGTACTCTGCGTTGATACCACTGCTTAGATC
G
>Locus_61_Transcript_2/4_Confidence_0.500_Length_692
GGTAGTAGCATATGATTACAGCCCCAGCCCCAGGAACCACCAGCTCCATCCCCACATTTG
GATGGATGATGCATTTTCCAAGAAAGCAAGAAAGAACTCAACCTGACACCATCTAGCCTT
GGCTTTAGACCTGTTGGTGCAGACCCATACATGTGAATTGCCACACTTAGTGCACTGTAT
GCGCCTCGATTCCTCCGAGTAGTACTCACGCACATCCTGCCACTGATTTGAGGAACTAGG
TGACTTCTGGACACTTTGCTTGAATTCATTCTTTCTCAGTTGGTCATCATATTCTCTTCT
CTTTGCAGGATCAGAGAGAACCTCATAAGCACACTGAAGCTTCTTAAATGATTCACTTGC
CAGTAAACTCCCCAAATTTTTATCAGGATGCACAAGCATGGCCTTTTTATGATACTCCTT
CTTCAACATTGCACTATCAATCTTTTTGTGGCGAGGATATCCCAAGGCATCGTAGTGGTC
AAAACTACTGATTATCCGTTTCATTTCTATCAGTGAACTTCTGTTTTCCTTAACCACCTC
AGTAGAACACTCTGCCTGGTTTACTACAATATGTTTCACAGACGCTACTTCATGGGACGA
TTTGTACGAGTGAACCTTTTCAGATTGATCGGAAGGCCCAGTATGCTCGCACTCCTCAGA
TTCCCCCCGTACTCTGCGTTGATACCACTGCT
>Locus_61_Transcript_3/4_Confidence_0.375_Length_773
TTTCCATTTGCGGAGTGATTTTCTGTTTTCTTCCAAACAAATTAAACAGAAATAAGTTCC
CTTCATTTTACTCCTTCGAACTTTCCCCTCCTTTTTCATCTTCTTGACTCTTTTCTTTTC
CTTATTTTTTTTATTGACCACAAACAAACGGGGCCTCAGTTTAAGAAGCAAAAGTTCCAT
AATATCATCATGCTGCATATGATAAACCATTACCCCTTCAAATCAACCCAGGCTAGGTGG
TTTCGCGTTGCCTTCTGGTGCAGGAATATGTAGCCACAGGAACATATAAAAACTCAAGAT
TACCTGATTTGAGGAACTAGGTGACTTCTGGACACTTTGCTTGAATTCATTCTTTCTCAG
TTGGTCATCATATTCTCTTCTCTTTGCAGGATCAGAGAGAACCTCATAAGCACACTGAAG
CTTCTTAAATGATTCACTTGCCAGTAAACTCCCCAAATTTTTATCAGGATGCACAAGCAT
GGCCTTTTTATGATACTCCTTCTTCAACATTGCACTATCAATCTTTTTGTGGCGAGGATA
TCCCAAGGCATCGTAGTGGTCAAAACTACTGATTATCCGTTTCATTTCTATCAGTGAACT
TCTGTTTTCCTTAACCACCTCAGTAGAACACTCTGCCTGGTTTACTACAATATGTTTCAC
AGACGCTACTTCATGGGACGATTTGTACGAGTGAACCTTTTCAGATTGATCGGAAGGCCC
AGTATGCTCGCACTCCTCAGATTCCCCCCGTACTCTGCGTTGATACCACTGCT
>Locus_61_Transcript_4/4_Confidence_0.625_Length_1505
GCGACGGGCCAATGTATATTGTATTGTATAGTAATAGGCTATAGCTAAAATAAAATGATC
TCAGAATTTCCACAATGCACCTGAATAGAGCACCAGCAAATGAAAGTTGCTAAAAATAAA
TTGTGCAAGTGTGACTTCTTCCATGATTTTATTCAATCACTTGAAGCATAATACAACAAT
TTACATTGTTCAGCAATGTACAGTGGAATCAGGCCTTTTTGACTAACGTGTTAGAGAGCG
AGGTGCGGGATTATATGCCAACAACAGAACAGAAAGCATCAAACGCAATGCTTGTTCTTG
TCAGATTTCTATCCAACTCTAGTCATAAAGTAGCAACAGAGAACCCTTTTTCCACCTGGA
TCTTTTTCACTTCCGTTTTTTTTTCTTTTACCTTTGATTTGGAGGAAAGACGAAATGCAT
CCCAAGACGGAGGAGACGGAGGGTGGTCCTTCGGAATTCTTTATGAGAAAGCTCCAACAA
TGGCTAACTTTATGTCAATCCAGAAGAAGATCTTCTCCATTGCTTCTTCTGATGCAATTT
GAATGGACTCCAGCTCTTTCGGCGTTTGGAAGTCTCACAAAAAAGGCCAGAGGCAAGAGC
TTGCTGAAGCCACATCTCAAACTCTTCTTCCTCAACATCCATCATTTCTGCATCCAAGTC
CCAACAGAATCTGCTCGAGTTTGCACGAGTTGTTCTCTCCAAACCAACCATGTTCACATG
GAAGCTTGGCCTATGGGTGTTAGGCCTACAAGCCATTCCCTGACAAATAGCCCACTCTGA
CACATCAAAAATCTTGCTTTCCGCACAAACAAAAGCTCGTGGAATTTCCATCTTTTGAGG
TCCATTAAAGACGAGTGAACCCTTGTATTCAACCCATCCATCTCCATCCTTTGCCTGATG
ATATAGGCAGCAATCCTGACACCATCTAGCCTTGGCTTTAGACCTGTTGGTGCAGACCCA
TACATGTGAATTGCCACACTTAGTGCACTGTATGCGCCTCGATTCCTCCGAGTAGTACTC
ACGCACATCCTGCCACTGATTTGAGGAACTAGGTGACTTCTGGACACTTTGCTTGAATTC
ATTCTTTCTCAGTTGGTCATCATATTCTCTTCTCTTTGCAGGATCAGAGAGAACCTCATA
AGCACACTGAAGCTTCTTAAATGATTCACTTGCCAGTAAACTCCCCAAATTTTTATCAGG
ATGCACAAGCATGGCCTTTTTATGATACTCCTTCTTCAACATTGCACTATCAATCTTTTT
GTGGCGAGGATATCCCAAGGCATCGTAGTGGTCAAAACTACTGATTATCCGTTTCATTTC
TATCAGTGAACTTCTGTTTTCCTTAACCACCTCAGTAGAACACTCTGCCTGGTTTACTAC
AATATGTTTCACAGACGCTACTTCATGGGACGATTTGTACGAGTGAACCTTTTCAGATTG
ATCGGAAGGCCCAGTATGCTCGCACTCCTCAGATTCCCCCCGTACTCTGCGTTGATACCA
CTGCT
>Locus_62_Transcript_1/1_Confidence_1.000_Length_337
GGTATCAACGCAGAGTACGGAGGCTTGCTTCAAAGCCTCACCCCCCTCCCAGAACTGATA
CTCTCTGGATGCCCCAAGCTGGAAGTCGTCTTAAAGGACGATCAGCTACGCCCAAGCTGA
ATAATGGTTTTTCCTGAACTCCCTCACCGAACTCAGTAGATCTCATCAAATCTGGTAAGG
TGGACTTAAATGAGGAGGTGAAATCTGCAACTGAATTATACCAACAGCCAAGTCTATCAT
CTCATCAAATCTGGCTCTGTCTCTGGAAAGGCATTGTCTTATCACCAAGAAGGAAAAAAG
TTCAACAGGAACTGAAGTACTCCATCGAGAGAGCACT
>Locus_63_Transcript_1/8_Confidence_0.286_Length_729
CAACGCAGAGTACTTTTTTTTTTTTTTTTTTTTTTTTTCGGGTAAATGAAAAAAATCCCC
ACATATAACTTATAAGATTTACAGTCCAAATGATGGTACCATCGCTCAGAATCAGACAAT
AGAATGGAGAGCAATTACATTTTGTTTCCCATCTGCACAATGCACTAAAGAAAGAACTAC
TCAGCTAACAATGTGTATTGTTACCAACTGCATTTTCCCTACAGCAATGTAATACTTGCT
GGCAAATGGCAATGGCATGACCTCAGGCAGCCAATTTTCGTAAACTTATACAACAGAGGC
AGTTGATGCTGTGGAATCTCAATCCCCCATTTTTCCCCGAATAGCGACAGGTCCGTAAAT
CTTGCATCTTCTTGATCTTTAATAAATTAGGAGATCGGATGAGGGTTCCTTCCTAGGCCA
AAACCAGGTCCCCTTGTTCTCGATGTTCCGGTTGCTCCAAGGATGGTTCTTCTCGTTCCT
GTCGCTCCAACGTTGGTGGTTGTTCCTGAAACGGCAGAAGAATCTGCTGTATATCTTCTG
CGGTGAGCGTTTCATGCTCCAGAAGTGCGTTTGCTAGTGCATGCAATGCCTTCTCGTGCT
TCTGTAACAAGTGTTTGACACGCCGATAAGCTTCCCTTATGATTTTCATAACTGCAGCAT
CCACTCGCTTTTGCATTACTGCACCAGGCTTACTGATATGCTTAAACTCAGCGGGTAGCC
CCGCCTGAC
>Locus_63_Transcript_2/8_Confidence_0.571_Length_1653
CAACGCAGAGTACTTTTTTTTTTTTTTTTTTTTTTTTTCGGGTAAATGAAAAAAATCCCC
ACATATAACTTATAAGATTTACAGTCCAAATGATGGTACCATCGCTCAGAATCAGACAAT
AGAATGGAGAGCAATTACATTTTGTTTCCCATCTGCACAATGCACTAAAGAAAGAACTAC
TCAGCTAACAATGTGTATTGTTACCAACTGCATTTTCCCTACAGCAATGTAATACTTGCT
GGCAAATGGCAATGGCATGACCTCAGGCAGCCAATTTTCGTAAACTTATACAACAGAGGC
AGTTGATGCTGTGGAATCTCAATCCCCCATTTTTCCCCGAATAGCGACAGGTCCGTAAAT
CTTGCATCTTCTTGATCTTTAATAAATTAGGAGATCGGATGAGGGTTCCTTCCTAGGCCA
AAACCAGGTCCCCTTGTTCTCGATGTTCCGGTTGCTCCAAGGATGGTTCTTCTCGTTCCT
GTCGCTCCAACGTTGGTGGTTGTGGTTGTTCCTGAAACGGCAGAAGAATCTGCTGTATAT
CTTTTCCGGTGAGCGTTTCACGCTCCAGAAGTTCATTTGCTAGCGCATGCAATGCCTTCT
CATGCTGGGAAAATCACGTTCAAGGTCAATCAAGAAAAAGAATTCTCAAGTTAAACAATT
TCAGTTATCAAGAGGAGGATTCCCCCTGACCTTCTGTAACAAGTGTTTGACACGCCGACA
AGCTTTCTTTGCCATTTTCATAACTTCAGCATCAACTAGCTTTTGCATTGCACCACCAGG
CTTACTGATATGAATTGGACCAATTGCATCGCTCATCCCACAACTCGTAACCATGTATTT
GGCAAGGTTGGTAGCCTTAAAAAGATCCTTCTTTGCACCTGTTGTCACATGATCTTGACC
AAATATCATCTCTTCAGCCACCCTGCCACCCATACAAACATCAAGGCGAGCCAATAACTG
CTTCTTGCTGACTGAAGTCGCATCACTTGAAGGAAGCCGTGCAACCTTCCCGAGTGCAGA
TCCATGAGGCACGATTGTTGCTTTATAAATTGGACGTGCACCCTCGGTATTAAAAGCTAC
TATGGCATGACCGCTCTCATGATATGCGACAACCTTTTTATTTTCTTCAGATATAAACCT
AGTCTTATTAGCCGCACCCATGAGTATTCTGTCTTTGGCAAACTCCAATTGAGAGGCAGT
CAATTTCTCAGCGCCTTCAACAGCAGCCTTGATGGCAGCTATGTTGACCAAGTTGGCCAG
ATCTGCCCCGTTAAAACCAGGAGTACCACGAGCAATTGTTTTAACATCAACGTCATCAGC
CACTGGTTTATCCTGCAAATACAGCTCCAATATTTCTTGCCGACCCCGCACATCTGGGCT
AGGAACAACGATATGCTTGTCAAATCTTCCAGGCCTTGTCAAAGCTGGATCAAGAATATC
GGGCAAATTTGTCGCAGCCATCAATATGATTCCCTCATTTTGTTCAAAACCATCCATTTC
AACAAGGAGTTGATGCAAGGTCTTCTTTGTATGGCCTTCCCATTGCTTTCTTGTGGATCC
AATAGCATCGATCTCATCAATGAAAATAATGCAAGGAGCCTTTTTCTTGGCCGCTTGGAA
TAATGACCTCACTCGTCGAGCACCAACACCAAC
>Locus_63_Transcript_3/8_Confidence_0.571_Length_1438
CAACGCAGAGTACTTTTTTTTTTTTTTTTTTTTTTTTTCGGGTAAATGAAAAAAATCCCC
ACATATAACTTATAAGATTTACAGTCCAAATGATGGTACCATCGCTCAGAATCAGACAAT
AGAATGGAGAGCAATTACATTTTGTTTCCCATCTGCACAATGCACTAAAGAAAGAACTAC
TCAGCTAACAATGTGTATTGTTACCAACTGCATTTTCCCTACAGCAATGTAATACTTGCT
GGCAAATGGCAATGGCATGACCTCAGGCAGCCAATTTTCGTAAACTTATACAACAGAGGC
AGTTGATGCTGTGGAATCTCAATCCCCCATTTTTCCCCGAATAGCGACAGGTCCGTAAAT
CTTGCATCTTCTTGATCTTTAATAAATTAGGAGATCGGATGAGGGTTCCTTCCTAGGCCA
AAACCAGGTCCCCTTGTTCTCGATGTTCCGGTTGCTCCAAGGATGGTTCTTCTCGTTCCT
GTCGCTCCAACGTTGGTGGTTGTGGTTGTTCCTGAAACGGCAGAAGAATCTGCTGTATAT
CTTTTCCGGTGAGCGTTTCACGCTCCAGAAGTTCATTTGCTAGCGCATGCAATGCCTTCT
CATGCTTCTGTAACAAGTGTTTGACACGCCGACAAGCTTTCTTTGCCATTTTCATAACTT
CAGCATCAACTAGCTTTTGCATTGCACCACCAGGCTTACTGATATGAATTGGACCAATTG
CATCGCTCATCCCACAACTCGTAACCATGTATTTGGCAAGGTTGGTAGCCTTAAAAAGAT
CCTTCTTTGCACCTGTTGTCACATGATCTTGACCAAATATCATCTCTTCAGCCACCCTGC
CACCCATACAAACATCAAGGCGAGCCAATAACTGCTTCTTGCTGACTGAAGTCGCATCAC
TTGAAGGAAGCCGTGCAACCTTCCCGAGTGCAGATCCATGAGGCACGATTGTTGCTTTAT
AAATTGGACGTGCACCCTCGGTATTAAAAGCTACTATGGCATGACCGCTCTCATGATATG
CGACAACCTTTTTATTTTCTTCAGATATAAACCTAGTCTTATTAGCCGCACCCATGAGTA
TTCTGTCTTTGGCAAACTCCAATTGAGAGGCAGTCAATTTCTCAGCGCCTTCAACAGCAG
CCTTGATGGCAGCTATGTTGACCAAGTTGGCCAGATCTGCCCCGTTAAAACCAGGAGTAC
CACGAGCAATTGTTTTAACATCAACGTCATCAGCCACTGGTTTATCCTGCAAATACAGCT
CCAATATTTCTCGCCGACCCCGCACATCTGGGCGAGGAACAAAGATATGCCTGTCGAATC
TGCCAGGCCTTGTCAAAGCTGGATCAAGAATATCAGGCAAATTTGTCGCAGCAATCAATA
TGATTCCCCCATTTTCTTCAAAACCATCCATTTCAACAAGGAGTTGATGCAAAGTCTC
>Locus_63_Transcript_4/8_Confidence_0.571_Length_1593
CAACGCAGAGTACTTTTTTTTTTTTTTTTTTTTTTTTTCGGGTAAATGAAAAAAATCCCC
ACATATAACTTATAAGATTTACAGTCCAAATGATGGTACCATCGCTCAGAATCAGACAAT
AGAATGGAGAGCAATTACATTTTGTTTCCCATCTGCACAATGCACTAAAGAAAGAACTAC
TCAGCTAACCATGTGTATTGAATGTCCAGAATCAACTAGGACTTTGTTACCAACTGCATT
TTCCCTACAGCAGTGTAATACTTGCTGGCAAATGGCAATGGCATGACCTCAGGCAGCCAA
TTTTCGTAAACTTATACAACAGAGGCAGTTGATGCTGTGGAATCTCAATCCCCCATTTTT
CCCCGAATAGCGACAGGTCCGTAAATCTTGCATCTTCTTGATCTTTAATAAATTAGGAGA
TCGGATGAGGGTTCCTTCCTAGGCCAAAACCAGGTCCCCTTGTTCTCGATGTTCCGGTTG
CTCCAAGGATGGTTCTTCTCGTTCCTGTCGCTCCAACGTTGGTGGTTGTGGTTGTTCCTG
AAACGGCAGAAGAATCTGCTGTATATCTTTTCCGGTGAGCGTTTCACGCTCCAGAAGTTC
ATTTGCTAGCGCATGCAATGCCTTCTCATGCTTCTGTAACAAGTGTTTGACACGCCGACA
AGCTTTCTTTGCCATTTTCATAACTTCAGCATCAACTAGCTTTTGCATTGCACCACCAGG
CTTACTGATATGAATTGGACCAATTGCATCGCTCATCCCACAACTCGTAACCATGTATTT
GGCAAGGTTGGTAGCCTTAAAAAGATCCTTCTTTGCACCTGTTGTCACATGATCTTGACC
AAATATCATCTCTTCAGCCACCCTGCCACCCATACAAACATCAAGGCGAGCCAATAACTG
CTTCTTGCTGACTGAAGTCGCATCACTTGAAGGAAGCCGTGCAACCTTCCCGAGTGCAGA
TCCATGAGGCACGATTGTTGCTTTATAAATTGGACGTGCACCCTCGGTATTAAAAGCTAC
TATGGCATGACCGCTCTCATGATATGCGACAACCTTTTTATTTTCTTCAGATATAAACCT
AGTCTTATTAGCCGCACCCATGAGTATTCTGTCTTTGGCAAACTCCAATTGAGAGGCAGT
CAATTTCTCAGCGCCTTCAACAGCAGCCTTGATGGCAGCTATGTTGACCAAGTTGGCCAG
ATCTGCCCCGTTAAAACCAGGAGTACCACGAGCAATTGTTTTAACATCAACGTCATCAGC
CACTGGTTTATCCTGCAAATACAGCTCCAATATTTCTTGCCGACCCCGCACATCTGGGCT
AGGAACAACGATATGCTTGTCAAATCTTCCAGGCCTTGTCAAAGCTGGATCAAGAATATC
GGGCAAATTTGTCGCAGCCATCAATATGATTCCCTCATTTTGTTCAAAACCATCCATTTC
AACAAGGAGTTGATGCAAGGTCTTCTTTGTATGGCCTTCCCATTGCTTTCTTGTGGATCC
AATAGCATCGATCTCATCAATGAAAATAATGCAAGGAGCCTTTTTCTTGGCCGCTTGGAA
TAATGACCTCACTCGTCGAGCACCAACACCAAC
>Locus_63_Transcript_5/8_Confidence_0.571_Length_1567
CAACGCAGAGTACTTTTTTTTTTTTTTTTTTTTTTTTTCGGGTAAATGAAAAAAATCCCC
ACATATAACTTATAAGATTTACAGTCCAAATGATGGTACCATCGCTCAGAATCAGACAAT
AGAATGGAGAGCAATTACATTTTGTTTCCCATCTGCACAATGCACTAAAGAAAGAACTAC
TCAGCTAACAATGTGTATTGTTACCAACTGCATTTTCCCTACAGCAATGTAATACTTGCT
GGCAAATGGCAATGGCATGACCTCAGGCAGCCAATTTTCGTAAACTTATACAACAGAGGC
AGTTGATGCTGTGGAATCTCAATCCCCCATTTTTCCCCGAATAGCGACAGGTCCGTAAAT
CTTGCATCTTCTTGATCTTTAATAAATTAGGAGATCGGATGAGGGTTCCTTCCTAGGCCA
AAACCAGGTCCCCTTGTTCTCGATGTTCCGGTTGCTCCAAGGATGGTTCTTCTCGTTCCT
GTCGCTCCAACGTTGGTGGTTGTGGTTGTTCCTGAAACGGCAGAAGAATCTGCTGTATAT
CTTTTCCGGTGAGCGTTTCACGCTCCAGAAGTTCATTTGCTAGCGCATGCAATGCCTTCT
CATGCTTCTGTAACAAGTGTTTGACACGCCGACAAGCTTTCTTTGCCATTTTCATAACTT
CAGCATCAACTAGCTTTTGCATTGCACCACCAGGCTTACTGATATGAATTGGACCAATTG
CATCGCTCATCCCACAACTCGTAACCATGTATTTGGCAAGGTTGGTAGCCTTAAAAAGAT
CCTTCTTTGCACCTGTTGTCACATGATCTTGACCAAATATCATCTCTTCAGCCACCCTGC
CACCCATACAAACATCAAGGCGAGCCAATAACTGCTTCTTGCTGACTGAAGTCTCATCAC
TTGAAGGAAGCTGTGTAACCATCCCGAGTGCAGATCCACGAGGCATGATCGTTGCTTTAT
GAATTGGATGTGCACCTTCGGTATTAAAAGCTACTATTGCATGACCACTCTCATGATACG
CGGTAAGCTTTTTATTTTCTTCAGATATAAACATAGTCTTACGCTCCGTACCCATGAGTA
TTCTGTCTATGGCAAACTCCAATTGAGAGGCAGTCAATTTCTCCTTGCCTTCAACAGCAG
CCTTGATGGCAGCAATGTTGACCAGGTTGGCCAGATCTGCCCCGTTAAAGCCAGGAGTAC
CACGAGCAATTGTTCTAACATCAACGTCATCAGCCACTGGTTTATCCTGCAAATACAGCT
CCAATATTTCTTGCCGACCCCGCACATCTGGGCTAGGAACAACGATATGCTTGTCAAATC
TTCCAGGCCTTGTCAAAGCTGGATCAAGAATATCGGGCAAATTTGTCGCAGCCATCAATA
TGATTCCCTCATTTTGTTCAAAACCATCCATTTCAACAAGGAGTTGATGCAAGGTCTTCT
TTGTATGGCCTTCCCATTGCTTTCTTGTGGATCCAATAGCATCGATCTCATCAATGAAAA
TAATGCAAGGAGCCTTTTTCTTGGCCGCTTGGAATAATGACCTCACTCGTCGAGCACCAA
CACCAAC
>Locus_63_Transcript_6/8_Confidence_0.095_Length_409
GTCATGGTAGAGCTAAGGCTACTTACTACTTTTGCAGTGCCTGTTTTCTGAGAGTGAATT
AAAAATTACTCACCAGCACAGTTGTGTGACCAATGTAACTTTTGCAAGTTTGCAAACTTA
CTCATTGTCTGCAAACTCTAATCAACCATAATTATATCAATAGATGTCTGTACAATAAGC
CTAATATGTGATAACAATATTTACTTCGGGTAAATGAAAAAAGCCCCACATATAACAGAG
GCAAAATCCCCACATTGATGCTGTGGAACAAGACCCCGTCAAAATCTCTGGAATCTCATT
TCCCCATTTTTCCCTAATAGCAGCAGGTCCATAATCTTGCATCTTCTTGATCTTTAATAA
ACCGGGTGGTCCCCTTGTTCTCGATGTTCCGGTTGCTCCAAGGACGGTT
>Locus_63_Transcript_7/8_Confidence_0.286_Length_723
CAACGCAGAGTACTTTTTTTTTTTTTTTTTTTTTTTTTCGGGTAAATGAAAAAAATCCCC
ACATATAACTTATAAGATTTACAGTCCAAATGATGGTACCATCGCTCAGAATCAGACAAT
AGAATGGAGAGCAATTACATTTTGTTTCCCATCTGCACAATGCACTAAAGAAAGAACTAC
TCAGCTAACAATGTGTATTGTTACCAACTGCATTTTCCCTACAGCAATGTAATACTTGCT
GGCAAATGGCAATGGCATGACCTCAGGCAGCCAATTTTCGTAAACTTATACAACAGAGGC
AGTTGATGCTGTGGAATCTCAATCCCCCATTTTTCCCCGAATAGCGACAGGTCCGTAAAT
CTTGCATCTTCTTGATCTTTAATAAATTAGGAGATCGGATGAGGGTTCCTTCCTAGGCCA
AAACCAGGTCCCCTTGTTCTCGATGTTCCGGTTGCTCCAAGGATGGTTCTTCTCGTTCCT
GTCGCTCCAACGTTGGTGGTTGTTCCTGAAACGGCAGAAGAATCTGCTGTATATCTTCTG
CGGTGAGCGTTTCATGCTCCAGAAGTGCGTTTGCTAGTGCATGCAATGCCTTCTCGTGCT
TCTGTAACAAGTGTTTGACACGCCGATAAGCTTCCCTTATGATTTTCATAACTGCAGCAT
CCACTCGCTTTTGCATTACTGCACCAGGCTTACTGATATGAATTGGACCAATTGCATCGC
TCA
>Locus_63_Transcript_8/8_Confidence_0.571_Length_1567
CAACGCAGAGTACTTTTTTTTTTTTTTTTTTTTTTTTTCGGGTAAATGAAAAAAATCCCC
ACATATAACTTATAAGATTTACAGTCCAAATGATGGTACCATCGCTCAGAATCAGACAAT
AGAATGGAGAGCAATTACATTTTGTTTCCCATCTGCACAATGCACTAAAGAAAGAACTAC
TCAGCTAACAATGTGTATTGTTACCAACTGCATTTTCCCTACAGCAATGTAATACTTGCT
GGCAAATGGCAATGGCATGACCTCAGGCAGCCAATTTTCGTAAACTTATACAACAGAGGC
AGTTGATGCTGTGGAATCTCAATCCCCCATTTTTCCCCGAATAGCGACAGGTCCGTAAAT
CTTGCATCTTCTTGATCTTTAATAAATTAGGAGATCGGATGAGGGTTCCTTCCTAGGCCA
AAACCAGGTCCCCTTGTTCTCGATGTTCCGGTTGCTCCAAGGATGGTTCTTCTCGTTCCT
GTCGCTCCAACGTTGGTGGTTGTGGTTGTTCCTGAAACGGCAGAAGAATCTGCTGTATAT
CTTTTCCGGTGAGCGTTTCACGCTCCAGAAGTTCATTTGCTAGCGCATGCAATGCCTTCT
CATGCTTCTGTAACAAGTGTTTGACACGCCGACAAGCTTTCTTTGCCATTTTCATAACTT
CAGCATCAACTAGCTTTTGCATTGCACCACCAGGCTTACTGATATGAATTGGACCAATTG
CATCGCTCATCCCACAACTCGTAACCATGTATTTGGCAAGGTTGGTAGCCTTAAAAAGAT
CCTTCTTTGCACCTGTTGTCACATGATCTTGACCAAATATCATCTCTTCAGCCACCCTGC
CACCCATACAAACATCAAGGCGAGCCAATAACTGCTTCTTGCTGACTGAAGTCGCATCAC
TTGAAGGAAGCCGTGCAACCTTCCCGAGTGCAGATCCATGAGGCACGATTGTTGCTTTAT
AAATTGGACGTGCACCCTCGGTATTAAAAGCTACTATGGCATGACCGCTCTCATGATATG
CGACAACCTTTTTATTTTCTTCAGATATAAACCTAGTCTTATTAGCCGCACCCATGAGTA
TTCTGTCTTTGGCAAACTCCAATTGAGAGGCAGTCAATTTCTCAGCGCCTTCAACAGCAG
CCTTGATGGCAGCTATGTTGACCAAGTTGGCCAGATCTGCCCCGTTAAAACCAGGAGTAC
CACGAGCAATTGTTTTAACATCAACGTCATCAGCCACTGGTTTATCCTGCAAATACAGCT
CCAATATTTCTTGCCGACCCCGCACATCTGGGCTAGGAACAACGATATGCTTGTCAAATC
TTCCAGGCCTTGTCAAAGCTGGATCAAGAATATCGGGCAAATTTGTCGCAGCCATCAATA
TGATTCCCTCATTTTGTTCAAAACCATCCATTTCAACAAGGAGTTGATGCAAGGTCTTCT
TTGTATGGCCTTCCCATTGCTTTCTTGTGGATCCAATAGCATCGATCTCATCAATGAAAA
TAATGCAAGGAGCCTTTTTCTTGGCCGCTTGGAATAATGACCTCACTCGTCGAGCACCAA
CACCAAC
>Locus_64_Transcript_1/7_Confidence_0.500_Length_2732
AAGCAGTGGTATCAACGCAGAGTACGGGGAATCTTAGATGACGATTCTGCCCATACGTTG
AATAGTTGTTGACACCTCATGTTGCAGGTTTGTGGACACCTCTTGCTGCAGGTCGTCCAC
ACCTTCTGTTTTAGATCTTCAATCTGCACCTTCTGCTTTAGATCATCAATATTGTTCAGG
TCATCGACACCTCATGTTTTAGGTCGTCAAGCTCTAAATCGTCAACACCTCATATTTTAG
GTCGTGGAGTTGCATGTCGTCGACACCTCCTATCCCAGATTGCCAAGCTCCCATGTCGTC
ATCTCTCAGGTTGTCAACTCCCAGGTCACAAGCTCACACGTTGTGAGCTCCTAGATCTTC
GAGCTCAATGTTGCGAACTCCTAAGTCATCAACTAGCAGGTTACAAGCTCCCAGGTCGCG
GCTCGCGAGCTCTCAAGTCGTCGAGCTCCAAGTTGTCAACATCAGCTTGGCTGCCCTATG
CTGTTGCTGCCTTCTAGATGCATGCTTCTGAGAATTCATGCATGGATCGATGTAAAGAGA
ATTCAATTGACCCATGAAAGATTGAAGATTTTTCGTTGGATGCAGATATTTTCTTTTCTT
TTCTTTTTCGTTTCCATTGCTTTTAATGTTCTTTTTCTTTTCTCTCTTCTTTCTTTTTCT
TTCTGGATATCCATGCAGGGGGCATGTCCAGCATGAGGTTTCTGTCTTATGATGAAGTCA
AACGTCACATTTCTTACGAGGATTGTCACAAACAAATCCTAGTTACTTCTGTCCTCTTCT
ACTGCCTTCGATCCTCCTTCAATGGGCTCGTTTCCTGGACAATCCTCTCCTGTCACTCTT
CAGACCATCAATCCGAAGTTTTCTCAGACGTGCCACTTTTCAGGTCTTAAAATGCGAGTA
TGCTGTTCGTGGTGAGATTGTTACCATTGCGCAGAGGCTACAAGAGCAGCTGGCGGAGAA
TCCCAGTTCCCTTCCCTTTGACGAGATACTATACTGTAATATTGGCAATCCTCAGTCTCT
TGGTCAGCAGCCGATAACCTTTTTCCGAGAGGTGCTTGCACTTACTGACCATCCTATTAT
TCTGGATAGTAGCGAGACACAAGGTTTATTCAGTGCTGATGCAATAGAAAGAGCTTATCA
AATCCTTGATCAAATTCCTGGGAGAGCAACAGGTGCATATAGTCACAGTCAGGGTGTTAA
AGGATTACGTGACACAATTGCTGCTGGGATTGAAGCTCGTGATGGTTTCCCTGCTGATCC
AAATGATATATTTCTGACTGATGGAGCAAGCCCCGGTGTCCACATGATGATGCAGTTGCT
TCTTAGATCAGAGCAAGATGGCATTCTTTGTCCGATTCCTCAATACCCATTGTACTCTGC
TTCAATTGCCCTCCATGGTGGCACACTTGTCCCTTACTATCTTGATGAAGCAACTGGATG
GGGTTTGGAAGTTTTAGAGCTTAAGAATCAACTAGAAGCGGCAAAGTCCAGGGGTGTGAC
AGTTAGGGCCTTGGTAGTGATAAATCCAGGCAATCCAACTGGGCAGGTTCTTGCCGAGGA
AAACCAGAAACAAATTGTTCAATTTTGCAAAAATGAAGGCCTTGTTCTTCTTGCTGATGA
GGTATACCAAGAAAATGTCTATGTTTCTGACAAGCAGTTCCACTCATTCAAGAAAATCTC
GCGATCTATGGGTTATGGTGAGAAAGATATTGCCTTGGTTTCTTTTCAATCAGTCTCAAA
AGGATATTATGGGGAATGTGGGAAAAGAGGCGGTTACATGGAAGTTACTGGTTTCAGCAC
TGATGTGAAGGAACAAATCTACAAAGTTGCTTCTGTTAATTTATGTTCTAATATCTCTGG
TCAGATTCTTGCCAGCTTGGTCATGAGTCCACCCAAGGTTGGAGACGAATCATATGAAAC
TTATTCTGCGGAGAAAGATGGAATTCTCTCCTCCTTGGCTAGGCGTGCAAAGACTTTGGA
AGATGCATTGAACAGCCTAGAAGGCGTAACTTGCAACAAAGCTGAGGGAGCAATGTATCT
CTTTCCTCGTATTCGGCTTCCTGAAAAGGCAATTAAAGCAGCAGAAGCTGCAAATAAAGC
CCCGGATGGTTTCTACGCTCTTCGCCTTCTTGAAGAGACTGGAATAGTCGTCGTTCCAGG
ATCTGGGTTTAGGCAGGTGCCTGGCACTTGGCATTTCAGGTGCACAATTCTGCCCCAAGA
GGATAAAATCCCGGCCATTGTGGAGCGGTTGAAAGCGTTCCACAAGAAATTCATGGACGA
GTACCGTGACTGAGGAGTGCCATCTAGCTAGCTTCCATACAAACAAGGCTGTCAAAGGCA
TCATGAATAAGGTTTTCAGCCATTCACTTGTTAGTAGGGACTTGGTCATTTTGCCCCCCT
AATTTTGGAAACTTGGATCTGCTACCGAATACATCAGAGTAGTAGTAGTTTTTCTCTAGC
AAGTAATCAAGTGACGGAGTATTTCAAGTAGATCAAACGAACGCCTGTAAGTCATAAATT
TCTCATGTTGGAGACATGGGTCTTTGAGGGAAATTGATTTTGGGGTGAGGAAGATTTCTC
TAATATCTCCAGTGCTTTTGTAATAATATATGCTTGGGACTAAGATACTAATCTGTAGTA
GCAATGTTGAAACTTAATCACAAGGATTTGAGTAGGTTCCTGATTCAGTTCAACCTGCAA
TTTGAATAAAAGATCTAACAAAATCTGAGTAT
>Locus_64_Transcript_2/7_Confidence_0.500_Length_2560
AAGCAGTGGTATCAACGCAGAGTACGGGGAATCTTAGATGACGATTCTGCCCATACGTTG
AATAGTTGTTGACACCTCATGTTGCAGGTTTGTGGACACCTCTTGCTGCAGGTCGTCCAC
ACCTTCTGTTTTAGATCTTCAATCTGCACCTTCTGCTTTAGATCATCAATATTGTTCAGG
TCATCGACACCTCATGTTTTAGGTCGTCAAGCTCTAAATCGTCAACACCTCATATTTTAG
GTCGTGGAGTTGCATGTCGTCGACACCTCCTATCCCAGATTGCCAAGCTCCCATGTCGTC
ATCTCTCAGGTTGTCAACTCCCAGGTCACAAGCTCACACGTTGTGAGCTCCTAGATCTTC
GAGCTCAATGTTGCGAACTCCTAAGTCATCAACTAGCAGGTTACAAGCTCCCAGGTCGCG
GCTCGCGAGCTCTCAAGTCGTCGAGCTCCAAGTTGTCAACATCAGCTTGGCTGCCCTATG
CTGTTGCTGCCTTCTAGATGCATGCTTCTGAGAATTCATGCATGGATCGATGGGGCATGT
CCAGCATGAGGTTTCTGTCTTATGATGAAGTCAAACGTCACATTTCTTACGAGGATTGTC
ACAAACAAATCCTAGTTACTTCTGTCCTCTTCTACTGCCTTCGATCCTCCTTCAATGGGC
TCGTTTCCTGGACAATCCTCTCCTGTCACTCTTCAGACCATCAATCCGAAGGTCTTAAAA
TGCGAGTATGCTGTTCGTGGTGAGATTGTTACCATTGCGCAGAGGCTACAAGAGCAGCTG
GCGGAGAATCCCAGTTCCCTTCCCTTTGACGAGATACTATACTGTAATATTGGCAATCCT
CAGTCTCTTGGTCAGCAGCCGATAACCTTTTTCCGAGAGGTGCTTGCACTTACTGACCAT
CCTATTATTCTGGATAGTAGCGAGACACAAGGTTTATTCAGTGCTGATGCAATAGAAAGA
GCTTATCAAATCCTTGATCAAATTCCTGGGAGAGCAACAGGTGCATATAGTCACAGTCAG
GGTGTTAAAGGATTACGTGACACAATTGCTGCTGGGATTGAAGCTCGTGATGGTTTCCCT
GCTGATCCAAATGATATATTTCTGACTGATGGAGCAAGCCCCGGTGTCCACATGATGATG
CAGTTGCTTCTTAGATCAGAGCAAGATGGCATTCTTTGTCCGATTCCTCAATACCCATTG
TACTCTGCTTCAATTGCCCTCCATGGTGGCACACTTGTCCCTTACTATCTTGATGAAGCA
ACTGGATGGGGTTTGGAAGTTTTAGAGCTTAAGAATCAACTAGAAGCGGCAAAGTCCAGG
GGTGTGACAGTTAGGGCCTTGGTAGTGATAAATCCAGGCAATCCAACTGGGCAGGTTCTT
GCCGAGGAAAACCAGAAACAAATTGTTCAATTTTGCAAAAATGAAGGCCTTGTTCTTCTT
GCTGATGAGGTATACCAAGAAAATGTCTATGTTTCTGACAAGCAGTTCCACTCATTCAAG
AAAATCTCGCGATCTATGGGTTATGGTGAGAAAGATATTGCCTTGGTTTCTTTTCAATCA
GTCTCAAAAGGATATTATGGGGAATGTGGGAAAAGAGGCGGTTACATGGAAGTTACTGGT
TTCAGCACTGATGTGAAGGAACAAATCTACAAAGTTGCTTCTGTTAATTTATGTTCTAAT
ATCTCTGGTCAGATTCTTGCCAGCTTGGTCATGAGTCCACCCAAGGTTGGAGACGAATCA
TATGAAACTTATTCTGCGGAGAAAGATGGAATTCTCTCCTCCTTGGCTAGGCGTGCAAAG
ACTTTGGAAGATGCATTGAACAGCCTAGAAGGCGTAACTTGCAACAAAGCTGAGGGAGCA
ATGTATCTCTTTCCTCGTATTCGGCTTCCTGAAAAGGCAATTAAAGCAGCAGAAGCTGCA
AATAAAGCCCCGGATGGTTTCTACGCTCTTCGCCTTCTTGAAGAGACTGGAATAGTCGTC
GTTCCAGGATCTGGGTTTAGGCAGGTGCCTGGCACTTGGCATTTCAGGTGCACAATTCTG
CCCCAAGAGGATAAAATCCCGGCCATTGTGGAGCGGTTGAAAGCGTTCCACAAGAAATTC
ATGGACGAGTACCGTGACTGAGGAGTGCCATCTAGCTAGCTTCCATACAAACAAGGCTGT
CAAAGGCATCATGAATAAGGTTTTCAGCCATTCACTTGTTAGTAGGGACTTGGTCATTTT
GCCCCCCTAATTTTGGAAACTTGGATCTGCTACCGAATACATCAGAGTAGTAGTAGTTTT
TCTCTAGCAAGTAATCAAGTGACGGAGTATTTCAAGTAGATCAAACGAACGCCTGTAAGT
CATAAATTTCTCATGTTGGAGACATGGGTCTTTGAGGGAAATTGATTTTGGGGTGAGGAA
GATTTCTCTAATATCTCCAGTGCTTTTGTAATAATATATGCTTGGGACTAAGATACTAAT
CTGTAGTAGCAATGTTGAAACTTAATCACAAGGATTTGAGTAGGTTCCTGATTCAGTTCA
ACCTGCAATTTGAATAAAAGATCTAACAAAATCTGAGTAT
>Locus_64_Transcript_3/7_Confidence_0.150_Length_187
TAAGCAGTGGTATCAACGCAGAGTACGGGGGATCCTCAACCGTCTCCTTCTTTGTCAGTT
GAAGATCGATCTCCACCGGACACGTGGACGACCTTGATTTCTCCGACAGTTGTGGAAGAT
TCTTCTTGGATGTGTATATATAGCTAGTGCTGATGCAATAGAAAGAGCTTATCAAATCCT
TGATCAA
>Locus_64_Transcript_4/7_Confidence_0.450_Length_2242
CTTGGCTGCCCTATGCTGTTGCTGCCTTCTAGATGCATGCTTCTGAGAATTCATGCATGG
ATCGATGTAAAGAGAATTCAATTGACCCATGAAAGATTGAAGATTTTTCGTTGGATGCAG
ATATTTTCTTTTCTTTTCTTTTTCGTTTCCATTGCTTTTAATGTTCTTTTTCTTTTCTCT
CTTCTTTCTTTTTCTTTCTGGATATCCATGCAGGGGGCATGTCCAGCATGAGGTTTCTGT
CTTATGATGAAGTCAAACGTCACATTTCTTACGAGGATTGTCACAAACAAATCCTAGTTA
CTTCTGTCCTCTTCTACTGCCTTCGATCCTCCTTCAATGGGCTCGTTTCCTGGACAATCC
TCTCCTGTCACTCTTCAGACCATCAATCCGAAGGTCTTAAAATGCGAGTATGCTGTTCGT
GGTGAGATTGTTACCATTGCGCAGAGGCTACAAGAGCAGCTGGCGGAGAATCCCAGTTCC
CTTCCCTTTGACGAGATACTATACTGTAATATTGGCAATCCTCAGTCTCTTGGTCAGCAG
CCGATAACCTTTTTCCGAGAGGTGCTTGCACTTACTGACCATCCTATTATTCTGGATAGT
AGCGAGACACAAGGTTTATTCAGTGCTGATGCAATAGAAAGAGCTTATCAAATCCTTGAT
CAAATTCCTGGGAGAGCAACAGGTGCATATAGTCACAGTCAGGGTGTTAAAGGATTACGT
GACACAATTGCTGCTGGGATTGAAGCTCGTGATGGTTTCCCTGCTGATCCAAATGATATA
TTTCTGACTGATGGAGCAAGCCCCGGTGTCCACATGATGATGCAGTTGCTTCTTAGATCA
GAGCAAGATGGCATTCTTTGTCCGATTCCTCAATACCCATTGTACTCTGCTTCAATTGCC
CTCCATGGTGGCACACTTGTCCCTTACTATCTTGATGAAGCAACTGGATGGGGTTTGGAA
GTTTTAGAGCTTAAGAATCAACTAGAAGCGGCAAAGTCCAGGGGTGTGACAGTTAGGGCC
TTGGTAGTGATAAATCCAGGCAATCCAACTGGGCAGGTTCTTGCCGAGGAAAACCAGAAA
CAAATTGTTCAATTTTGCAAAAATGAAGGCCTTGTTCTTCTTGCTGATGAGGTATACCAA
GAAAATGTCTATGTTTCTGACAAGCAGTTCCACTCATTCAAGAAAATCTCGCGATCTATG
GGTTATGGTGAGAAAGATATTGCCTTGGTTTCTTTTCAATCAGTCTCAAAAGGATATTAT
GGGGAATGTGGGAAAAGAGGCGGTTACATGGAAGTTACTGGTTTCAGCACTGATGTGAAG
GAACAAATCTACAAAGTTGCTTCTGTTAATTTATGTTCTAATATCTCTGGTCAGATTCTT
GCCAGCTTGGTCATGAGTCCACCCAAGGTTGGAGACGAATCATATGAAACTTATTCTGCG
GAGAAAGATGGAATTCTCTCCTCCTTGGCTAGGCGTGCAAAGACTTTGGAAGATGCATTG
AACAGCCTAGAAGGCGTAACTTGCAACAAAGCTGAGGGAGCAATGTATCTCTTTCCTCGT
ATTCGGCTTCCTGAAAAGGCAATTAAAGCAGCAGAAGCTGCAAATAAAGCCCCGGATGGT
TTCTACGCTCTTCGCCTTCTTGAAGAGACTGGAATAGTCGTCGTTCCAGGATCTGGGTTT
AGGCAGGTGCCTGGCACTTGGCATTTCAGGTGCACAATTCTGCCCCAAGAGGATAAAATC
CCGGCCATTGTGGAGCGGTTGAAAGCGTTCCACAAGAAATTCATGGACGAGTACCGTGAC
TGAGGAGTGCCATCTAGCTAGCTTCCATACAAACAAGGCTGTCAAAGGCATCATGAATAA
GGTTTTCAGCCATTCACTTGTTAGTAGGGACTTGGTCATTTTGCCCCCCTAATTTTGGAA
ACTTGGATCTGCTACCGAATACATCAGAGTAGTAGTAGTTTTTCTCTAGCAAGTAATCAA
GTGACGGAGTATTTCAAGTAGATCAAACGAACGCCTGTAAGTCATAAATTTCTCATGTTG
GAGACATGGGTCTTTGAGGGAAATTGATTTTGGGGTGAGGAAGATTTCTCTAATATCTCC
AGTGCTTTTGTAATAATATATGCTTGGGACTAAGATACTAATCTGTAGTAGCAATGTTGA
AACTTAATCACAAGGATTTGAGTAGGTTCCTGATTCAGTTCAACCTGCAATTTGAATAAA
AGATCTAACAAAATCTGAGTAT
>Locus_64_Transcript_5/7_Confidence_0.500_Length_1354
AAGCAGTGGTATCAACGCAGAGTACGGGGAATCTTAGATGACGATTCTGCCCATACGTTG
AATAGTTGTTGACACCTCATGTTGCAGGTTTGTGGACACCTCTTGCTGCAGGTCGTCCAC
ACCTTCTGTTTTAGATCTTCAATCTGCACCTTCTGCTTTAGATCATCAATATTGTTCAGG
TCATCGACACCTCATGTTTTAGGTCGTCAAGCTCTAAATCGTCAACACCTCATATTTTAG
GTCGTGGAGTTGCATGTCGTCGACACCTCCTATCCCAGATTGCCAAGCTCCCATGTCGTC
ATCTCTCAGGTTGTCAACTCCCAGGTCACAAGCTCACACGTTGTGAGCTCCTAGATCTTC
GAGCTCAATGTTGCGAACTCCTAAGTCATCAACTAGCAGGTTACAAGCTCCCAGGTCGCG
GCTCGCGAGCTCTCAAGTCGTCGAGCTCCAAGTTGTCAACATCAGCTTGGCTGCCCTATG
CTGTTGCTGCCTTCTAGATGCATGCTTCTGAGAATTCATGCATGGATCGATGTAAAGAGA
ATTCAATTGACCCATGAAAGATTGAAGATTTTTCGTTGGATGCAGATATTTTCTTTTCTT
TTCTTTTTCGTTTCCATTGCTTTTAATGTTCTTTTTCTTTTCTCTCTTCTTTCTTTTTCT
TTCTGGATATCCATGCAGGGGGCATGTCCAGCATGAGGTTTCTGTCTTATGATGAAGTCA
AACGTCACATTTCTTACGAGGATTGTCACAAACAAATCCTAGTTACTTCTGTCCTCTTCT
ACTGCCTTCGATCCTCCTTCAATGGGCTCGTTTCCTGGACAATCCTCTCCTGTCACTCTT
CAGACCATCAATCCGAAGGTCTTAAAATGCGAGTATGCTGTTCGTGGTGAGATTGTTACC
ATTGCGCAGAGGCTACAAGAGCAGCTGGCGGAGAATCCCAGTTCCCTTCCCTTTGACGAG
ATACTATACTGTAATATTGGCAATCCTCAGTCTCTTGGTCAGCAGCCGATAACCTTTTTC
CGAGAGGTGCTTGCACTTACTGACCATCCTATTATTCTGGATAGTAGCGAGACACAAGGT
TTATTCAGCTACACGGAAGAATGGAAGTTCAGATTTTTATCCTTAACCGTCTCCTTTGTC
AGTTGAAGATTGATCTCCACCGGACACGTGGACGGCCTTGATTTCTCCGGCAGTTGTGGA
AGATTCTTCTTGGATGTGTATATATAGCTAGGTTTGTTCATTGTTTTTCTTTGAGTTGAA
TCGATGCTTTTGTGGTGGTTGTTATTGTCGATTCTTCTCCTTGTTTCACTTGTGTAAACA
CTTTCCAGATTTCAATAAATTTCAGTTTTGATTT
>Locus_64_Transcript_6/7_Confidence_0.500_Length_1377
AAGCAGTGGTATCAACGCAGAGTACGGGGAATCTTAGATGACGATTCTGCCCATACGTTG
AATAGTTGTTGACACCTCATGTTGCAGGTTTGTGGACACCTCTTGCTGCAGGTCGTCCAC
ACCTTCTGTTTTAGATCTTCAATCTGCACCTTCTGCTTTAGATCATCAATATTGTTCAGG
TCATCGACACCTCATGTTTTAGGTCGTCAAGCTCTAAATCGTCAACACCTCATATTTTAG
GTCGTGGAGTTGCATGTCGTCGACACCTCCTATCCCAGATTGCCAAGCTCCCATGTCGTC
ATCTCTCAGGTTGTCAACTCCCAGGTCACAAGCTCACACGTTGTGAGCTCCTAGATCTTC
GAGCTCAATGTTGCGAACTCCTAAGTCATCAACTAGCAGGTTACAAGCTCCCAGGTCGCG
GCTCGCGAGCTCTCAAGTCGTCGAGCTCCAAGTTGTCAACATCAGCTTGGCTGCCCTATG
CTGTTGCTGCCTTCTAGATGCATGCTTCTGAGAATTCATGCATGGATCGATGTAAAGAGA
ATTCAATTGACCCATGAAAGATTGAAGATTTTTCGTTGGATGCAGATATTTTCTTTTCTT
TTCTTTTTCGTTTCCATTGCTTTTAATGTTCTTTTTCTTTTCTCTCTTCTTTCTTTTTCT
TTCTGGATATCCATGCAGGGGGCATGTCCAGCATGAGGTTTCTGTCTTATGATGAAGTCA
AACGTCACATTTCTTACGAGGATTGTCACAAACAAATCCTAGTTACTTCTGTCCTCTTCT
ACTGCCTTCGATCCTCCTTCAATGGGCTCGTTTCCTGGACAATCCTCTCCTGTCACTCTT
CAGACCATCAATCCGAAGGTCTTAAAATGCGAGTATGCTGTTCGTGGTGAGATTGTTACC
ATTGCGCAGAGGCTACAAGAGCAGCTGGCGGAGAATCCCAGTTCCCTTCCCTTTGACGAG
ATACTATACTGTAATATTGGCAATCCTCAGTCTCTTGGTCAGCAGCCGATAACCTTTTTC
CGAGAGGTGCTTGCACTTACTGACCATCCTATTATTCTGGATAGTAGCGAGACACAAGGT
TTATTCAGTGCTGATGCAATAGAAAGAGCTTATCAAATCCTTGATCAAATTCCTGGGAGA
GCAACAGGTGCATATAGTCACAGTCAGGGTGTTAAAGGATTACGTGACACAATTGCTGCT
GGGATTGAAGCTCGTGATGGTTTCCCTGCTGATCCAAATGATATATTTCTGACTGATGGA
GCAAGCCCCGGTGTCCACATGATGATGCAGTTGCTTCTTAGATCAGAGCAAGATGGCATT
CTTTGTCCGATTCCTCAATACCCCTGTACTCTGCGTTGATACCACTGCTTAGATCGG
>Locus_64_Transcript_7/7_Confidence_0.500_Length_2707
AAGCAGTGGTATCAACGCAGAGTACGGGGAATCTTAGATGACGATTCTGCCCATACGTTG
AATAGTTGTTGACACCTCATGTTGCAGGTTTGTGGACACCTCTTGCTGCAGGTCGTCCAC
ACCTTCTGTTTTAGATCTTCAATCTGCACCTTCTGCTTTAGATCATCAATATTGTTCAGG
TCATCGACACCTCATGTTTTAGGTCGTCAAGCTCTAAATCGTCAACACCTCATATTTTAG
GTCGTGGAGTTGCATGTCGTCGACACCTCCTATCCCAGATTGCCAAGCTCCCATGTCGTC
ATCTCTCAGGTTGTCAACTCCCAGGTCACAAGCTCACACGTTGTGAGCTCCTAGATCTTC
GAGCTCAATGTTGCGAACTCCTAAGTCATCAACTAGCAGGTTACAAGCTCCCAGGTCGCG
GCTCGCGAGCTCTCAAGTCGTCGAGCTCCAAGTTGTCAACATCAGCTTGGCTGCCCTATG
CTGTTGCTGCCTTCTAGATGCATGCTTCTGAGAATTCATGCATGGATCGATGTAAAGAGA
ATTCAATTGACCCATGAAAGATTGAAGATTTTTCGTTGGATGCAGATATTTTCTTTTCTT
TTCTTTTTCGTTTCCATTGCTTTTAATGTTCTTTTTCTTTTCTCTCTTCTTTCTTTTTCT
TTCTGGATATCCATGCAGGGGGCATGTCCAGCATGAGGTTTCTGTCTTATGATGAAGTCA
AACGTCACATTTCTTACGAGGATTGTCACAAACAAATCCTAGTTACTTCTGTCCTCTTCT
ACTGCCTTCGATCCTCCTTCAATGGGCTCGTTTCCTGGACAATCCTCTCCTGTCACTCTT
CAGACCATCAATCCGAAGGTCTTAAAATGCGAGTATGCTGTTCGTGGTGAGATTGTTACC
ATTGCGCAGAGGCTACAAGAGCAGCTGGCGGAGAATCCCAGTTCCCTTCCCTTTGACGAG
ATACTATACTGTAATATTGGCAATCCTCAGTCTCTTGGTCAGCAGCCGATAACCTTTTTC
CGAGAGGTGCTTGCACTTACTGACCATCCTATTATTCTGGATAGTAGCGAGACACAAGGT
TTATTCAGTGCTGATGCAATAGAAAGAGCTTATCAAATCCTTGATCAAATTCCTGGGAGA
GCAACAGGTGCATATAGTCACAGTCAGGGTGTTAAAGGATTACGTGACACAATTGCTGCT
GGGATTGAAGCTCGTGATGGTTTCCCTGCTGATCCAAATGATATATTTCTGACTGATGGA
GCAAGCCCCGGTGTCCACATGATGATGCAGTTGCTTCTTAGATCAGAGCAAGATGGCATT
CTTTGTCCGATTCCTCAATACCCATTGTACTCTGCTTCAATTGCCCTCCATGGTGGCACA
CTTGTCCCTTACTATCTTGATGAAGCAACTGGATGGGGTTTGGAAGTTTTAGAGCTTAAG
AATCAACTAGAAGCGGCAAAGTCCAGGGGTGTGACAGTTAGGGCCTTGGTAGTGATAAAT
CCAGGCAATCCAACTGGGCAGGTTCTTGCCGAGGAAAACCAGAAACAAATTGTTCAATTT
TGCAAAAATGAAGGCCTTGTTCTTCTTGCTGATGAGGTATACCAAGAAAATGTCTATGTT
TCTGACAAGCAGTTCCACTCATTCAAGAAAATCTCGCGATCTATGGGTTATGGTGAGAAA
GATATTGCCTTGGTTTCTTTTCAATCAGTCTCAAAAGGATATTATGGGGAATGTGGGAAA
AGAGGCGGTTACATGGAAGTTACTGGTTTCAGCACTGATGTGAAGGAACAAATCTACAAA
GTTGCTTCTGTTAATTTATGTTCTAATATCTCTGGTCAGATTCTTGCCAGCTTGGTCATG
AGTCCACCCAAGGTTGGAGACGAATCATATGAAACTTATTCTGCGGAGAAAGATGGAATT
CTCTCCTCCTTGGCTAGGCGTGCAAAGACTTTGGAAGATGCATTGAACAGCCTAGAAGGC
GTAACTTGCAACAAAGCTGAGGGAGCAATGTATCTCTTTCCTCGTATTCGGCTTCCTGAA
AAGGCAATTAAAGCAGCAGAAGCTGCAAATAAAGCCCCGGATGGTTTCTACGCTCTTCGC
CTTCTTGAAGAGACTGGAATAGTCGTCGTTCCAGGATCTGGGTTTAGGCAGGTGCCTGGC
ACTTGGCATTTCAGGTGCACAATTCTGCCCCAAGAGGATAAAATCCCGGCCATTGTGGAG
CGGTTGAAAGCGTTCCACAAGAAATTCATGGACGAGTACCGTGACTGAGGAGTGCCATCT
AGCTAGCTTCCATACAAACAAGGCTGTCAAAGGCATCATGAATAAGGTTTTCAGCCATTC
ACTTGTTAGTAGGGACTTGGTCATTTTGCCCCCCTAATTTTGGAAACTTGGATCTGCTAC
CGAATACATCAGAGTAGTAGTAGTTTTTCTCTAGCAAGTAATCAAGTGACGGAGTATTTC
AAGTAGATCAAACGAACGCCTGTAAGTCATAAATTTCTCATGTTGGAGACATGGGTCTTT
GAGGGAAATTGATTTTGGGGTGAGGAAGATTTCTCTAATATCTCCAGTGCTTTTGTAATA
ATATATGCTTGGGACTAAGATACTAATCTGTAGTAGCAATGTTGAAACTTAATCACAAGG
ATTTGAGTAGGTTCCTGATTCAGTTCAACCTGCAATTTGAATAAAAGATCTAACAAAATC
TGAGTAT
>Locus_65_Transcript_1/10_Confidence_0.393_Length_2462
GTAGGGCTAAGGCCGCCTATAGGTGGTAGGGTAGGGTCGGTGGTACCGCCCAGATTGCGG
CCAATCTTCCTAACCGCGCACGGGCCGGGCTTAGAGCGCGTAAAACTCATCACTACCTCG
TAAGGGCGTTGAGACCATAGCATGTTAAACGAAAGCGCCGCTTTCTCTGGAGTGTTGTCA
CACAGCTGCCCGCCTAGAAGAGCCACTCGCTCTGAAGTGTTGTCACACAAGATAAGCACG
CCGCCCGCCTGCTGGCCGGGCGAATCGAAGTTATCTTCCGGTCAACTGTCCACCCAGTCA
AGTGCAAAAAACACAGTAGAATCACGCAATGCACGCTGCTGGTGTGCTTCCTGCCCGCGA
GGAAAGAAAGAAGAGGGACAAGGTTCAGATTTGACTGTTTGCAGTATGGGAGCAGATTAC
CCAAGAAATCCCTGGGAACAAAGAAAAAAAAAGATATCTCGGTAACGAAAACTATAGGAG
GCTGTATTGGCGAGATCCAACGGTAAACAGCTGCCCAAAAGAAAAACCGCCTGGAAGTCC
GAGGACCTTTAGTACTGTACCCTACCCCCGAACCAGCAGCCTTCGCGCCAAGCAAGACCG
CCCTTGTCCCTTTCCTTTCTCCATTCTGCCTTCTTCTTTGCTTTGTTCCAATAGAGTATA
AGGCAAAGCGTCAGTGGTTCGTATGCCTACTTTACCTACTTGACGAAAGGTTCTGCAAGA
ATTGTTTCGTTTCCGGGTTTATGGATTGGATTCAGTCAGCATCACGACATAAAGGAAGGA
GTGACGGTGACCGGCGAACGCTTTTAATTCAAAGGCGACCCTCTCGAGTTTCCGGCTGTT
TCCGTCATGGAAGTTTACTTCGGAGCCTTACCAAACGAAAGAAGTCACTATCAAACAGCT
CGCCCTACTGAAGTACCAAAGGTGCGCTCCTAAGATGACTAAGAAAGAGGGTTGCGCTTT
TTTTTAAGTGCAACACAGGAAAAGGAGCTTACTTTTTTCAGAGAAAACGAAGAAGACCGA
GAATGGCCTACAGTGCGTGTTATCTGAAGGGTTTTCTTTTTCGACCGCGAAGGTCATCAA
TTGCATCGAACCTCGTTCCGCTCGCTGGCCTATTGGGATAGCAGCCTTTGGGCCTGCTCT
TTCTAATAAAGAATTCCGGCTCGGCCCGGGAAAGCGCTGGCAACAACAGAAAGAAAGGGG
TCCATGTAGCTGCTGCGCCCGCTCCCTTCTTAGTTAATAGAGCAGCAGGTTCGGCATCTA
CTACAAAAGATAGAATCCACTTCAGATAACCACGCCTCTGCTAGGCAGCGTGTGGAATGG
CCGAGAGCGGACCTTTTTGGATATATAATCCAAGTCGAGAGTGGAGTTACGGGAACAGCC
GTCTGATGGAAAACGACTTTCACGTTCGGTTCAGAGAGCACTTTTTTCGTTGAGAATTCT
TCGTTCTTTTCGTGTGAATTCCCTAGCGGCGAATTGAAAACTTGTGGGGCCCTATCTATT
CCATCTCTCGAGCCCCGAAGAAAAACCCCCTCCCCTTCGGACTCCATATCTCTTTTGACT
CTATATATGTGGGCACCTGATATCTATGAGGGTTCACCCACCCCGGTTACAGCATTCTTT
TCTATTGCGCCTAAAATCTCTATTTTTGCTAATATTTTACGTGTTTTTATTTATGGTTCC
TATGGAGCTACATTGCAACAAATCTTCTTTTTCTGCAGCATTGCTTCTATGATCTTAGGA
GCACTGGCCGCCATGGCCCAAACGAAAGTCAAAAGACTTCTAGCTCATAGTTCAATTGGA
CATGTAGGTTATATTTGTATTGGTTTCTCATGTGGAACCATAGAAGGAATTCAATCACTA
CTAATTGGTCTCTTTATTTATGCATTAATGACGATAGATGCATTCGCTATAGTTTTAGCA
TTACGGCAAACCCGTGTCAAATATATAGCGGATTTGGGCGCTCTAGCCAAAACGAATCCT
ATTTTGGCTATTACCTTCTCTATTACTATGTTCTCATACGCAGGAATACCCCCGTTAGCC
GGCTTTTGTAGTAAATTCTATTTGTTCTTCGCCGCTTTGGGTTGTGGGGCTTACTTCCTA
GCCTTAGTGGGAGTAGTGACTAGCGTTATAGGTTGTTTTTATTATATACGTTTAGTGAAA
AGAATGTTTTTTGATACACCTAGGACATGGATTCTATATGAGCCAATGGATCGTGACAAG
TCGTTATTACTAGCAATGACTTCCTCTTTCATTACTTTATTCTTTTCATATCCTTCTCCA
TTGTTCTCAGTTACTCATCAAATGGCACTCAGTTTATATCTTTAAGTTCGATCATTGACA
AGGTTCAAAGAAAGGGAAATGTAAATCAAGTATGTGAAACTCATAGTGAGAGGGCAAAAA
TCAAGTTTGTGTGCTATTAGTGGTAGAAGTTTATTAGACTAGGGGACCAAACAAGTTTGA
GT
>Locus_65_Transcript_2/10_Confidence_0.393_Length_1290
GAGAAGAGAAAGAAGGCATTCGTCAGCGGGGGAAGGTTCTGAAAGAAAGCTCTTTCTTTT
TTTTTGCCGTGAAGTGAAATTGTATGGTATGTTAGTTAGAGAGGTTAGCGAACTACTACG
ATCTATAGATTCTCCATCTATATCCAATCCCAACGAGAATAGAAGCGAGTCGCTTCCGGC
TTGTAGCTTGTAATCATAGTCTTTTAGCTTATGTAGTGGTCGGCCTTCCTACACGCACGC
GCAATTACATCGCTCCTTGGTTCGGGACGAAGCTTTGAAAAACCGATACATACGATAGGC
GAAGGAAAGACCCCCCCGCCTGGAGAACGCAAGTTTGATCGAGGATTGGAGTTTCTAGGT
GGAATAAAAGGCTCGGGATGGATTGTTGAGTCTTTGTGCGAGCCGTATGCGGTGAGAGTC
GCACGTACGGTAACGAGGGGGGTTCGCGTCTATACGTGTAGTGTGGTGGTTGGGCCTACC
CACCCTATTTGTTCCATGATCTATGGGTCTACTGGAGCTACCCACTTCGATCAATTAGCC
AAGATTTTGACCGGATACGAAATCACTGGTGTTCAATCTAGTGGTATTTTTATGGGGATT
CTATTTATCGCTGTAGGATTCCTATTCAAGATCACTGCAGTTCCTTTTCGGGCGGCTGTA
GGGCTAAGGCCGCCTATAGGTGGTAGGGTAGGGTCGGTGGTACCGCCCAGATTGCGGCCA
ATCTTCCTAACCGCGCACGGGCCGGGCTTAGAGCGCGTAAAACTCATCACTACCTCGTAA
GGGCGTTGAGACCATAGCATGTTAAACGAAAGCGCCGCTTTCTCTGGAGTGTTGTCACAC
AGCTGCCCGCCTAGAAGAGCCACTCGCTCTGAAGTGTTGTCACACAAGATAAGCACGCCG
CCCGCCTGCTGGCCGGGCGAATCGAAGTTATCTTCCGGTCAACTGTCCACCCAGTCAAGT
GCAAAAAACACAGTAGAATCACGCAATGCACGCTGCTGGTGTGCTTCCTGCCCGCGAGGA
AAGAAAGAAGAGGGACAAGGTTCAGATTTGACTGTTTGCAGTATGGGAGCAGATTACCCA
AGAAATCCCTGGGAACAAAGAAAAAAAAAGATATCTCGGTAACGAAAACTATAGGAGGCT
GTATTGGCGAGATCCAACGGTAAACAGCTGCCCAAAAGAAAAACCGCCTGGAAGTCCGAG
GACCTTTAGTACTGTACCCTACCCCCGAACCAGCAGCCTTCGCGCCAAACAAGGTTCAGA
TTTGACTGTTTGCAGTATGGGAGCAGATTA
>Locus_65_Transcript_3/10_Confidence_0.107_Length_1579
CTAAGCAGTGGTATCAACGCAGAGTACGGGGGGGGGACCTTCTCGAGCACAGGGTGTTAC
CAACACGAGATAGAGCGGGACTCTTCGTTATGGGGAATCAATGCTCCGGACCGAATAGAG
CTTTTACTGGCTTTCTCCAGCTCTCTCGTAAAGCCAAAGACGCCCCAAGACAAAGTACAA
CTGTTGGGAAGAGGACATGATCAATAGAACCTGGCTGGATCCGGGCTGGGATAGTTAGCC
CATTCCTAACCAGTTCCGAAAAGGTTCGCTCATGCTGAAGGTTCTGAAAGACTTAGTGAT
CGGTCGGCTAGTTCACGCAAATTCGAAGAAGTTATCATGGACGAGCCACATGCAAGGAAA
CTTGCACGTGTGGTTCTGGCCGGGCTTTCCTGAGGTATCTAATAACCTTGCTTTTGCTCG
CTGCTGGCGCACCTCTCCTAACTATTGCCCATTTTTTCTGGAATAATTTTTTTAAGAGGG
ATAATTTTACATATTTTTGCCAAATCTTTTTATTATTAAGTACGGCTGGTACCATTTCGA
TGTGTTTTGATTTTTTCGAACAAGAGAGGTTTGATGCTTTTGAATTCATTGTATTAATTT
TACTTTCTACTTGCAGTATGCTCTTTATGATCTCGGCTTATGATTTAATTGCCATGTATT
TAGCTATTGAGCTTCAAAGTTTATGTTTTTATGTGATCGCAGCATCAAAAAGAAAGTCTG
AATTTTCTACGGAAGCCGGCTTGAAATATTTGATCTTAGGTGCATTTTCTTCTGAATATT
ATTGTTTGGGTACGACCGGACAACTACCGATATCTATTAATATCTTTTCTTAGAATGTTG
TTGTTAAATATATATCTATATCGTAAACTATCGGATCGGGTATTACTTAGATGTAAAACT
TGCAGACTTCATTGGTTGTTATATTGATCTTACGGAGGTTCTGAAAGACTGAATATATAG
ACTCGCAAAGCTCGCCCCTCTATTATAGTCTATCTAGTAGATCGATCTACATCTTTCTCG
TCAGTCCTGGGGCTGTGTCTCGATCTGCTACGTGCGAAATCTGAAGGACTAGTTCCTACT
TGATAAACAACCCTTGGTCTAATTCCACGCCTTATGACGAAAGGGGGGTCGGCGTGGCGT
AAAGTGAAGATTGAAGGAAGTATAGCAAAATTCCCTTCTGGGGTATTCCGAAGGTGTAAC
CTAGGCAACGAAAAAAAGGGCCCGATACTTCAAGAGGAGCGACCAGTTGGTTCACCAAAC
TCCGACCCAGCGTCACACGTTCTCCAGGTCCGAAAGGATCCAGTGCCCAACTACCGACTC
CTCCCGGAATTGCGTTATCGGAGCCGAGCCAGGAATAGCCGTTAGTGGACACCCACTACT
TTGAACCGGTTAGAGAGACCCTCTTTAATACATTAAGAAAAGATGTTCACAGGGGCCAGA
AAGACTCGGTCATAGGAACTTAGACTACCTACGCGCTGGTAAACGAAAACTATCTCGACC
AGATCAGAGTAAACAAAAATGTCGAATCAGGCTCTACAACTCGCCCCTGTACTCTGCGTT
GATACCACTGCTTAGATCG
>Locus_65_Transcript_4/10_Confidence_0.536_Length_3074
GAGAAGAGAAAGAAGGCATTCGTCAGCGGGGGAAGGTTCTGAAAGAAAGCTCTTTCTTTT
TTTTTGCCGTGAAGTGAAATTGTATGGTATGTTAGTTAGAGAGGTTAGCGAACTACTACG
ATCTATAGATTCTCCATCTATATCCAATCCCAACGAGAATAGAAGCGAGTCGCTTCCGGC
TTGTAGCTTGTAATCATAGTCTTTTAGCTTATGTAGTGGTCGGCCTTCCTACACGCACGC
GCAATTACATCGCTCCTTGGTTCGGGACGAAGCTTTGAAAAACCGATACATACGATAGGC
GAAGGAAAGACCCCCCCGCCTGGAGAACGCAAGTTTGATCGAGGATTGGAGTTTCTAGGT
GGAATAAAAGGCTCGGGATGGATTGTTGAGTCTTTGTGCGAGCCGTATGCGGTGAGAGTC
GCACGTACGGTAACGAGGGGGGTTCGCGTCTATACGTGTAGTGTGGTGGTTGGGCCTACC
CACCCTATTTGTTCCATGATCTATGGGTCTACTGGAGCTACCCACTTCGATCAATTAGCC
AAGATTTTGACCGGATACGAAATCACTGGTGTTCAATCTAGTGGTATTTTTATGGGGATT
CTATTTATCGCTGTAGGATTCCTATTCAAGATCACTGCAGTTCCTTTTCGGGCGGCTGTA
GGGCTAAGGCCGCCTATAGGTGGTAGGGTAGGGTCGGTGGTACCGCCCAGATTGCGGCCA
ATCTTCCTAACCGCGCACGGGCCGGGCTTAGAGCGCGTAAAACTCATCACTACCTCGTAA
GGGCGTTGAGACCATAGCATGTTAAACGAAAGCGCCGCTTTCTCTGAAGTGTTGTCACAC
AAGATAAGCACGCCGCCCGCCTGCTGGCCGGGCGAATCGAAGTTATCTTCCGGTCAACTG
TCCACCCAGTCAAGTGCAAAAAACACAGTAGAATCACGCAATGCACGCTGCTGGTGTGCT
TCCTGCCCGCGAGGAAAGAAAGAAGAGGGACAAGGTTCAGATTTGACTGTTTGCAGTATG
GGAGCAGATTACCCAAGAAATCCCTGGGAACAAAGAAAAAAAAAGATATCTCGGTAACGA
AAACTATAGGAGGCTGTATTGGCGAGATCCAACGGTAAACAGCTGCCCAAAAGAAAAACC
GCCTGGAAGTCCGAGGACCTTTAGTACTGTACCCTACCCCCGAACCAGCAGCCTTCGCGC
CAAGCAAGACCGCCCTTGTCCCTTTCCTTTCTCCATTCTGCCTTCTTCTTTGCTTTGTTC
CAATAGAGTATAAGGCAAAGCGTCAGTGGTTCGTATGCCTACTTTACCTACTTGACGAAA
GGTTCTGCAAGAATTGTTTCGTTTCCGGGTTTATGGATTGGATTCAGTCAGCATCACGAC
ATAAAGGAAGGAGTGACGGTGACCGGCGAACGCTTTTAATTCAAAGGCGACCCTCTCGAG
TTTCCGGCTGTTTCCGTCATGGAAGTTTACTTCGGAGCCTTACCAAACGAAAGAAGTCAC
TATCAAACAGCTCGCCCTACTGAAGTACCAAAGGTGCGCTCCTAAGATGACTAAGAAAGA
GGGTTGCGCTTTTTTTTAAGTGCAACACAGGAAAAGGAGCTTACTTTTTTCAGAGAAAAC
GAAGAAGACCGAGAATGGCCTACAGTGCGTGTTATCTGAAGGGTTTTCTTTTTCGACCGC
GAAGGTCATCAATTGCATCGAACCTCGTTCCGCTCGCTGGCCTATTGGGATAGCAGCCTT
TGGGCCTGCTCTTTCTAATAAAGAATTCCGGCTCGGCCCGGGAAAGCGCTGGCAACAACA
GAAAGAAAGGGGTCCATGTAGCTGCTGCGCCCGCTCCCTTCTTAGTTAATAGAGCAGCAG
GTTCGGCATCTACTACAAAAGATAGAATCCACTTCAGATAACCACGCCTCTGCTAGGCAG
CGTGTGGAATGGCCGAGAGCGGACCTTTTTGGATATATAATCCAAGTCGAGAGTGGAGTT
ACGGGAACAGCCGTCTGATGGAAAACGACTTTCACGTTCGGTTCAGAGAGCACTTTTTTC
GTTGAGAATTCTTCGTTCTTTTCGTGTGAATTCCCTAGCGGCGAATTGAAAACTTGTGGG
GCCCTATCTATTCCATCTCTCGAGCCCCGAAGAAAAACCCCCTCCCCTTCGGACTCCATA
TCTCTTTTGACTCTATATATGTGGGCACCTGATATCTATGAGGGTTCACCCACCCCGGTT
ACAGCATTCTTTTCTATTGCGCCTAAAATCTCTATTTTTGCTAATATTTTACGTGTTTTT
ATTTATGGTTCCTATGGAGCTACATTGCAACAAATCTTCTTTTTCTGCAGCATTGCTTCT
ATGATCTTAGGAGCACTGGCCGCCATGGCCCAAACGAAAGTCAAAAGACTTCTAGCTCAT
AGTTCAATTGGACATGTAGGTTATATTTGTATTGGTTTCTCATGTGGAACCATAGAAGGA
ATTCAATCACTACTAATTGGTCTCTTTATTTATGCATTAATGACGATAGATGCATTCGCT
ATAGTTTTAGCATTACGGCAAACCCGTGTCAAATATATAGCGGATTTGGGCGCTCTAGCC
AAAACGAATCCTATTTTGGCTATTACCTTCTCTATTACTATGTTCTCATACGCAGGAATA
CCCCCGTTAGCCGGCTTTTGTAGTAAATTCTATTTGTTCTTCGCCGCTTTGGGTTGTGGG
GCTTACTTCCTAGCCTTAGTGGGAGTAGTGACTAGCGTTATAGGTTGTTTTTATTATATA
CGTTTAGTGAAAAGAATGTTTTTTGATACACCTAGGACATGGATTCTATATGAGCCAATG
GATCGTGACAAGTCGTTATTACTAGCAATGACTTCCTCTTTCATTACTTTATTCTTTTCA
TATCCTTCTCCATTGTTCTCAGTTACTCATCAAATGGCACTCAGTTTATATCTTTAAGTT
CGATCATTGACAAGGTTCAAAGAAAGGGAAATGTAAATCAAGTATGTGAAACTCATAGTG
AGAGGGCAAAAATCAAGTTTGTGTGCTATTAGTGGTAGAAGTTTATTAGACTAGGGGACC
AAACAAGTTTGAGT
>Locus_65_Transcript_5/10_Confidence_0.536_Length_3712
GAGAAGAGAAAGAAGGCATTCGTCAGCGGGGGAAGGTTCTGAAAGAAAGCTCTTTCTTTT
TTTTTGCCGTGAAGTGAAATTGTATGGTATGTTAGTTAGAGAGGTTAGCGAACTACTACG
ATCTATAGATTCTCCATCTATATCCAATCCCAACGAGAATAGAAGCGAGTCGCTTCCGGC
TTGTAGCTTGTAATCATAGTCTTTTAGCTTATGTAGTGGTCGGCCTTCCTACACGCACGC
GCAATTACATCGCTCCTTGGTTCGGGACGAAGCTTTGAAAAACCGATACATACGATAGGC
GAAGGAAAGACCCCCCCGCCTGGAGAACGCAAGTTTGATCGAGGATTGGAGTTTCTAGGT
GGAATAAAAGGCTCGGGATGGATTGTTGAGTCTTTGTGCGAGCCGTATGCGGTGAGAGTC
GCACGTACGGTAACGAGGGGGGTTCGCGTCTATACGTGTAGTGTGGTGGTTGGGCCTACC
CACCCTATTTGTTCCATGATCTATGGGTCTACTGGAGCTACCCACTTCGATCAATTAGCC
AAGATTTTGACCGGATACGAAATCACTGGTGTTCAATCTAGTGGTATTTTTATGGGGATT
CTATTTATCGCTGTAGGATTCCTATTCAAGATCACTGCAGTTCCTTTTCGGGCGGCTGTA
GGGCTAAGGCCGCCTATAGGTGGTAGGGTAGGGTCGGTGGTACCGCCCAGATTGCGGCCA
ATCTTCCTAACCGCGCACGGGCCGGGCTTAGAGCGCGTAAAACTCATCACTACCTCGTAA
GGGCGTTGAGACCATAGCATGTTAAACGAAAGCGCCGCTTTCTCTGGAGTGTTGTCACAC
AGCTGCCCGCCTAGAAGAGCCACTCGCTCTGAAGTGTTGTCACACAAGATAAGCACGCCG
CCCGCCTGCTGGCCGGGCGAATCGAAGTTATCTTCCGGTCAACTGTCCACCCAGTCAAGT
GCAAAAAACACAGTAGAATCACGCAATGCACGCTGCTGGTGTGCTTCCTGCCCGCGAGGA
AAGAAAGAAGAGGGACAAGGTTCAGATTTGACTGTTTGCAGTATGGGAGCAGATTACCCA
AGAAATCCCTGGGAACAAAGAAAAAAAAAGATATCTCGGTAACGAAAACTATAGGAGGCT
GTATTGGCGAGATCCAACGGTAAACAGCTGCCCAAAAGAAAAACCGCCTGGAAGTCCGAG
GACCTTTAGTACTGTACCCTACCCCCGAACCAGCAGCCTTCGCGCCAAGCAAGACCGCCC
TTGTCCCTTTCCTTTCTCCATTCTGCCTTCTTCTTTGCTTTGTTCCAATAGAGTATAAGG
CAAAGCGTCAGTGGTTCGTATGCCTACTTTACCTACTTGACGAAAGGTTCTGCAAGAATT
GTTTCGTTTCCGGGTTTATGGATTGGATTCAGTCAGCATCACGACATAAAGGAAGGAGTG
ACGGTGACCGGCGAACGCTTTTAATTCAAAGGCGACCCTCTCGAGTTTCCGGCTGTTTCC
GTCATGGAAGTTTACTTCGGAGCCTTACCAAACGAAAGAAGTCACTATCAAACAGCTCGC
CCTACTGAAGTACCAAAGGTGCGCTCCTAAGATGACTAAGAAAGAGGGTTGCGCTTTTTT
TTAAGTGCAACACAGGAAAAGGAGCTTACTTTTTTCAGAGAAAACGAAGAAGACCGAGAA
TGGCCTACAGTGCGTGTTATCTGAAGGGTTTTCTTTTTCGACCGCGAAGGTCATCAATTG
CATCGAACCTCGTTCCGCTCGCTGGCCTATTGGGATAGCAGCCTTTGGGCCTGCTCTTTC
TAATAAAGAATTCCGGCTCGGCCCGGGAAAGCGCTGGCAACAACAGAAAGAAAGGGGTCC
ATGTAGCTGCTGCGCCCGCTCCCTTCTTAGTTAATAGAGCAGCAGGTTCGGCATCTACTA
CAAAAGATAGAATCCACTTCAGATAACCACGCCTCTGCTAGGCAGCGTGTGGAATGGCCG
AGAGCGGACCTTTTTGGATATATAATCCAAGTCGAGAGTGGAGTTACGGGAACAGCCGTC
TGATGGAAAACGACTTTCACGTTCGGTTCAGAGAGCACTTTTTTCGTTGAGAATTCTTCG
TTCTTTTCGTGTGAATTCCCTAGCGGCGAATTGAAAACTTGTGGGGCCCTATCTATTCCA
TCTCTCGAGCCCCGAAGAAAAACCCCCTCCCCTTCGGACTCCATATCTCTTTTGACTCTA
TATATGTGGGCACCTGATATCTATGAGGGTTCACCCACCCCGGTTACAGCATTCTTTTCT
ATTGCGCCTAAAATCTCTATTTTTGCTAATATTTTACGTGTTTTTATTTATGGTTCCTAT
GGAGCTACATTGCAACAAATCTTCTTTTTCTGCAGCATTGCTTCTATGATCTTAGGAGCA
CTGGCCGCCATGGCCCAAACGAAAGTCAAAAGACTTCTAGCTCATAGTTCAATTGGACAT
GTAGGTTATATTTGTATTGGTTTCTCATGTGGAACCATAGAAGGAATTCAATCACTACTA
ATTGGTCTCTTTATTTATGCATTAATGACGATAGATGCATTCGCTATAGTTTTAGCATTA
CGGCAAACCCGTGTCAAATATATAGCGGATTTGGGCGCTCTAGCCAAAACGAATCCTATT
TTGGCTATTACCTTCTCTATTACTATGTTCTCATACGCAGGAATACCCCCGTTAGCCGGC
TTTTGTAGTAAATTCTATTTGTTCTTCGCCGCTTTGGGTTGTGGGGCTTACTTCCTAGCC
TTAGTGGGAGTAGTGACTAGCGTTATAGGTTGTTGGGCGGCCGGAAGGTTGCCACGAGTA
AGTCATTTGGGGGACCGAAGGCAATTCTCCGTGCACGGGACACGTAGCTTACCGAATCAG
TTGCGACACGGATGGGAATGCATGCTACGAAAGATAGGGTCGAGTCTGATACATCAACCT
AAACTCAATATCCTTGTACAAGTCCACAATCACTACACGAGATGAACCTTGTTTTGGTGA
ATTGAAGTTGGCCTTAGGTGTAATAGGACTCCCAGTTACTGCGCACGATCGTATACTGAG
GTGCTCCCCGCCGGTTGTTGGAACGACGCGAGCCGGGCTTCAGAAAGATGAAGGCCCATA
TAAATAGGAGGTTACAAATTCCCCATCTCATTGAGGGCGGAAAACCAATCGACATCTCGA
TGTGATACAGCCTTTTGTATTTTTGTTGGGAAAGAACGGCGAAGTCCATCCAAACCGTCC
AATGAAGAATAAGAAGAGTTTTCGCGCATGCGGAACGGACACAGAGAAAAAGAAGTGTGG
AGGAGAAGCAGCCGAGCTCATTGCCTTCGCTTCCTGGGCCCAAAGCTAAAGTCTTTCCTG
GCCAAATCAAGGATTTGGGGCTTCTTGCTACTCAACTTCAAAAATTTCGAATATTTCATC
TATATGAATAGAAAGATAGATCTATCCATCTATCCTATCCGATTTCGATTTTCATATCTA
AAAAAGAATCGATTTCATTCAACGTTTGATTCAAAGAACTGCGCTTAGCCCCCCCGCTCA
TGAAACGGCTTTGCTGCAATGGATGGCAGAGGGTCCGTAGTACCCGAAGCACTGGAGTGA
TCCAGTATAGGGAAGGGGCCTAGAAGTGCCTACTACTACACCACACTACACTTGGCTCTA
CACATTTACAGAGCTAACCCCTGTACTCTGCGTTGATACCACTGCTTAGATC
>Locus_65_Transcript_6/10_Confidence_0.214_Length_1547
GAGAAGAGAAAGAAGGCATTCGTCAGCGGGGGAAGGTTCTGAAAGAAAGCTCTTTCTTTT
TTTTTGCCGTGAAGTGAAATTGTATGGTATGTTAGTTAGAGAGGTTAGCGAACTACTACG
ATCTATAGATTCTCCATCTATATCCAATCCCAACGAGAATAGAAGCGAGTCGCTTCCGGC
TTGTAGCTTGTAATCATAGTCTTTTAGCTTATGTAGTGGTCGGCCTTCCTACACGCACGC
GCAATTACATCGCTCCTTGGTTCGGGACGAAGCTTTGAAAAACCGATACATACGATAGGC
GAAGGAAAGACCCCCCCGCCTGGAGAACGCAAGTTTGATCGAGGATTGGAGTTTCTAGGT
GGAATAAAAGGCTCGGGATGGATTGTTGAGTCTTTGTGCGAGCCGTATGCGGTGAGAGTC
GCACGTACGGTAACGAGGGGGGTTCGCGTCTATACGTGTAGTGTGGTGGTTGGGCCTACC
CACCCTATTTGTTCCATGATCTATGGGTCTACTGGAGCTACCCACTTCGATCAATTAGCC
AAGATTTTGACCGGATACGAAATCACTGGTGTTCAATCTAGTGGTATTTTTATGGGGATT
CTATTTATCGCTGTAGGATTCCTATTCAAGATCACTGCAGTTCCTTTTCATATGTGGGCA
CCTGATATCTATGAGGGTTCACCCACCCCGGTTACAGCATTCTTTTCTATTGCGCCTAAA
ATCTCTATTTTTGCTAATATTTTACGTGTTTTTATTTATGGTTCCTATGGAGCTACATTG
CAACAAATCTTCTTTTTCTGCAGCATTGCTTCTATGATCTTAGGAGCACTGGCCGCCATG
GCCCAAACGAAAGTCAAAAGACTTCTAGCTCATAGTTCAATTGGACATGTAGGTTATATT
TGTATTGGTTTCTCATGTGGAACCATAGAAGGAATTCAATCACTACTAATTGGTCTCTTT
ATTTATGCATTAATGACGATAGATGCATTCGCTATAGTTTTAGCATTACGGCAAACCCGT
GTCAAATATATAGCGGATTTGGGCGCTCTAGCCAAAACGAATCCTATTTTGGCTATTACC
TTCTCTATTACTATGTTCTCATACGCAGGAATACCCCCGTTAGCCGGCTTTTGTAGTAAA
TTCTATTTGTTCTTCGCCGCTTTGGGTTGTGGGGCTTACTTCCTAGCCTTAGTGGGAGTA
GTGACTAGCGTTATAGGTTGTTTTTATTATATACGTTTAGTGAAAAGAATGTTTTTTGAT
ACACCTAGGACATGGATTCTATATGAGCCAATGGATCGTGACAAGTCGTTATTACTAGCA
ATGACTTCCTCTTTCATTACTTTATTCTTTTCATATCCTTCTCCATTGTTCTCAGTTACT
CATCAAATGGCACTCAGTTTATATCTTTAAGTTCGATCATTGACAAGGTTCAAAGAAAGG
GAAATGTAAATCAAGTATGTGAAACTCATAGTGAGAGGGCAAAAATCAAGTTTGTGTGCT
ATTAGTGGTAGAAGTTTATTAGACTAGGGGACCAAACAAGTTTGAGT
>Locus_65_Transcript_7/10_Confidence_0.571_Length_3420
CTAAGCAGTGGTATCAACGCAGAGTACGGGGGGGGGACCTTCTCGAGCACAGGGTGTTAC
CAACACGAGATAGAGCGGGACTCTTCGTTATGGGGAATCAATGCTCCGGACCGAATAGAG
CTTTTACTGGCTTTCTCCAGCTCTCTCGTAAAGCCAAAGACGCCCCAAGACAAAGTACAA
CTGTTGGGAAGAGGACATGATCAATAGAACCTGGCTGGATCCGGGCTGGGATAGTTAGCC
CATTCCTAACCAGTTCCGAAAAGGTTCGCTCATGCTGAAGGTTCTGAAAGACTTAGTGAT
CGGTCGGCTAGTTCACGCAAATTCGAAGAAGTTATCATGGACGAGCCACATGCAAGGAAA
CTTGCACGTGTGGTTCTGGCCGGGCTTTCCTGAGGTATCTAATAACCTTGCTTTTGCTCG
CTGCTGGCGCACCTCTCCTAACTATTGCCCATTTTTTCTGGAATAATTTTTTTAAGAGGG
ATAATTTTACATATTTTTGCCAAATCTTTTTATTATTAAGTACGGCTGGTACCATTTCGA
TGTGTTTTGATTTTTTCGAACAAGAGAGGTTTGATGCTTTTGAATTCATTGTATTAATTT
TACTTTCTACTTGCAGTATGCTCTTTATGATCTCGGCTTATGATTTAATTGCCATGTATT
TAGCTATTGAGCTTCAAAGTTTATGTTTTTATGTGATCGCAGCATCAAAAAGAAAGTCTG
AATTTTCTACGGAAGCCGGCTTGAAATATTTGATCTTAGGTGCATTTTCTTCTGAATATT
ATTGTTTGGTTGTTCCATGATCTATGGGTCTACTGGAGCTACCCACTTCGATCAATTAGC
CAAGATTTTGACCGGATACGAAATCACTGGTGTTCAATCTAGTGGTATTTTTATGGGGAT
TCTATTTATCGCTGTAGGATTCCTATTCAAGATCACTGCAGTTCCTTTTCGGGCGGCTGT
AGGGCTAAGGCCGCCTATAGGTGGTAGGGTAGGGTCGGTGGTACCGCCCAGATTGCGGCC
AATCTTCCTAACCGCGCACGGGCCGGGCTTAGAGCGCGTAAAACTCATCACTACCTCGTA
AGGGCGTTGAGACCATAGCATGTTAAACGAAAGCGCCGCTTTCTCTGGAGTGTTGTCACA
CAGCTGCCCGCCTAGAAGAGCCACTCGCTCTGAAGTGTTGTCACACAAGATAAGCACGCC
GCCCGCCTGCTGGCCGGGCGAATCGAAGTTATCTTCCGGTCAACTGTCCACCCAGTCAAG
TGCAAAAAACACAGTAGAATCACGCAATGCACGCTGCTGGTGTGCTTCCTGCCCGCGAGG
AAAGAAAGAAGAGGGACAAGGTTCAGATTTGACTGTTTGCAGTATGGGAGCAGATTACCC
AAGAAATCCCTGGGAACAAAGAAAAAAAAAGATATCTCGGTAACGAAAACTATAGGAGGC
TGTATTGGCGAGATCCAACGGTAAACAGCTGCCCAAAAGAAAAACCGCCTGGAAGTCCGA
GGACCTTTAGTACTGTACCCTACCCCCGAACCAGCAGCCTTCGCGCCAAGCAAGACCGCC
CTTGTCCCTTTCCTTTCTCCATTCTGCCTTCTTCTTTGCTTTGTTCCAATAGAGTATAAG
GCAAAGCGTCAGTGGTTCGTATGCCTACTTTACCTACTTGACGAAAGGTTCTGCAAGAAT
TGTTTCGTTTCCGGGTTTATGGATTGGATTCAGTCAGCATCACGACATAAAGGAAGGAGT
GACGGTGACCGGCGAACGCTTTTAATTCAAAGGCGACCCTCTCGAGTTTCCGGCTGTTTC
CGTCATGGAAGTTTACTTCGGAGCCTTACCAAACGAAAGAAGTCACTATCAAACAGCTCG
CCCTACTGAAGTACCAAAGGTGCGCTCCTAAGATGACTAAGAAAGAGGGTTGCGCTTTTT
TTTAAGTGCAACACAGGAAAAGGAGCTTACTTTTTTCAGAGAAAACGAAGAAGACCGAGA
ATGGCCTACAGTGCGTGTTATCTGAAGGGTTTTCTTTTTCGACCGCGAAGGTCATCAATT
GCATCGAACCTCGTTCCGCTCGCTGGCCTATTGGGATAGCAGCCTTTGGGCCTGCTCTTT
CTAATAAAGAATTCCGGCTCGGCCCGGGAAAGCGCTGGCAACAACAGAAAGAAAGGGGTC
CATGTAGCTGCTGCGCCCGCTCCCTTCTTAGTTAATAGAGCAGCAGGTTCGGCATCTACT
ACAAAAGATAGAATCCACTTCAGATAACCACGCCTCTGCTAGGCAGCGTGTGGAATGGCC
GAGAGCGGACCTTTTTGGATATATAATCCAAGTCGAGAGTGGAGTTACGGGAACAGCCGT
CTGATGGAAAACGACTTTCACGTTCGGTTCAGAGAGCACTTTTTTCGTTGAGAATTCTTC
GTTCTTTTCGTGTGAATTCCCTAGCGGCGAATTGAAAACTTGTGGGGCCCTATCTATTCC
ATCTCTCGAGCCCCGAAGAAAAACCCCCTCCCCTTCGGACTCCATATCTCTTTTGACTCT
ATATATGTGGGCACCTGATATCTATGAGGGTTCACCCACCCCGGTTACAGCATTCTTTTC
TATTGCGCCTAAAATCTCTATTTTTGCTAATATTTTACGTGTTTTTATTTATGGTTCCTA
TGGAGCTACATTGCAACAAATCTTCTTTTTCTGCAGCATTGCTTCTATGATCTTAGGAGC
ACTGGCCGCCATGGCCCAAACGAAAGTCAAAAGACTTCTAGCTCATAGTTCAATTGGACA
TGTAGGTTATATTTGTATTGGTTTCTCATGTGGAACCATAGAAGGAATTCAATCACTACT
AATTGGTCTCTTTATTTATGCATTAATGACGATAGATGCATTCGCTATAGTTTTAGCATT
ACGGCAAACCCGTGTCAAATATATAGCGGATTTGGGCGCTCTAGCCAAAACGAATCCTAT
TTTGGCTATTACCTTCTCTATTACTATGTTCTCATACGCAGGAATACCCCCGTTAGCCGG
CTTTTGTAGTAAATTCTATTTGTTCTTCGCCGCTTTGGGTTGTGGGGCTTACTTCCTAGC
CTTAGTGGGAGTAGTGACTAGCGTTATAGGTTGTTTTTATTATATACGTTTAGTGAAAAG
AATGTTTTTTGATACACCTAGGACATGGATTCTATATGAGCCAATGGATCGTGACAAGTC
GTTATTACTAGCAATGACTTCCTCTTTCATTACTTTATTCTTTTCATATCCTTCTCCATT
GTTCTCAGTTACTCATCAAATGGCACTCAGTTTATATCTTTAAGTTCGATCATTGACAAG
GTTCAAAGAAAGGGAAATGTAAATCAAGTATGTGAAACTCATAGTGAGAGGGCAAAAATC
AAGTTTGTGTGCTATTAGTGGTAGAAGTTTATTAGACTAGGGGACCAAACAAGTTTGAGT
>Locus_65_Transcript_8/10_Confidence_0.107_Length_3095
CTAAGCAGTGGTATCAACGCAGAGTACGGGGGGGGGACCTTCTCGAGCACAGGGTGTTAC
CAACACGAGATAGAGCGGGACTCTTCGTTATGGGGAATCAATGCTCCGGACCGAATAGAG
CTTTTACTGGCTTTCTCCAGCTCTCTCGTAAAGCCAAAGACGCCCCAAGACAAAGTACAA
CTGTTGGGAAGAGGACATGATCAATAGAACCTGGCTGGATCCGGGCTGGGATAGTTAGCC
CATTCCTAACCAGTTCCGAAAAGGTTCGCTCATGCTGAAGGTTCTGAAAGACTTAGTGAT
CGGTCGGCTAGTTCACGCAAATTCGAAGAAGTTATCATGGACGAGCCACATGCAAGGAAA
CTTGCACGTGTGGTTCTGGCCGGGCTTTCCTGAGGTATCTAATAACCTTGCTTTTGCTCG
CTGCTGGCGCACCTCTCCTAACTATTGCCCATTTTTTCTGGAATAATTTTTTTAAGAGGG
ATAATTTTACATATTTTTGCCAAATCTTTTTATTATTAAGTACGGCTGGTACCATTTCGA
TGTGTTTTGATTTTTTCGAACAAGAGAGGTTTGATGCTTTTGAATTCATTGTATTAATTT
TACTTTCTACTTGCAGTATGCTCTTTATGATCTCGGCTTATGATTTAATTGCCATGTATT
TAGCTATTGAGCTTCAAAGTTTATGTTTTTATGTGATCGCAGCATCAAAAAGAAAGTCTG
AATTTTCTACGGAAGCCGGCTTGAAATATTTGATCTTAGGTGCATTTTCTTCTGAATATT
ATTGTTTGGGTACGACCGGACAACTACCGATATCTATTAATATCTTTTCTTAGAATGTTG
TTGTTAAATATATATCTATATCGTAAACTATCGGATCGGGTATTACTTAGATGTAAAACT
TGCAGACTTCATTGGTTGTTATATTGATCTTACGGAGGTTCTGAAAGACTGAATATATAG
[truncated: 59,927,461 more chars]
