# Supplementary material for: Transcriptome and Genome Size Analysis of the Venus Flytrap
Source: PLoS One. 2015 Apr 17;10(4):e0123887. doi: 10.1371/journal.pone.0123887 (PMC4401711; doi:10.1371/journal.pone.0123887)
Supplement: S2 Table — (TXT) [file pone.0123887.s002.txt]

Locus_2599_Transcript_1/4_Confidence_0.500_Length_478	gi|224106724|ref|XP_002314262.1|	82.76	29	5	0	67	153	253	281	1e-05	53.9	6.07
Locus_7219_Transcript_2/3_Confidence_0.429_Length_1320	gi|116786286|gb|ABK24052.1|	63.51	74	27	0	460	239	131	204	1e-22	113	5.61
Locus_779_Transcript_4/4_Confidence_0.727_Length_557	gi|147783197|emb|CAN77624.1|	64.41	59	21	0	448	272	3	61	2e-18	96.7	10.59
Locus_23183_Transcript_1/1_Confidence_1.000_Length_969	gi|116784260|gb|ABK23276.1|	59.38	160	65	0	40	519	45	204	1e-33	149	16.51
Locus_15982_Transcript_3/4_Confidence_0.375_Length_887	gi|224131752|ref|XP_002321169.1|	58.11	148	61	2	250	690	17	163	3e-43	181	16.69
Locus_8035_Transcript_1/1_Confidence_1.000_Length_1397	gi|115482728|ref|NP_001064957.1|	64.09	259	90	1	1198	431	66	324	5e-92	343	18.54
Locus_6223_Transcript_1/5_Confidence_0.455_Length_674	gi|11513844|pdb|1EKG|A	56.94	72	28	3	658	452	38	107	2e-14	84.7	10.68
Locus_20510_Transcript_1/1_Confidence_1.000_Length_642	gi|115438004|ref|NP_001043434.1|	68.33	120	38	0	281	640	31	150	2e-42	177	18.69
Locus_7764_Transcript_5/7_Confidence_0.188_Length_658	gi|20804893|dbj|BAB92574.1|	52.73	110	50	1	657	334	98	207	7e-25	119	16.72
Locus_13181_Transcript_2/2_Confidence_1.000_Length_1199	gi|108708371|gb|ABF96166.1|	56.29	167	68	2	1075	590	1	167	3e-40	171	13.93
Locus_17519_Transcript_1/1_Confidence_1.000_Length_477	gi|116309003|emb|CAH66122.1|	53.12	64	30	0	32	223	617	680	1e-17	75.1	13.42
Locus_3640_Transcript_3/4_Confidence_0.444_Length_765	gi|115444611|ref|NP_001046085.1|	69.15	188	58	0	764	201	469	656	8e-70	268	24.58
Locus_3291_Transcript_2/8_Confidence_0.429_Length_715	gi|10121727|gb|AAG13343.1|AF266223_1	59.09	44	18	0	240	371	42	85	7e-18	60.8	6.15
Locus_16038_Transcript_1/3_Confidence_0.714_Length_705	gi|110740061|dbj|BAF01933.1|	56.58	76	32	1	506	282	113	188	2e-06	58.2	10.78
Locus_15515_Transcript_1/2_Confidence_1.000_Length_1253	gi|15229943|ref|NP_190021.1|	63.41	41	15	0	496	374	54	94	2e-06	59.3	3.27
Locus_9939_Transcript_4/4_Confidence_0.625_Length_1138	gi|11320956|gb|AAG33975.1|AF250961_1	73.25	329	86	1	1087	107	41	369	2e-134	484	28.91
Locus_11692_Transcript_2/2_Confidence_1.000_Length_650	gi|116309685|emb|CAH66733.1|	57.50	160	62	3	463	2	26	181	2e-41	173	24.62
Locus_14376_Transcript_1/1_Confidence_1.000_Length_281	gi|115483570|ref|NP_001065455.1|	74.42	43	7	1	2	118	247	289	5e-08	62.0	15.30
Locus_9785_Transcript_2/2_Confidence_1.000_Length_1134	gi|115465747|ref|NP_001056473.1|	61.32	243	94	0	1017	289	6	248	5e-76	290	21.43
Locus_32619_Transcript_1/1_Confidence_1.000_Length_248	gi|108710947|gb|ABF98742.1|	51.25	80	39	1	5	244	7	82	2e-15	86.7	32.26
Locus_130_Transcript_5/7_Confidence_0.684_Length_2831	gi|115447773|ref|NP_001047666.1|	50.27	376	168	5	2414	1344	9	381	3e-91	342	13.28
Locus_544_Transcript_6/7_Confidence_0.095_Length_687	gi|462419123|gb|EMJ23386.1|	57.89	57	23	1	680	513	92	148	7e-10	69.3	8.30
Locus_5380_Transcript_6/10_Confidence_0.409_Length_1348	gi|118485779|gb|ABK94738.1|	55.80	181	78	3	359	895	163	334	2e-50	206	13.43
Locus_1577_Transcript_3/7_Confidence_0.381_Length_2579	gi|10140768|gb|AAG13599.1|AC051633_15	56.27	279	121	2	2291	1458	82	350	5e-73	281	10.82
Locus_18574_Transcript_1/1_Confidence_1.000_Length_613	gi|15241448|ref|NP_199236.1|	53.85	91	42	0	337	609	38	128	3e-20	103	14.85
Locus_23083_Transcript_1/1_Confidence_1.000_Length_441	gi|110736731|dbj|BAF00328.1|	88.46	26	3	0	136	213	306	331	2e-06	56.6	5.90
Locus_11453_Transcript_1/1_Confidence_1.000_Length_376	gi|116311131|emb|CAH68057.1|	75.00	52	13	0	30	185	132	183	2e-08	63.5	13.83
Locus_29119_Transcript_1/1_Confidence_1.000_Length_377	gi|115451271|ref|NP_001049236.1|	62.30	122	46	0	11	376	147	268	7e-42	174	32.36
Locus_1286_Transcript_1/2_Confidence_1.000_Length_2003	gi|115488528|ref|NP_001066751.1|	71.43	462	132	1	314	1699	11	471	0.0	681	23.07
Locus_43867_Transcript_4/4_Confidence_0.750_Length_478	gi|224136179|ref|XP_002322260.1|	65.31	49	17	0	186	40	111	159	2e-11	73.2	10.25
Locus_12744_Transcript_1/3_Confidence_0.500_Length_670	gi|147806412|emb|CAN76547.1|	55.41	74	33	0	574	353	102	175	3e-16	90.5	11.04
Locus_3287_Transcript_2/2_Confidence_1.000_Length_1515	gi|110740021|dbj|BAF01914.1|	80.92	304	56	1	30	935	147	450	7e-127	459	20.07
Locus_5466_Transcript_1/5_Confidence_0.615_Length_383	gi|115441667|ref|NP_001045113.1|	69.23	39	12	0	381	265	121	159	2e-07	60.1	10.18
Locus_4133_Transcript_2/5_Confidence_0.562_Length_1955	gi|115388431|ref|XP_001211721.1|	54.80	281	118	5	814	1629	491	767	3e-130	296	14.37
Locus_18730_Transcript_2/3_Confidence_0.375_Length_591	gi|147797925|emb|CAN69469.1|	50.67	75	35	1	300	518	269	343	5e-23	74.3	12.69
Locus_44622_Transcript_1/1_Confidence_1.000_Length_499	gi|10445209|gb|AAG16628.1|	83.33	36	6	0	31	138	118	153	2e-09	66.6	7.21
Locus_31668_Transcript_1/1_Confidence_1.000_Length_869	gi|10764850|gb|AAF24540.2|AC007508_3	66.54	257	77	5	14	757	10	256	2e-83	314	29.57
Locus_11572_Transcript_1/1_Confidence_1.000_Length_1103	gi|240256481|ref|NP_201353.4|	52.27	308	134	5	1073	189	490	791	1e-78	298	27.92
Locus_14407_Transcript_2/2_Confidence_1.000_Length_1290	gi|115441065|ref|NP_001044812.1|	71.29	310	77	2	1187	294	1	309	8e-128	462	24.03
Locus_30496_Transcript_1/1_Confidence_1.000_Length_693	gi|110738495|dbj|BAF01173.1|	57.47	221	92	1	659	3	466	686	2e-62	244	31.89
Locus_3726_Transcript_4/4_Confidence_0.500_Length_896	gi|15219708|ref|NP_176835.1|	51.11	45	21	1	490	621	40	84	3e-07	52.4	5.02
Locus_5589_Transcript_6/10_Confidence_0.176_Length_911	gi|115437796|ref|NP_001043383.1|	50.98	102	50	1	146	451	18	118	8e-22	109	11.20
Locus_5204_Transcript_7/8_Confidence_0.474_Length_1136	gi|115454653|ref|NP_001050927.1|	57.14	126	54	0	754	377	269	394	4e-38	164	11.09
Locus_2105_Transcript_3/3_Confidence_0.667_Length_1785	gi|115448225|ref|NP_001047892.1|	64.44	450	160	2	76	1425	252	679	9e-161	572	25.21
Locus_11481_Transcript_1/1_Confidence_1.000_Length_251	gi|110740738|dbj|BAE98468.1|	56.63	83	36	0	251	3	163	245	4e-22	108	33.07
Locus_6146_Transcript_2/2_Confidence_1.000_Length_1879	gi|10638981|emb|CAC11128.1|	85.99	257	36	0	318	1088	1	257	3e-118	431	13.68
Locus_1466_Transcript_1/4_Confidence_0.625_Length_1541	gi|115434744|ref|NP_001042130.1|	66.50	406	135	1	1510	296	2	407	3e-148	530	26.35
Locus_13098_Transcript_3/4_Confidence_0.700_Length_1150	gi|108706681|gb|ABF94476.1|	72.97	148	40	2	1145	702	28	170	1e-59	235	12.87
Locus_13624_Transcript_1/2_Confidence_1.000_Length_514	gi|119370645|sp|Q402E1.3|H32_LILLO	93.16	117	8	0	499	149	20	136	7e-44	181	22.76
Locus_14981_Transcript_1/1_Confidence_1.000_Length_511	gi|108709002|gb|ABF96797.1|	55.00	60	27	0	501	322	227	286	9e-10	67.8	11.74
Locus_28404_Transcript_1/1_Confidence_1.000_Length_362	gi|224091925|ref|XP_002309402.1|	50.00	108	54	0	360	37	140	247	2e-20	103	29.83
Locus_19772_Transcript_1/2_Confidence_1.000_Length_1069	gi|125561474|gb|EAZ06922.1|	52.04	98	47	0	2	295	91	188	6e-23	114	9.17
Locus_14380_Transcript_3/6_Confidence_0.357_Length_616	gi|147782469|emb|CAN72832.1|	54.48	145	66	2	615	181	1174	1315	4e-25	119	23.54
Locus_1187_Transcript_2/3_Confidence_0.714_Length_1032	gi|357492541|ref|XP_003616559.1|	65.85	41	14	0	350	228	144	184	1e-06	59.7	3.97
Locus_9580_Transcript_1/3_Confidence_0.429_Length_1726	gi|115444507|ref|NP_001046033.1|	70.77	349	96	1	4	1032	510	858	3e-136	491	20.22
Locus_4828_Transcript_1/2_Confidence_1.000_Length_723	gi|106879581|emb|CAJ38374.1|	79.80	99	20	0	684	388	16	114	1e-38	165	13.69
Locus_4043_Transcript_4/7_Confidence_0.600_Length_819	gi|1076581|pir||A55173	53.68	95	44	0	768	484	665	759	1e-25	98.6	11.60
Locus_11066_Transcript_1/2_Confidence_1.000_Length_780	gi|115460878|ref|NP_001054039.1|	51.74	172	80	2	76	582	190	360	2e-41	174	22.05
Locus_11951_Transcript_1/1_Confidence_1.000_Length_1213	gi|110739205|dbj|BAF01517.1|	53.29	334	152	5	2	991	227	553	1e-71	276	27.54
Locus_10400_Transcript_1/2_Confidence_1.000_Length_424	gi|147798773|emb|CAN69794.1|	56.25	64	28	1	18	209	421	483	3e-10	69.3	15.09
Locus_16436_Transcript_2/3_Confidence_0.333_Length_425	gi|113477803|ref|YP_723864.1|	63.86	83	30	0	32	280	88	170	3e-23	112	19.53
Locus_7663_Transcript_1/8_Confidence_0.136_Length_583	gi|115391023|ref|XP_001213016.1|	51.52	99	43	1	118	399	1	99	2e-24	117	16.98
Locus_14925_Transcript_1/1_Confidence_1.000_Length_486	gi|110289394|gb|AAP54582.2|	52.63	57	27	1	332	162	834	888	2e-11	73.2	11.73
Locus_16062_Transcript_1/1_Confidence_1.000_Length_508	gi|108710794|gb|ABF98589.1|	86.71	143	19	0	65	493	1	143	2e-55	219	28.15
Locus_8198_Transcript_4/4_Confidence_0.786_Length_1298	gi|147787079|emb|CAN66828.1|	58.33	84	32	3	32	274	16	99	9e-19	100	6.47
Locus_12249_Transcript_5/8_Confidence_0.524_Length_1827	gi|108710872|gb|ABF98667.1|	73.77	122	22	1	1096	1431	260	381	5e-37	161	6.68
Locus_8646_Transcript_1/2_Confidence_1.000_Length_1542	gi|108864676|gb|ABA95549.2|	87.12	295	38	0	2	886	31	325	2e-148	531	19.13
Locus_28985_Transcript_1/1_Confidence_1.000_Length_534	gi|110738228|dbj|BAF01043.1|	56.60	106	45	1	485	171	102	207	7e-29	131	19.85
Locus_24062_Transcript_1/1_Confidence_1.000_Length_542	gi|147788326|emb|CAN69966.1|	50.00	58	29	0	518	345	52	109	4e-10	52.4	10.70
Locus_631_Transcript_1/6_Confidence_0.714_Length_510	gi|115463837|ref|NP_001055518.1|	67.92	53	17	1	23	181	1	51	5e-09	65.5	10.39
Locus_14319_Transcript_2/2_Confidence_1.000_Length_1224	gi|10445209|gb|AAG16628.1|	73.60	178	47	0	26	559	177	354	3e-70	271	14.54
Locus_42004_Transcript_1/1_Confidence_1.000_Length_138	gi|125532922|gb|EAY79487.1|	71.43	35	10	0	105	1	222	256	5e-06	55.5	25.36
Locus_16033_Transcript_4/4_Confidence_0.417_Length_560	gi|108862582|gb|ABA97973.2|	68.18	44	14	1	176	307	600	642	3e-13	60.1	7.86
Locus_9428_Transcript_3/4_Confidence_0.667_Length_1489	gi|115450527|ref|NP_001048864.1|	55.17	174	78	0	394	915	129	302	4e-48	167	11.69
Locus_6808_Transcript_3/3_Confidence_0.714_Length_1809	gi|110738919|dbj|BAF01381.1|	56.54	214	90	2	1619	987	14	184	7e-57	227	11.83
Locus_1397_Transcript_3/9_Confidence_0.591_Length_1564	gi|115391449|ref|XP_001213229.1|	55.52	299	133	2	140	1036	6	285	4e-75	288	19.12
Locus_3157_Transcript_1/2_Confidence_1.000_Length_660	gi|115460616|ref|NP_001053908.1|	88.24	34	4	0	517	416	7	40	5e-09	66.2	5.15
Locus_25196_Transcript_1/1_Confidence_1.000_Length_329	gi|115462761|ref|NP_001054980.1|	51.72	87	40	1	300	46	221	307	1e-16	90.5	26.44
Locus_446_Transcript_1/1_Confidence_1.000_Length_1485	gi|110741639|dbj|BAE98766.1|	63.49	430	154	5	3	1283	410	834	9e-156	555	28.96
Locus_7478_Transcript_3/6_Confidence_0.556_Length_644	gi|109897329|ref|YP_660584.1|	50.77	65	32	0	521	327	106	170	3e-23	68.2	10.09
Locus_6135_Transcript_4/4_Confidence_0.667_Length_1502	gi|113367142|gb|ABI34628.1|	54.79	146	65	1	163	597	19	164	4e-26	125	9.72
Locus_29881_Transcript_1/1_Confidence_1.000_Length_226	gi|32487411|emb|CAE05745.1|	56.52	46	20	0	87	224	890	935	5e-06	55.5	20.35
Locus_41347_Transcript_1/1_Confidence_1.000_Length_208	gi|125556550|gb|EAZ02156.1|	58.33	60	25	0	185	6	210	269	1e-12	77.4	28.85
Locus_5197_Transcript_1/6_Confidence_0.474_Length_228	gi|108706809|gb|ABF94604.1|	51.28	39	19	0	1	117	530	568	2e-06	57.0	17.11
Locus_9547_Transcript_4/4_Confidence_0.625_Length_1374	gi|11994706|dbj|BAB02944.1|	78.37	416	72	3	2	1195	125	540	1e-175	621	30.28
Locus_11490_Transcript_2/2_Confidence_1.000_Length_1182	gi|115465521|ref|NP_001056360.1|	51.42	247	119	2	72	809	186	431	2e-59	235	20.90
Locus_14255_Transcript_1/3_Confidence_0.714_Length_1233	gi|296081883|emb|CBI20888.3|	55.10	49	22	0	888	742	673	721	3e-06	58.5	3.97
Locus_13143_Transcript_2/2_Confidence_1.000_Length_975	gi|108712142|gb|ABF99937.1|	60.64	249	96	2	235	975	52	297	4e-70	270	25.54
Locus_689_Transcript_1/6_Confidence_0.261_Length_182	gi|108864008|gb|ABG22371.1|	79.31	29	6	0	90	4	55	83	7e-11	50.1	15.93
Locus_2490_Transcript_1/4_Confidence_0.700_Length_1559	gi|147827151|emb|CAN70983.1|	51.83	465	222	6	64	1452	10	437	7e-114	416	29.83
Locus_11009_Transcript_1/2_Confidence_1.000_Length_975	gi|162462576|ref|NP_001105126.1|	50.47	107	50	2	23	334	687	791	1e-16	92.4	10.97
Locus_1194_Transcript_4/4_Confidence_0.667_Length_1386	gi|109083499|ref|XP_001092745.1|	65.56	151	50	1	1291	845	25	175	7e-49	195	10.89
Locus_9593_Transcript_1/2_Confidence_1.000_Length_1216	gi|224135825|ref|XP_002327313.1|	51.02	98	44	3	1051	770	251	345	7e-17	94.0	8.06
Locus_7557_Transcript_2/2_Confidence_1.000_Length_297	gi|255556101|ref|XP_002519085.1|	61.36	44	17	0	1	132	1066	1109	2e-06	57.0	14.81
Locus_5680_Transcript_2/5_Confidence_0.429_Length_1322	gi|118484756|gb|ABK94247.1|	56.93	339	144	3	1252	242	1	338	1e-91	342	25.64
Locus_2701_Transcript_3/3_Confidence_0.667_Length_1494	gi|115461160|ref|NP_001054180.1|	57.68	241	102	0	476	1198	52	292	2e-68	265	16.13
Locus_34592_Transcript_1/1_Confidence_1.000_Length_480	gi|108862930|gb|ABA99819.2|	59.78	184	49	2	479	3	215	398	8e-17	91.3	38.33
Locus_15_Transcript_2/6_Confidence_0.143_Length_1042	gi|115435982|ref|NP_001042749.1|	85.02	307	46	1	30	950	224	529	6e-153	545	29.46
Locus_14157_Transcript_1/1_Confidence_1.000_Length_331	gi|115482010|ref|NP_001064598.1|	65.56	90	31	0	331	62	353	442	4e-26	122	27.19
Locus_12695_Transcript_3/5_Confidence_0.471_Length_1468	gi|108762105|ref|YP_631706.1|	51.38	362	173	3	344	1420	5	365	5e-98	363	24.66
Locus_3407_Transcript_3/4_Confidence_0.333_Length_1133	gi|115446863|ref|NP_001047211.1|	63.28	305	112	2	77	991	11	312	1e-98	365	26.92
Locus_48079_Transcript_1/1_Confidence_1.000_Length_338	gi|356522580|ref|XP_003529924.1|	52.11	71	34	0	24	236	22	92	3e-17	92.8	21.01
Locus_3384_Transcript_2/2_Confidence_1.000_Length_513	gi|110289483|gb|ABG66220.1|	81.25	32	6	0	4	99	97	128	7e-07	58.2	6.24
Locus_26467_Transcript_1/1_Confidence_1.000_Length_1197	gi|147805915|emb|CAN76546.1|	50.00	76	38	0	73	300	132	207	3e-15	88.6	6.35
Locus_11790_Transcript_2/4_Confidence_0.571_Length_595	gi|115487684|ref|NP_001066329.1|	57.14	49	21	0	151	297	18	66	6e-08	62.4	8.24
Locus_3118_Transcript_1/2_Confidence_1.000_Length_1404	gi|15224253|ref|NP_181854.1|	57.07	375	161	5	31	1155	261	624	2e-94	351	26.71
Locus_33529_Transcript_1/1_Confidence_1.000_Length_513	gi|115440681|ref|NP_001044620.1|	66.67	30	10	0	448	359	328	357	1e-10	50.8	5.85
Locus_6534_Transcript_2/5_Confidence_0.600_Length_1298	gi|113476702|ref|YP_722763.1|	51.53	262	125	2	426	1205	3	263	2e-69	268	20.18
Locus_16935_Transcript_3/3_Confidence_0.500_Length_973	gi|108705676|gb|ABF93471.1|	54.90	337	135	7	965	6	1308	1634	5e-87	326	34.64
Locus_6321_Transcript_3/5_Confidence_0.722_Length_893	gi|115462173|ref|NP_001054686.1|	63.83	94	34	0	282	563	53	146	9e-26	122	10.53
Locus_3299_Transcript_5/10_Confidence_0.174_Length_318	gi|116790601|gb|ABK25675.1|	61.54	65	25	0	318	124	142	206	2e-12	77.0	20.44
Locus_24562_Transcript_1/1_Confidence_1.000_Length_845	gi|11094813|gb|AAG29742.1|AC084414_10	57.28	103	44	0	288	596	387	489	5e-29	133	12.19
Locus_8783_Transcript_1/3_Confidence_0.600_Length_1004	gi|115461158|ref|NP_001054179.1|	56.52	299	119	4	6	869	14	309	3e-73	280	29.78
Locus_9362_Transcript_1/2_Confidence_1.000_Length_1225	gi|110289185|gb|ABB47753.2|	55.29	331	148	6	1	993	1169	1476	9e-87	326	27.02
Locus_5578_Transcript_2/5_Confidence_0.667_Length_1329	gi|115434486|ref|NP_001042001.1|	63.85	260	93	2	127	903	1	258	4e-83	314	19.56
Locus_12897_Transcript_1/1_Confidence_1.000_Length_273	gi|108862088|gb|ABA96198.2|	54.22	83	38	0	250	2	573	655	3e-17	92.4	30.40
Locus_30723_Transcript_1/1_Confidence_1.000_Length_422	gi|115452475|ref|NP_001049838.1|	53.28	122	57	2	24	389	75	188	1e-27	127	28.91
Locus_15460_Transcript_1/2_Confidence_0.500_Length_1069	gi|115435712|ref|NP_001042614.1|	55.22	297	125	2	3	869	242	538	5e-82	310	27.78
Locus_11605_Transcript_2/3_Confidence_0.600_Length_726	gi|108706469|gb|ABF94264.1|	65.85	41	14	0	374	252	64	104	5e-07	60.1	5.65
Locus_2282_Transcript_3/3_Confidence_0.667_Length_2049	gi|115438677|ref|NP_001043618.1|	68.75	592	176	4	2013	265	196	784	0.0	793	28.89
Locus_6785_Transcript_2/2_Confidence_1.000_Length_258	gi|115453709|ref|NP_001050455.1|	76.32	38	9	0	121	234	1	38	2e-08	63.5	14.73
Locus_11978_Transcript_1/4_Confidence_0.625_Length_682	gi|115482420|ref|NP_001064803.1|	76.00	150	35	1	92	538	6	155	3e-49	199	21.99
Locus_42475_Transcript_1/1_Confidence_1.000_Length_200	gi|115441689|ref|NP_001045124.1|	71.67	60	17	0	4	183	261	320	7e-21	104	30.00
Locus_15438_Transcript_1/2_Confidence_1.000_Length_459	gi|111481711|gb|ABC25060.2|	63.16	38	14	0	286	399	48	85	1e-05	53.9	8.28
Locus_24298_Transcript_1/2_Confidence_1.000_Length_552	gi|115435394|ref|NP_001042455.1|	53.78	119	54	2	34	387	311	427	2e-27	126	21.56
Locus_10183_Transcript_3/6_Confidence_0.667_Length_850	gi|115466488|ref|NP_001056843.1|	58.62	58	24	0	654	481	176	233	9e-12	76.3	6.82
Locus_5210_Transcript_1/1_Confidence_1.000_Length_1203	gi|115461344|ref|NP_001054272.1|	52.73	311	136	7	1202	303	529	819	9e-73	279	25.85
Locus_13945_Transcript_1/1_Confidence_1.000_Length_1028	gi|110740836|dbj|BAE98515.1|	65.15	241	70	4	187	867	8	248	7e-73	279	23.44
Locus_6125_Transcript_1/2_Confidence_1.000_Length_579	gi|116791637|gb|ABK26051.1|	58.25	103	42	1	534	229	137	239	8e-26	121	17.79
Locus_34297_Transcript_1/1_Confidence_1.000_Length_821	gi|115448769|ref|NP_001048164.1|	50.47	214	106	2	668	27	3	213	1e-53	214	26.07
Locus_19983_Transcript_1/1_Confidence_1.000_Length_397	gi|12321254|gb|AAG50698.1|AC079604_5	50.00	132	65	3	3	395	443	572	4e-27	125	33.25
Locus_3213_Transcript_1/8_Confidence_0.200_Length_380	gi|115464211|ref|NP_001055705.1|	72.50	40	11	0	3	122	495	534	2e-09	67.0	10.53
Locus_11496_Transcript_4/4_Confidence_0.727_Length_1153	gi|10177272|dbj|BAB10625.1|	64.75	139	49	1	301	717	373	510	7e-56	183	12.06
Locus_30584_Transcript_1/2_Confidence_1.000_Length_673	gi|13357256|gb|AAK20053.1|AC025783_13	51.35	74	36	0	35	256	91	164	1e-10	71.6	11.00
Locus_6806_Transcript_4/4_Confidence_0.571_Length_358	gi|115446763|ref|NP_001047161.1|	52.24	67	32	1	156	356	21	86	3e-11	72.8	18.72
Locus_7666_Transcript_2/4_Confidence_0.357_Length_1334	gi|147865101|emb|CAN79390.1|	65.62	64	22	1	1138	1329	357	413	8e-10	70.9	4.80
Locus_2898_Transcript_2/7_Confidence_0.312_Length_1190	gi|115480271|ref|NP_001063729.1|	61.67	60	23	1	603	782	50	108	2e-11	76.3	5.04
Locus_32506_Transcript_2/2_Confidence_1.000_Length_962	gi|114674808|ref|XP_001143873.1|	59.46	222	84	1	881	234	729	950	4e-69	266	23.08
Locus_2447_Transcript_3/7_Confidence_0.579_Length_1176	gi|115440195|ref|NP_001044377.1|	60.27	219	69	2	31	633	178	396	7e-60	236	18.62
Locus_2107_Transcript_2/2_Confidence_1.000_Length_1133	gi|10798638|emb|CAC12819.1|	70.68	266	78	0	1133	336	3	268	1e-114	359	23.48
Locus_4014_Transcript_2/2_Confidence_1.000_Length_456	gi|115460332|ref|NP_001053766.1|	76.92	78	18	0	324	91	33	110	1e-26	99.8	17.11
Locus_23313_Transcript_1/1_Confidence_1.000_Length_170	gi|356497044|ref|XP_003517374.1|	95.83	24	1	0	99	170	72	95	1e-05	53.9	14.12
Locus_1614_Transcript_1/8_Confidence_0.591_Length_519	gi|125572223|gb|EAZ13738.1|	51.56	64	30	1	113	301	1	64	2e-09	67.0	12.33
Locus_28891_Transcript_1/1_Confidence_1.000_Length_269	gi|357518837|ref|XP_003629707.1|	92.86	28	2	0	181	264	201	228	1e-05	54.3	10.41
Locus_20213_Transcript_1/1_Confidence_1.000_Length_613	gi|115463921|ref|NP_001055560.1|	85.37	41	6	0	556	434	125	165	4e-13	79.7	6.69
Locus_21274_Transcript_1/1_Confidence_1.000_Length_182	gi|115462751|ref|NP_001054975.1|	74.00	50	13	0	151	2	35	84	2e-15	86.7	27.47
Locus_1598_Transcript_7/7_Confidence_0.474_Length_1566	gi|10441744|gb|AAG17172.1|AF190881_1	54.46	437	148	15	2	1159	148	556	2e-102	378	27.91
Locus_8826_Transcript_5/5_Confidence_0.500_Length_1297	gi|116788288|gb|ABK24824.1|	54.15	229	105	5	33	719	171	370	4e-51	207	17.66
Locus_2417_Transcript_2/8_Confidence_0.524_Length_866	gi|115479755|ref|NP_001063471.1|	57.79	154	64	1	119	577	25	178	5e-44	183	17.78
Locus_91_Transcript_1/9_Confidence_0.286_Length_1677	gi|115465860|ref|NP_001056529.1|	50.00	106	49	2	400	705	142	247	3e-24	119	6.32
Locus_3298_Transcript_5/5_Confidence_0.643_Length_2087	gi|108710978|gb|ABF98773.1|	87.53	401	49	1	420	1619	64	464	0.0	709	19.21
Locus_10422_Transcript_1/4_Confidence_0.556_Length_613	gi|116782211|gb|ABK22412.1|	76.19	126	30	0	378	1	1	126	4e-52	209	20.55
Locus_11291_Transcript_1/2_Confidence_1.000_Length_946	gi|110681480|emb|CAL25350.1|	55.93	59	26	0	368	544	120	178	5e-11	73.9	6.24
Locus_3712_Transcript_1/4_Confidence_0.769_Length_1181	gi|115435410|ref|NP_001042463.1|	62.15	177	67	0	315	845	1	177	1e-50	206	14.99
Locus_9528_Transcript_3/3_Confidence_0.714_Length_1131	gi|115461398|ref|NP_001054299.1|	88.03	284	34	0	1083	232	852	1135	2e-130	471	25.11
Locus_2726_Transcript_2/3_Confidence_0.571_Length_1105	gi|116786316|gb|ABK24063.1|	52.89	225	106	1	114	788	1	223	2e-71	235	20.36
Locus_2232_Transcript_10/10_Confidence_0.517_Length_900	gi|115452885|ref|NP_001050043.1|	59.60	198	80	0	898	305	33	230	2e-49	201	22.00
Locus_13883_Transcript_3/8_Confidence_0.654_Length_812	gi|116789032|gb|ABK25092.1|	55.17	58	26	2	2	175	215	268	2e-06	58.2	7.14
Locus_20165_Transcript_2/3_Confidence_0.400_Length_572	gi|147780398|emb|CAN74679.1|	53.85	104	46	1	1	306	1566	1669	4e-19	99.4	18.18
Locus_22318_Transcript_1/1_Confidence_1.000_Length_403	gi|147767344|emb|CAN71267.1|	55.47	128	57	0	403	20	1378	1505	1e-29	133	31.76
Locus_24867_Transcript_1/1_Confidence_1.000_Length_565	gi|356542873|ref|XP_003539889.1|	58.54	41	17	0	156	278	1	41	5e-06	55.8	7.26
Locus_34595_Transcript_1/1_Confidence_1.000_Length_215	gi|10177935|dbj|BAB11200.1|	70.83	48	14	0	178	35	1241	1288	4e-11	72.4	22.33
Locus_10416_Transcript_2/2_Confidence_1.000_Length_915	gi|108711517|gb|ABF99312.1|	74.36	234	60	1	883	182	247	476	1e-100	344	25.57
Locus_26260_Transcript_1/1_Confidence_1.000_Length_553	gi|110737502|dbj|BAF00693.1|	77.31	119	27	0	31	387	193	311	3e-45	186	21.52
Locus_1306_Transcript_3/5_Confidence_0.714_Length_1268	gi|104641041|gb|ABF73009.1|	59.41	239	96	1	145	858	90	328	3e-68	264	18.85
Locus_1935_Transcript_2/2_Confidence_1.000_Length_1308	gi|10177143|dbj|BAB10503.1|	50.94	53	26	0	1132	974	1242	1294	2e-51	54.3	4.05
Locus_12571_Transcript_1/3_Confidence_0.600_Length_1482	gi|10638985|emb|CAC11129.1|	79.61	304	62	0	246	1157	3	306	7e-148	529	20.51
Locus_8658_Transcript_2/2_Confidence_1.000_Length_1404	gi|10177728|dbj|BAB11041.1|	53.28	366	170	2	1374	280	223	586	7e-110	403	26.07
Locus_15733_Transcript_1/2_Confidence_1.000_Length_788	gi|115471969|ref|NP_001059583.1|	50.00	44	22	1	520	389	306	348	3e-07	61.2	5.58
Locus_10319_Transcript_2/2_Confidence_1.000_Length_1218	gi|147836410|emb|CAN66366.1|	53.03	66	31	0	597	400	358	423	2e-10	72.4	5.42
Locus_2869_Transcript_1/2_Confidence_1.000_Length_602	gi|110738373|dbj|BAF01113.1|	57.65	170	70	2	70	573	31	200	2e-39	167	28.24
Locus_3563_Transcript_1/2_Confidence_1.000_Length_1511	gi|109072442|ref|XP_001086813.1|	64.20	338	120	3	33	1043	62	395	1e-111	409	22.37
Locus_2788_Transcript_5/9_Confidence_0.211_Length_1026	gi|108862788|gb|ABA99448.2|	86.22	196	27	0	3	590	114	309	5e-96	356	19.10
Locus_2896_Transcript_2/4_Confidence_0.400_Length_579	gi|15226603|ref|NP_179758.1|	52.31	65	30	3	325	134	10	71	1e-09	67.8	11.23
Locus_13850_Transcript_1/1_Confidence_1.000_Length_903	gi|115453455|ref|NP_001050328.1|	66.99	206	65	2	610	2	91	296	4e-72	276	22.81
Locus_6815_Transcript_1/4_Confidence_0.556_Length_1722	gi|115454443|ref|NP_001050822.1|	68.81	420	127	7	1672	425	255	660	3e-141	507	24.39
Locus_9775_Transcript_1/2_Confidence_1.000_Length_932	gi|462404371|gb|EMJ09928.1|	68.18	44	13	1	64	192	61	104	2e-06	58.9	4.72
Locus_34564_Transcript_1/1_Confidence_1.000_Length_148	gi|110739791|dbj|BAF01802.1|	63.89	36	13	0	129	22	464	499	2e-06	56.6	24.32
Locus_10256_Transcript_2/2_Confidence_1.000_Length_985	gi|18394726|ref|NP_564080.1|	52.73	330	150	4	984	13	13	331	1e-81	308	33.50
Locus_6850_Transcript_1/1_Confidence_1.000_Length_1776	gi|115446111|ref|NP_001046835.1|	52.99	351	154	5	155	1174	113	461	2e-100	372	19.76
Locus_8410_Transcript_1/4_Confidence_0.700_Length_1385	gi|115449019|ref|NP_001048289.1|	63.98	372	133	1	44	1156	461	832	3e-116	424	26.86
Locus_167_Transcript_1/1_Confidence_1.000_Length_1641	gi|108707911|gb|ABF95706.1|	78.14	334	72	1	1586	588	98	431	6e-143	513	20.35
Locus_2234_Transcript_6/6_Confidence_0.688_Length_1357	gi|115442023|ref|NP_001045291.1|	50.31	322	154	4	32	979	176	494	2e-87	328	23.73
Locus_10214_Transcript_2/5_Confidence_0.333_Length_585	gi|108709506|gb|ABF97301.1|	85.00	40	6	0	205	324	152	191	5e-13	79.3	6.84
Locus_10560_Transcript_3/3_Confidence_0.600_Length_1395	gi|108864608|gb|ABG22562.1|	82.56	281	49	1	64	906	227	506	7e-118	429	20.14
Locus_7491_Transcript_2/2_Confidence_1.000_Length_330	gi|108708810|gb|ABF96605.1|	62.62	107	40	0	7	327	244	350	3e-32	142	32.42
Locus_18893_Transcript_1/2_Confidence_1.000_Length_899	gi|10086486|gb|AAG12546.1|AC007797_6	78.46	65	14	0	195	1	205	269	2e-21	108	7.23
Locus_5455_Transcript_5/5_Confidence_0.667_Length_1471	gi|115444489|ref|NP_001046024.1|	75.59	299	73	0	288	1184	66	364	9e-119	432	20.33
Locus_10013_Transcript_3/4_Confidence_0.700_Length_1324	gi|115453959|ref|NP_001050580.1|	59.56	183	68	1	707	177	288	470	2e-55	222	13.82
Locus_667_Transcript_2/10_Confidence_0.318_Length_1517	gi|10177303|dbj|BAB10564.1|	60.32	315	95	2	229	1083	1	315	1e-94	352	20.76
Locus_3572_Transcript_1/2_Confidence_1.000_Length_1972	gi|108707455|gb|ABF95250.1|	53.94	469	194	9	175	1515	1	464	2e-126	458	23.78
Locus_33134_Transcript_1/1_Confidence_1.000_Length_288	gi|110931762|gb|ABH02880.1|	50.67	75	37	1	33	257	16	61	5e-10	68.6	26.04
Locus_1602_Transcript_1/3_Confidence_0.667_Length_1549	gi|125535574|gb|EAY82062.1|	50.50	101	50	1	260	562	56	153	5e-18	98.2	6.52
Locus_10868_Transcript_3/3_Confidence_0.778_Length_1564	gi|11094207|dbj|BAB17629.1|	55.36	112	50	0	25	360	11	122	1e-32	146	7.16
Locus_17640_Transcript_1/1_Confidence_1.000_Length_681	gi|115456665|ref|NP_001051933.1|	51.12	178	72	1	529	41	113	290	2e-45	187	26.14
Locus_16559_Transcript_2/2_Confidence_1.000_Length_361	gi|147799211|emb|CAN74725.1|	52.27	88	42	2	46	309	610	694	4e-20	90.9	24.38
Locus_9609_Transcript_3/3_Confidence_0.769_Length_1450	gi|147791559|emb|CAN72865.1|	51.90	447	215	3	108	1448	6	430	2e-128	465	30.83
Locus_32939_Transcript_2/2_Confidence_1.000_Length_452	gi|116310794|emb|CAH67585.1|	86.21	29	4	0	89	3	15	43	1e-06	57.4	6.42
Locus_9456_Transcript_1/4_Confidence_0.444_Length_742	gi|115461897|ref|NP_001054548.1|	50.00	144	72	0	27	458	241	384	4e-34	150	19.41
Locus_31759_Transcript_4/4_Confidence_0.500_Length_278	gi|115436110|ref|NP_001042813.1|	76.92	39	9	0	278	162	65	103	1e-10	70.9	14.03
Locus_44539_Transcript_1/1_Confidence_1.000_Length_162	gi|115384628|ref|XP_001208861.1|	54.39	57	21	1	158	3	209	265	4e-11	72.4	35.19
Locus_43879_Transcript_1/1_Confidence_1.000_Length_484	gi|115433954|ref|NP_001041735.1|	68.92	148	46	1	4	447	179	324	7e-53	211	30.58
Locus_35862_Transcript_1/1_Confidence_1.000_Length_231	gi|296087620|emb|CBI34876.3|	56.45	62	27	0	3	188	480	541	2e-07	60.1	26.84
Locus_19920_Transcript_1/1_Confidence_1.000_Length_402	gi|108742452|gb|ABG01862.1|	68.75	96	30	0	39	326	256	351	5e-32	139	23.88
Locus_4834_Transcript_1/1_Confidence_1.000_Length_1097	gi|108385436|gb|ABF85788.1|	77.45	337	72	5	1000	2	4	337	1e-147	528	30.72
Locus_2490_Transcript_2/4_Confidence_0.700_Length_1511	gi|147827151|emb|CAN70983.1|	51.83	465	222	6	12	1400	10	437	7e-114	416	30.77
Locus_12134_Transcript_3/5_Confidence_0.278_Length_914	gi|115436526|ref|NP_001043021.1|	64.95	214	73	1	30	665	11	224	1e-74	285	23.41
Locus_9246_Transcript_4/4_Confidence_0.500_Length_1175	gi|10047449|gb|AAG12248.1|AF184079_1	82.26	124	20	1	676	311	1	124	4e-58	231	10.55
Locus_9072_Transcript_1/4_Confidence_0.769_Length_1925	gi|12323178|gb|AAG51574.1|AC027034_20	52.32	604	252	17	19	1722	2094	2654	8e-139	499	31.38
Locus_3528_Transcript_2/2_Confidence_1.000_Length_297	gi|147801789|emb|CAN67913.1|	50.00	72	27	2	222	34	1	72	5e-06	55.5	24.24
Locus_12774_Transcript_1/2_Confidence_1.000_Length_1747	gi|1125032|dbj|BAA06877.1|	53.77	478	221	6	1533	100	29	492	4e-136	490	27.36
Locus_5818_Transcript_1/2_Confidence_1.000_Length_1535	gi|110740025|dbj|BAF01916.1|	88.71	372	42	0	68	1183	60	431	0.0	679	24.23
Locus_47687_Transcript_1/1_Confidence_1.000_Length_207	gi|108706119|gb|ABF93914.1|	60.00	60	23	1	180	4	1225	1284	5e-08	62.0	28.99
Locus_4608_Transcript_4/7_Confidence_0.533_Length_838	gi|10241593|emb|CAC09575.1|	64.60	113	39	2	30	365	2	112	1e-62	140	13.48
Locus_34099_Transcript_1/1_Confidence_1.000_Length_289	gi|224059462|ref|XP_002299858.1|	50.65	77	38	0	232	2	13	89	1e-14	84.0	26.64
Locus_6080_Transcript_2/2_Confidence_1.000_Length_1274	gi|115477845|ref|NP_001062518.1|	63.64	44	15	1	63	191	156	199	2e-08	66.2	3.45
Locus_5987_Transcript_3/3_Confidence_0.667_Length_1180	gi|115461278|ref|NP_001054239.1|	51.82	274	129	6	1079	267	3	265	7e-44	183	23.22
Locus_4041_Transcript_2/2_Confidence_1.000_Length_2038	gi|115461232|ref|NP_001054216.1|	57.27	344	130	5	584	1564	3	331	1e-99	370	16.88
Locus_44199_Transcript_1/1_Confidence_1.000_Length_219	gi|15240634|ref|NP_199832.1|	61.36	44	17	0	8	139	349	392	4e-09	54.7	20.09
Locus_16865_Transcript_2/2_Confidence_1.000_Length_1444	gi|225435267|ref|XP_002282208.1|	50.00	76	34	1	207	422	148	223	1e-09	70.1	5.26
Locus_43592_Transcript_1/1_Confidence_1.000_Length_598	gi|108706673|gb|ABF94468.1|	84.62	104	16	0	1	312	98	201	2e-50	203	17.39
Locus_4018_Transcript_1/2_Confidence_1.000_Length_1138	gi|110289273|gb|AAP54296.2|	65.58	308	106	1	1116	193	103	409	6e-105	386	27.07
Locus_14271_Transcript_1/1_Confidence_1.000_Length_393	gi|147841225|emb|CAN62415.1|	52.73	55	25	1	167	6	2	56	1e-07	60.8	13.99
Locus_8642_Transcript_4/6_Confidence_0.556_Length_1042	gi|115456193|ref|NP_001051697.1|	50.82	61	30	0	521	339	20	80	2e-10	72.0	5.85
Locus_6608_Transcript_1/6_Confidence_0.615_Length_2002	gi|118483049|gb|ABK93434.1|	57.65	196	73	4	113	670	1	194	1e-56	227	9.79
Locus_4337_Transcript_5/6_Confidence_0.273_Length_904	gi|148907415|gb|ABR16841.1|	51.16	215	105	1	785	141	39	245	5e-48	196	23.78
Locus_2726_Transcript_1/3_Confidence_0.571_Length_324	gi|224132618|ref|XP_002327840.1|	61.54	65	25	0	88	282	823	887	8e-12	74.7	20.06
Locus_26339_Transcript_1/1_Confidence_1.000_Length_390	gi|115453825|ref|NP_001050513.1|	56.45	124	54	0	19	390	99	222	3e-37	159	31.79
Locus_5450_Transcript_7/7_Confidence_0.625_Length_3414	gi|115468148|ref|NP_001057673.1|	64.63	229	81	2	450	1136	1354	1579	2e-70	273	6.71
Locus_11138_Transcript_2/3_Confidence_0.333_Length_1502	gi|115467002|ref|NP_001057100.1|	51.87	241	115	1	589	1308	366	606	1e-72	280	16.05
Locus_4424_Transcript_2/2_Confidence_1.000_Length_1288	gi|115450034|ref|NP_001048618.1|	78.46	325	70	0	29	1003	189	513	8e-137	492	25.23
Locus_15301_Transcript_2/2_Confidence_1.000_Length_1292	gi|168058860|ref|XP_001781424.1|	52.87	87	34	2	2	241	128	214	1e-13	83.6	6.73
Locus_8892_Transcript_2/3_Confidence_0.571_Length_661	gi|225459123|ref|XP_002285695.1|	50.54	93	43	4	352	621	1	83	7e-10	57.8	14.07
Locus_17034_Transcript_1/1_Confidence_1.000_Length_1283	gi|10998537|gb|AAG25966.1|AF302082_1	69.35	372	106	5	1249	158	420	783	9e-141	505	28.99
Locus_36580_Transcript_1/1_Confidence_1.000_Length_141	gi|147765719|emb|CAN77900.1|	77.78	36	8	0	33	140	159	194	1e-07	60.5	25.53
Locus_44656_Transcript_1/1_Confidence_1.000_Length_152	gi|108864369|gb|ABG22481.1|	59.09	44	15	1	30	152	36	79	9e-08	61.2	28.95
Locus_16341_Transcript_1/1_Confidence_1.000_Length_1254	gi|115448829|ref|NP_001048194.1|	65.54	267	92	0	33	833	130	396	2e-93	348	21.29
Locus_26506_Transcript_2/2_Confidence_1.000_Length_500	gi|115439215|ref|NP_001043887.1|	89.47	38	4	0	136	249	3	40	4e-11	72.4	7.60
Locus_14278_Transcript_3/5_Confidence_0.300_Length_720	gi|115458802|ref|NP_001053001.1|	58.09	136	55	3	556	155	205	338	1e-38	165	18.89
Locus_6432_Transcript_3/3_Confidence_0.818_Length_355	gi|109157947|pdb|2GPT|A	56.03	116	51	0	355	8	398	513	2e-34	149	32.68
Locus_33779_Transcript_1/1_Confidence_1.000_Length_672	gi|110737795|dbj|BAF00836.1|	65.89	129	38	1	639	271	148	276	1e-39	168	19.20
Locus_3248_Transcript_1/2_Confidence_1.000_Length_1817	gi|218194769|gb|EEC77196.1|	58.72	109	42	1	1815	1498	56	164	7e-25	121	6.00
Locus_31223_Transcript_1/1_Confidence_1.000_Length_351	gi|115473197|ref|NP_001060197.1|	51.47	68	33	0	147	350	4	71	9e-13	77.8	19.37
Locus_1836_Transcript_1/5_Confidence_0.636_Length_1502	gi|113205361|gb|ABI34360.1|	64.15	159	55	2	1065	595	7	163	8e-22	110	10.59
Locus_924_Transcript_10/10_Confidence_0.565_Length_3072	gi|115435948|ref|NP_001042732.1|	50.63	632	290	12	99	1928	3	614	6e-151	541	20.57
Locus_1762_Transcript_9/10_Confidence_0.375_Length_1012	gi|108860773|sp|Q1SWQ1.3|H2B2_MEDTR	97.83	92	2	0	245	520	57	148	2e-41	174	9.09
Locus_12918_Transcript_1/1_Confidence_1.000_Length_455	gi|109121520|ref|XP_001094881.1|	50.00	84	42	0	450	199	74	157	3e-17	92.4	18.46
Locus_444_Transcript_2/2_Confidence_1.000_Length_2240	gi|108801298|ref|YP_641495.1|	50.54	370	182	3	665	1771	181	546	3e-130	351	16.52
Locus_38788_Transcript_1/1_Confidence_1.000_Length_157	gi|224078938|ref|XP_002305687.1|	76.19	42	10	0	32	157	148	189	6e-09	65.1	26.75
Locus_7975_Transcript_1/5_Confidence_0.250_Length_675	gi|109157947|pdb|2GPT|A	71.69	219	56	2	32	670	147	365	9e-84	314	32.44
Locus_2284_Transcript_1/1_Confidence_1.000_Length_969	gi|470123753|ref|XP_004297885.1|	56.25	80	35	0	5	244	310	389	2e-18	98.6	8.26
Locus_3113_Transcript_1/3_Confidence_0.714_Length_925	gi|110826505|sp|O62695.3|H2AV_RABIT	78.23	124	27	0	607	236	1	124	8e-46	189	13.41
Locus_41048_Transcript_1/1_Confidence_1.000_Length_213	gi|224143073|ref|XP_002324841.1|	53.57	56	26	0	170	3	5	60	2e-08	63.2	26.29
Locus_22651_Transcript_1/1_Confidence_1.000_Length_229	gi|10177191|dbj|BAB10325.1|	58.21	67	27	1	198	1	73	139	1e-12	77.4	29.26
Locus_5256_Transcript_2/6_Confidence_0.286_Length_680	gi|15220546|ref|NP_176947.1|	61.11	54	19	1	680	525	157	210	2e-09	68.2	7.94
Locus_17759_Transcript_2/3_Confidence_0.267_Length_351	gi|115459306|ref|NP_001053253.1|	56.10	123	46	5	345	1	287	406	2e-27	126	35.04
Locus_47519_Transcript_1/1_Confidence_1.000_Length_212	gi|224069519|ref|XP_002326363.1|	58.82	68	28	1	6	209	730	796	3e-13	79.3	32.08
Locus_3601_Transcript_3/5_Confidence_0.417_Length_1731	gi|115441867|ref|NP_001045213.1|	72.85	151	41	0	1500	1048	228	378	1e-58	233	8.72
Locus_1220_Transcript_2/4_Confidence_0.667_Length_1137	gi|114052539|ref|NP_001040252.1|	54.38	160	73	2	1007	528	32	188	3e-42	169	14.07
Locus_9503_Transcript_6/6_Confidence_0.706_Length_1558	gi|115446843|ref|NP_001047201.1|	76.41	195	46	0	464	1048	14	208	4e-64	251	12.52
Locus_7848_Transcript_3/3_Confidence_0.600_Length_1138	gi|10568116|gb|AAD28192.2|	65.09	232	81	0	11	706	291	522	5e-86	323	20.39
Locus_5425_Transcript_4/4_Confidence_0.667_Length_1630	gi|115448427|ref|NP_001047993.1|	60.82	97	33	1	348	623	138	234	2e-23	116	5.95
Locus_23767_Transcript_1/1_Confidence_1.000_Length_331	gi|115439017|ref|NP_001043788.1|	64.15	53	19	0	160	2	23	75	3e-12	76.3	16.01
Locus_12305_Transcript_2/5_Confidence_0.667_Length_1438	gi|115461540|ref|NP_001054370.1|	55.04	129	49	4	802	443	118	245	4e-43	139	8.97
Locus_19583_Transcript_1/1_Confidence_1.000_Length_266	gi|10442763|gb|AAG17470.1|AF123610_9	54.12	85	39	0	261	7	164	248	2e-16	90.1	31.95
Locus_8024_Transcript_1/1_Confidence_1.000_Length_1132	gi|108708441|gb|ABF96236.1|	57.09	282	121	0	1102	257	316	597	5e-75	286	24.91
Locus_2628_Transcript_2/2_Confidence_1.000_Length_2085	gi|115459462|ref|NP_001053331.1|	60.00	65	23	1	266	81	153	217	5e-53	76.3	3.12
Locus_4241_Transcript_3/7_Confidence_0.333_Length_548	gi|115463777|ref|NP_001055488.1|	69.23	78	24	0	361	128	83	160	4e-26	122	14.23
Locus_21041_Transcript_1/2_Confidence_1.000_Length_1371	gi|108711253|gb|ABF99048.1|	50.88	340	137	10	56	985	728	1058	3e-56	224	24.80
Locus_4710_Transcript_1/5_Confidence_0.619_Length_2950	gi|108802628|ref|YP_636284.1|	91.70	506	42	0	1228	2745	1	506	0.0	887	17.15
Locus_18749_Transcript_1/1_Confidence_1.000_Length_959	gi|15219067|ref|NP_173589.1|	55.93	270	118	2	959	153	240	507	3e-66	257	28.15
Locus_27467_Transcript_1/1_Confidence_1.000_Length_389	gi|147866154|emb|CAN84127.1|	62.28	114	43	0	41	382	62	175	7e-37	157	29.31
Locus_1058_Transcript_3/3_Confidence_0.667_Length_776	gi|115432974|ref|XP_001216624.1|	51.02	49	24	0	625	771	251	299	3e-06	57.8	6.31
Locus_33341_Transcript_1/1_Confidence_1.000_Length_706	gi|109071587|ref|XP_001101641.1|	78.79	33	7	0	586	488	1	33	5e-10	60.5	4.67
Locus_23735_Transcript_1/1_Confidence_1.000_Length_220	gi|1167523|dbj|BAA11674.1|	86.27	51	7	0	32	184	1186	1236	5e-09	65.5	23.18
Locus_3167_Transcript_3/3_Confidence_0.714_Length_1234	gi|449451199|ref|XP_004143349.1|	51.49	101	49	0	1204	902	276	376	4e-23	114	8.18
Locus_12867_Transcript_3/4_Confidence_0.700_Length_863	gi|109088379|ref|XP_001095373.1|	54.05	37	17	0	411	521	182	218	1e-14	50.8	4.29
Locus_6899_Transcript_1/1_Confidence_1.000_Length_1213	gi|117662748|gb|ABK55718.1|	80.39	102	20	0	921	616	1	102	8e-40	170	8.41
Locus_18403_Transcript_3/3_Confidence_0.667_Length_1134	gi|115462121|ref|NP_001054660.1|	92.58	310	23	0	1	930	165	474	1e-168	598	27.34
Locus_16402_Transcript_3/3_Confidence_0.750_Length_1199	gi|115463603|ref|NP_001055401.1|	61.96	92	34	1	886	614	532	623	5e-17	94.4	7.67
Locus_9505_Transcript_6/6_Confidence_0.556_Length_538	gi|115474531|ref|NP_001060862.1|	75.00	56	14	0	502	335	93	148	1e-16	90.9	10.41
Locus_31674_Transcript_2/2_Confidence_1.000_Length_333	gi|297743774|emb|CBI36657.3|	75.86	29	7	0	291	205	244	272	3e-07	59.3	8.71
Locus_45153_Transcript_1/1_Confidence_1.000_Length_142	gi|115448257|ref|NP_001047908.1|	69.57	46	14	0	3	140	492	537	6e-12	75.1	32.39
Locus_3170_Transcript_1/3_Confidence_0.571_Length_1382	gi|113681653|ref|NP_001038603.1|	52.08	48	23	1	880	1023	304	350	3e-32	54.7	3.47
Locus_1209_Transcript_6/6_Confidence_0.667_Length_1749	gi|102139814|gb|ABF69999.1|	83.38	397	66	0	195	1385	4	400	0.0	643	22.70
Locus_7603_Transcript_6/9_Confidence_0.560_Length_1083	gi|10177701|dbj|BAB11027.1|	55.36	168	64	1	2	472	63	230	3e-39	167	15.51
Locus_23276_Transcript_1/1_Confidence_1.000_Length_187	gi|107021854|ref|YP_620181.1|	64.00	50	18	1	151	2	3	51	5e-09	65.5	26.74
Locus_6265_Transcript_2/7_Confidence_0.267_Length_714	gi|111017854|ref|YP_700826.1|	60.98	41	16	0	370	248	82	122	1e-05	55.5	5.74
Locus_9784_Transcript_1/10_Confidence_0.217_Length_708	gi|118621153|emb|CAI30139.1|	51.43	105	51	1	343	29	363	463	5e-24	116	14.83
Locus_24123_Transcript_2/3_Confidence_0.333_Length_288	gi|118390412|ref|XP_001028186.1|	57.14	49	21	0	149	3	80	128	1e-05	53.9	17.01
Locus_1933_Transcript_1/1_Confidence_1.000_Length_702	gi|112819496|gb|ABI23728.1|	79.37	63	13	0	61	249	107	169	2e-23	114	8.97
Locus_14472_Transcript_1/1_Confidence_1.000_Length_1092	gi|115461054|ref|NP_001054127.1|	51.38	181	82	2	1046	522	246	426	1e-38	166	16.58
Locus_8125_Transcript_2/2_Confidence_1.000_Length_724	gi|108706558|gb|ABF94353.1|	55.56	81	25	1	604	395	498	578	4e-17	93.6	11.19
Locus_5939_Transcript_1/2_Confidence_1.000_Length_1305	gi|10673973|gb|AAF89745.3|AF171230_1	69.62	316	95	2	1187	243	1	313	1e-119	435	24.21
Locus_15258_Transcript_1/1_Confidence_1.000_Length_884	gi|110736139|dbj|BAF00041.1|	56.90	239	98	5	849	148	129	353	3e-58	230	27.04
Locus_16272_Transcript_2/3_Confidence_0.600_Length_2007	gi|115462971|ref|NP_001055085.1|	82.22	180	32	0	387	926	14	193	8e-87	327	8.97
Locus_38898_Transcript_1/1_Confidence_1.000_Length_135	gi|254468059|ref|ZP_05081465.1|	65.71	35	12	0	133	29	12	46	6e-06	55.1	25.93
Locus_2852_Transcript_2/2_Confidence_1.000_Length_1631	gi|115452867|ref|NP_001050034.1|	63.91	363	128	3	1629	550	258	620	3e-138	498	22.26
Locus_10437_Transcript_1/3_Confidence_0.250_Length_381	gi|115448599|ref|NP_001048079.1|	56.18	89	39	0	40	306	356	444	3e-22	109	23.36
Locus_2529_Transcript_1/2_Confidence_1.000_Length_1821	gi|125527275|gb|EAY75389.1|	51.10	456	217	5	118	1467	266	707	1e-106	392	25.04
Locus_14587_Transcript_3/3_Confidence_0.600_Length_1050	gi|1076569|pir||S51929	81.05	95	18	0	92	376	2	96	8e-38	163	9.05
Locus_11660_Transcript_3/4_Confidence_0.667_Length_1465	gi|115472491|ref|NP_001059844.1|	67.35	343	109	3	33	1052	329	669	2e-124	451	23.41
Locus_49365_Transcript_1/1_Confidence_1.000_Length_223	gi|189353846|ref|YP_001949473.1|	82.14	28	5	0	43	126	35	62	3e-06	51.2	12.56
Locus_5121_Transcript_1/1_Confidence_1.000_Length_803	gi|112180611|gb|AAH56312.2|	70.93	86	25	0	191	448	30	115	1e-30	139	10.71
Locus_24769_Transcript_1/1_Confidence_1.000_Length_528	gi|108709240|gb|ABF97035.1|	51.72	58	28	1	110	283	254	310	5e-06	55.5	10.98
Locus_3988_Transcript_4/8_Confidence_0.429_Length_1016	gi|110756189|ref|XP_001122138.1|	60.76	79	31	0	761	525	5	83	4e-29	134	7.78
Locus_1652_Transcript_3/3_Confidence_0.556_Length_738	gi|1019946|gb|AAB52954.1|	55.88	68	30	1	205	2	165	227	4e-11	73.6	9.21
Locus_11227_Transcript_1/1_Confidence_1.000_Length_396	gi|115477108|ref|NP_001062150.1|	54.55	121	55	1	32	394	99	218	5e-29	131	30.56
Locus_15344_Transcript_3/5_Confidence_0.769_Length_713	gi|356506971|ref|XP_003522246.1|	51.47	68	33	1	510	713	775	841	1e-09	68.6	9.54
Locus_7463_Transcript_1/2_Confidence_1.000_Length_1115	gi|115475682|ref|NP_001061437.1|	59.38	64	20	1	860	687	50	113	4e-11	74.7	5.74
Locus_14559_Transcript_2/3_Confidence_0.600_Length_1343	gi|110638853|ref|YP_679062.1|	68.12	229	73	1	1029	343	88	315	2e-84	318	17.05
Locus_5743_Transcript_4/7_Confidence_0.565_Length_572	gi|115456089|ref|NP_001051645.1|	66.67	45	15	1	137	3	221	264	3e-10	70.1	7.87
Locus_3529_Transcript_5/5_Confidence_0.643_Length_1090	gi|125528743|gb|EAY76857.1|	54.25	247	111	1	18	752	355	601	1e-74	285	22.66
Locus_31391_Transcript_1/1_Confidence_1.000_Length_308	gi|115458492|ref|NP_001052846.1|	91.18	102	9	0	308	3	19	120	2e-51	206	33.12
Locus_620_Transcript_5/5_Confidence_0.636_Length_2201	gi|115454821|ref|NP_001051011.1|	85.03	187	27	1	2052	1495	16	202	1e-78	300	8.50
Locus_31057_Transcript_1/1_Confidence_1.000_Length_425	gi|460385487|ref|XP_004238435.1|	52.27	132	62	1	393	1	235	366	8e-36	154	31.06
Locus_31604_Transcript_2/2_Confidence_1.000_Length_501	gi|115461200|ref|NP_001054200.1|	69.33	75	23	0	185	409	16	90	2e-31	111	14.97
Locus_13540_Transcript_1/2_Confidence_1.000_Length_793	gi|116310299|emb|CAH67317.1|	50.00	70	35	1	540	331	3	71	1e-11	75.9	8.83
Locus_844_Transcript_3/8_Confidence_0.650_Length_1809	gi|108707873|gb|ABF95668.1|	65.95	373	123	2	1807	701	14	386	3e-146	524	20.62
Locus_14116_Transcript_1/1_Confidence_1.000_Length_630	gi|115446907|ref|NP_001047233.1|	70.52	173	51	0	112	630	153	325	2e-66	256	27.46
Locus_23106_Transcript_1/1_Confidence_1.000_Length_516	gi|115453129|ref|NP_001050165.1|	54.90	153	69	0	5	463	265	417	7e-39	164	29.65
Locus_39020_Transcript_1/1_Confidence_1.000_Length_213	gi|224069212|ref|XP_002326302.1|	69.70	33	10	0	14	112	221	253	4e-12	50.1	15.49
Locus_4082_Transcript_1/1_Confidence_1.000_Length_772	gi|10177052|dbj|BAB10464.1|	59.70	201	81	5	741	139	393	579	7e-49	199	26.04
Locus_11511_Transcript_3/3_Confidence_0.667_Length_1460	gi|110743309|dbj|BAE99543.1|	65.96	94	32	0	845	1126	375	468	5e-27	128	6.44
Locus_1974_Transcript_6/8_Confidence_0.458_Length_974	gi|108794059|gb|ABG20622.1|	52.43	206	90	3	33	626	2	207	1e-54	219	21.15
Locus_4606_Transcript_1/5_Confidence_0.333_Length_357	gi|115435008|ref|NP_001042262.1|	61.86	118	45	1	2	355	201	317	6e-38	161	33.05
Locus_40756_Transcript_1/1_Confidence_1.000_Length_172	gi|124360717|gb|ABD33247.2|	64.44	45	16	0	140	6	10	54	9e-08	61.2	26.16
Locus_23088_Transcript_2/3_Confidence_0.778_Length_780	gi|147771012|emb|CAN77938.1|	53.45	58	27	2	537	364	25	78	5e-10	70.1	7.44
Locus_12665_Transcript_3/3_Confidence_0.571_Length_1262	gi|224062956|ref|XP_002300947.1|	57.69	182	75	4	186	725	741	918	2e-40	172	14.42
Locus_13977_Transcript_2/2_Confidence_1.000_Length_530	gi|115435746|ref|NP_001042631.1|	61.06	113	44	2	382	44	1	108	2e-29	133	21.32
Locus_10718_Transcript_4/4_Confidence_0.700_Length_1538	gi|108707733|gb|ABF95528.1|	52.06	340	160	4	369	1379	1286	1621	2e-97	362	22.11
Locus_25462_Transcript_2/3_Confidence_0.429_Length_375	gi|108864502|gb|ABG22526.1|	70.97	31	9	0	92	184	286	316	3e-07	59.3	8.27
Locus_7931_Transcript_2/3_Confidence_0.800_Length_1379	gi|108707680|gb|ABF95475.1|	66.54	272	91	0	2	817	157	428	5e-119	433	19.72
Locus_1134_Transcript_4/5_Confidence_0.714_Length_3618	gi|115311491|gb|ABI93926.1|	69.05	349	108	1	1	1047	138	485	4e-143	515	9.65
Locus_12_Transcript_3/3_Confidence_0.667_Length_1563	gi|108757327|ref|YP_634010.1|	55.39	343	153	0	32	1060	66	408	2e-111	408	21.94
Locus_28998_Transcript_1/1_Confidence_1.000_Length_215	gi|116833209|gb|ABK29517.1|	78.95	38	8	0	81	194	53	90	7e-08	61.6	17.67
Locus_25840_Transcript_1/1_Confidence_1.000_Length_819	gi|115434798|ref|NP_001042157.1|	75.00	36	9	0	359	252	43	78	7e-06	56.6	4.40
Locus_22159_Transcript_1/1_Confidence_1.000_Length_641	gi|115486591|ref|NP_001068439.1|	50.48	105	52	0	6	320	399	503	1e-24	118	16.38
Locus_224_Transcript_1/3_Confidence_0.750_Length_1057	gi|118485725|gb|ABK94712.1|	58.58	169	61	2	284	763	18	186	3e-49	201	15.99
Locus_4893_Transcript_3/3_Confidence_0.778_Length_681	gi|115463429|ref|NP_001055314.1|	59.84	122	47	1	608	249	31	152	5e-35	152	17.91
Locus_43931_Transcript_1/1_Confidence_1.000_Length_264	gi|116309302|emb|CAH66391.1|	50.00	84	42	0	10	261	78	161	5e-14	82.0	31.82
Locus_5278_Transcript_4/5_Confidence_0.636_Length_2230	gi|115456721|ref|NP_001051961.1|	70.25	363	108	0	640	1728	77	439	9e-148	530	16.28
Locus_5363_Transcript_1/7_Confidence_0.529_Length_851	gi|115434362|ref|NP_001041939.1|	63.49	126	46	0	827	450	355	480	4e-42	177	14.81
Locus_11084_Transcript_1/1_Confidence_1.000_Length_348	gi|110226562|gb|ABG56413.1|	62.93	116	43	1	1	348	359	473	6e-35	151	33.33
Locus_1453_Transcript_2/2_Confidence_1.000_Length_1129	gi|108862263|gb|ABA95968.2|	74.59	366	91	1	1128	37	119	484	1e-158	564	32.42
Locus_14135_Transcript_3/3_Confidence_0.667_Length_309	gi|125542022|gb|EAY88161.1|	72.58	62	17	0	188	3	100	161	9e-21	104	20.06
Locus_3654_Transcript_2/4_Confidence_0.583_Length_606	gi|110224758|emb|CAL07979.1|	85.96	57	8	0	1	171	6	62	8e-19	98.6	9.41
Locus_30863_Transcript_1/1_Confidence_1.000_Length_639	gi|115441355|ref|NP_001044957.1|	72.09	43	12	0	311	439	88	130	8e-12	75.5	6.73
Locus_9115_Transcript_3/9_Confidence_0.435_Length_632	gi|108862740|gb|ABG22030.1|	78.49	93	20	0	492	214	16	108	2e-35	113	14.72
Locus_8419_Transcript_1/4_Confidence_0.500_Length_528	gi|118481541|gb|ABK92713.1|	76.19	42	10	0	3	128	93	134	4e-13	79.0	7.95
Locus_6751_Transcript_1/3_Confidence_0.667_Length_730	gi|147806214|emb|CAN74393.1|	77.50	120	27	0	1	360	160	279	3e-49	200	16.44
Locus_14118_Transcript_1/1_Confidence_1.000_Length_568	gi|115440997|ref|NP_001044778.1|	78.79	33	7	0	303	401	43	75	2e-08	63.5	5.81
Locus_39255_Transcript_1/1_Confidence_1.000_Length_465	gi|154482826|ref|ZP_02025274.1|	60.38	53	20	1	207	362	20	72	2e-06	57.0	11.40
Locus_28257_Transcript_1/1_Confidence_1.000_Length_228	gi|168034409|ref|XP_001769705.1|	55.56	45	20	1	69	203	33	74	2e-06	57.0	19.74
Locus_19714_Transcript_3/3_Confidence_0.700_Length_672	gi|15240232|ref|NP_200945.1|	62.75	102	38	1	37	342	350	447	2e-25	120	15.18
Locus_23278_Transcript_2/3_Confidence_0.429_Length_1015	gi|109074372|ref|XP_001091043.1|	65.88	211	71	1	386	1015	11	221	1e-62	245	20.79
Locus_5380_Transcript_2/10_Confidence_0.318_Length_919	gi|115447223|ref|NP_001047391.1|	50.81	124	60	2	98	466	256	370	1e-28	132	13.49
Locus_10924_Transcript_2/6_Confidence_0.625_Length_906	gi|109898148|ref|YP_661403.1|	54.02	87	40	1	899	639	166	251	6e-49	94.4	9.60
Locus_7362_Transcript_2/2_Confidence_1.000_Length_557	gi|10177000|dbj|BAB10250.1|	52.81	89	36	3	184	432	440	525	8e-19	98.2	15.98
Locus_669_Transcript_2/3_Confidence_0.667_Length_850	gi|114051461|ref|NP_001040365.1|	55.63	151	64	1	194	637	60	210	2e-34	151	17.76
Locus_4523_Transcript_1/3_Confidence_0.333_Length_989	gi|10140790|gb|AAG13620.1|AC078840_11	70.66	317	92	1	2	949	161	477	2e-112	399	32.05
Locus_7134_Transcript_3/3_Confidence_0.667_Length_1693	gi|110741159|dbj|BAE98672.1|	74.77	436	99	1	20	1294	233	668	5e-177	626	25.75
Locus_12717_Transcript_1/5_Confidence_0.111_Length_453	gi|115434766|ref|NP_001042141.1|	50.53	95	47	1	35	319	146	236	5e-21	105	20.97
Locus_25488_Transcript_1/2_Confidence_1.000_Length_270	gi|108707917|gb|ABF95712.1|	67.42	89	29	0	269	3	96	184	3e-20	102	32.96
Locus_31889_Transcript_1/2_Confidence_1.000_Length_829	gi|119477759|ref|XP_001259291.1|	51.06	94	46	1	561	280	26	116	1e-19	102	11.34
Locus_22498_Transcript_1/1_Confidence_1.000_Length_506	gi|115436744|ref|NP_001043125.1|	61.18	170	63	2	502	2	128	295	1e-56	223	33.60
Locus_26320_Transcript_1/1_Confidence_1.000_Length_872	gi|297737713|emb|CBI26914.3|	51.52	132	62	1	870	481	929	1060	1e-25	122	15.14
Locus_9936_Transcript_2/4_Confidence_0.273_Length_668	gi|115439731|ref|NP_001044145.1|	53.42	161	71	3	59	529	46	198	1e-38	164	24.10
Locus_34983_Transcript_1/1_Confidence_1.000_Length_195	gi|108711083|gb|ABF98878.1|	91.30	46	4	0	159	22	759	804	4e-17	92.4	23.59
Locus_2125_Transcript_4/4_Confidence_0.727_Length_731	gi|198400337|gb|ACH87177.1|	59.68	124	50	2	349	720	42	163	3e-19	100	16.96
Locus_12264_Transcript_2/4_Confidence_0.556_Length_944	gi|115450115|ref|NP_001048658.1|	61.88	223	77	2	86	730	212	434	4e-74	283	23.62
Locus_3826_Transcript_1/1_Confidence_1.000_Length_1131	gi|115474537|ref|NP_001060865.1|	52.51	259	111	7	817	77	29	279	1e-58	232	22.90
Locus_9991_Transcript_1/2_Confidence_1.000_Length_1180	gi|115467868|ref|NP_001057533.1|	53.71	229	102	1	1155	481	289	517	8e-69	266	19.41
Locus_7401_Transcript_5/5_Confidence_0.545_Length_1737	gi|14279437|gb|AAK58599.1|AF269158_1	57.71	253	103	2	119	865	10	262	3e-75	288	14.57
Locus_2319_Transcript_3/3_Confidence_0.500_Length_1464	gi|108863999|gb|ABA91480.2|	61.78	348	131	3	188	1225	93	438	3e-131	474	23.77
Locus_21067_Transcript_2/2_Confidence_1.000_Length_355	gi|147845102|emb|CAN83365.1|	79.03	62	13	0	1	186	99	160	6e-11	71.6	17.46
Locus_3489_Transcript_2/8_Confidence_0.211_Length_655	gi|115440349|ref|NP_001044454.1|	71.27	181	46	2	654	130	56	236	4e-52	209	27.63
Locus_21235_Transcript_1/1_Confidence_1.000_Length_181	gi|108711533|gb|ABF99328.1|	60.47	43	17	0	10	138	666	708	2e-06	57.0	23.76
Locus_13880_Transcript_1/2_Confidence_1.000_Length_1724	gi|115448007|ref|NP_001047783.1|	58.04	112	47	0	125	460	261	372	1e-37	143	6.50
Locus_4571_Transcript_1/2_Confidence_1.000_Length_1613	gi|108773782|ref|NP_002931.2|	74.38	406	104	3	1604	387	200	599	1e-170	605	25.17
Locus_34134_Transcript_1/1_Confidence_1.000_Length_528	gi|115459234|ref|NP_001053217.1|	50.72	138	68	0	494	81	328	465	5e-27	125	26.14
Locus_497_Transcript_1/7_Confidence_0.278_Length_1149	gi|115445105|ref|NP_001046332.1|	61.11	54	21	0	145	306	303	356	3e-08	65.5	4.70
Locus_12285_Transcript_2/2_Confidence_1.000_Length_822	gi|108708538|gb|ABF96333.1|	78.30	106	23	0	202	519	1	106	1e-41	175	12.90
Locus_17823_Transcript_1/1_Confidence_1.000_Length_812	gi|10047074|emb|CAB95746.2|	60.09	233	93	1	23	721	17	245	8e-65	252	28.69
Locus_2036_Transcript_3/4_Confidence_0.727_Length_777	gi|147839162|emb|CAN76926.1|	53.95	76	34	1	773	549	657	732	9e-13	79.3	9.78
Locus_1253_Transcript_5/6_Confidence_0.643_Length_2664	gi|115475609|ref|NP_001061401.1|	75.56	311	76	2	311	1243	14	322	5e-132	478	11.67
Locus_14879_Transcript_2/3_Confidence_0.714_Length_1644	gi|147819545|emb|CAN76570.1|	52.15	186	88	3	1608	1054	583	764	3e-48	198	11.31
Locus_13095_Transcript_1/1_Confidence_1.000_Length_277	gi|108707871|gb|ABF95666.1|	58.62	87	36	0	15	275	778	864	1e-23	114	31.41
Locus_7765_Transcript_6/11_Confidence_0.409_Length_791	gi|110289457|gb|ABG66205.1|	58.02	81	34	1	659	417	108	186	4e-17	94.0	10.24
Locus_9157_Transcript_3/6_Confidence_0.583_Length_1300	gi|108707919|gb|ABF95714.1|	50.51	99	49	0	1298	1002	34	132	5e-20	104	7.62
Locus_31601_Transcript_2/2_Confidence_1.000_Length_657	gi|11933397|dbj|BAB19756.1|	51.92	52	25	0	501	656	515	566	1e-13	63.5	7.91
Locus_2862_Transcript_3/5_Confidence_0.688_Length_1592	gi|110736000|dbj|BAE99974.1|	57.54	252	101	3	306	1043	16	233	4e-55	221	15.83
Locus_32677_Transcript_1/1_Confidence_1.000_Length_627	gi|108864189|gb|ABG22427.1|	70.15	67	18	1	589	395	105	171	1e-22	111	10.69
Locus_12927_Transcript_1/1_Confidence_1.000_Length_981	gi|102140021|gb|ABF70152.1|	51.20	250	122	2	29	778	501	748	2e-75	287	25.48
Locus_9907_Transcript_1/1_Confidence_1.000_Length_1283	gi|110740126|dbj|BAF01963.1|	61.31	336	122	5	6	989	278	608	4e-99	367	26.19
Locus_386_Transcript_3/3_Confidence_0.750_Length_791	gi|109068881|ref|XP_001099845.1|	74.16	89	23	0	91	357	12	100	1e-21	108	11.25
Locus_35252_Transcript_1/1_Confidence_1.000_Length_460	gi|108863072|gb|ABG22121.1|	50.54	93	46	0	180	458	262	354	3e-15	85.9	20.22
Locus_2184_Transcript_3/3_Confidence_0.400_Length_1074	gi|145334367|ref|NP_001078565.1|	71.17	281	80	1	1074	235	57	337	1e-101	375	26.16
Locus_16991_Transcript_3/3_Confidence_0.750_Length_1034	gi|147805895|emb|CAN59850.1|	63.46	104	38	0	2	313	1	104	3e-30	138	10.06
Locus_7565_Transcript_3/4_Confidence_0.333_Length_194	gi|118482617|gb|ABK93228.1|	71.43	63	16	1	11	193	62	124	4e-16	89.0	32.47
Locus_12401_Transcript_2/4_Confidence_0.700_Length_1255	gi|10129655|emb|CAC08250.1|	53.45	58	26	1	912	1082	318	375	6e-08	64.3	4.62
Locus_297_Transcript_8/9_Confidence_0.579_Length_758	gi|10835710|pdb|1F9M|A	78.00	50	11	0	194	343	37	86	1e-17	89.7	6.60
Locus_15181_Transcript_1/2_Confidence_1.000_Length_1038	gi|108951289|gb|ABG25038.1|	87.50	112	14	0	29	364	24	135	8e-46	189	10.79
Locus_980_Transcript_4/5_Confidence_0.636_Length_1521	gi|108705824|gb|ABF93619.1|	83.10	71	12	0	8	220	195	265	1e-25	123	4.67
Locus_138_Transcript_7/7_Confidence_0.429_Length_547	gi|114050977|ref|NP_001040147.1|	77.33	75	17	0	184	408	57	131	2e-26	123	13.71
Locus_11284_Transcript_2/2_Confidence_1.000_Length_1052	gi|110737140|dbj|BAF00520.1|	60.83	217	85	2	955	305	5	203	1e-61	242	20.63
Locus_8568_Transcript_3/5_Confidence_0.615_Length_1059	gi|108706568|gb|ABF94363.1|	61.80	89	34	0	971	705	144	232	6e-25	93.6	8.40
Locus_1534_Transcript_7/8_Confidence_0.529_Length_1431	gi|112684|sp|P29305.1|1433A_HORVU	80.93	257	49	2	93	863	4	258	3e-107	394	17.96
Locus_7957_Transcript_1/1_Confidence_1.000_Length_496	gi|115440091|ref|NP_001044325.1|	81.37	102	17	2	467	168	375	475	9e-39	164	20.56
Locus_22_Transcript_2/6_Confidence_0.615_Length_1248	gi|115440991|ref|NP_001044775.1|	54.85	392	177	4	31	1206	225	572	1e-111	403	31.41
Locus_1653_Transcript_10/10_Confidence_0.323_Length_1416	gi|115467472|ref|NP_001057335.1|	61.28	297	103	4	1415	561	276	569	7e-97	360	20.97
Locus_16288_Transcript_1/2_Confidence_1.000_Length_516	gi|110555563|gb|ABG75754.1|	64.84	128	39	1	112	477	24	151	1e-38	163	24.81
Locus_4617_Transcript_2/4_Confidence_0.500_Length_1226	gi|10257489|dbj|BAB11193.1|	56.61	189	34	2	587	1009	128	315	4e-99	205	15.42
Locus_17246_Transcript_2/2_Confidence_1.000_Length_1289	gi|147795587|emb|CAN63322.1|	50.36	139	69	2	1072	656	68	200	4e-32	140	10.78
Locus_7855_Transcript_1/5_Confidence_0.182_Length_412	gi|115438526|ref|NP_001043561.1|	72.41	58	13	1	211	47	70	127	3e-15	82.8	14.08
Locus_7743_Transcript_2/7_Confidence_0.600_Length_324	gi|115439177|ref|NP_001043868.1|	94.12	34	2	0	1	102	59	92	1e-09	67.4	10.49
Locus_11341_Transcript_1/3_Confidence_0.333_Length_352	gi|18378874|ref|NP_563633.1|	66.67	39	13	0	207	91	1	39	7e-08	61.6	11.08
Locus_7592_Transcript_3/6_Confidence_0.643_Length_1253	gi|125533033|gb|EAY79598.1|	59.49	237	96	0	33	743	274	510	4e-76	290	18.91
Locus_6162_Transcript_1/4_Confidence_0.625_Length_1064	gi|10140664|gb|AAG13499.1|AC068924_4	69.47	226	67	2	852	181	18	240	3e-72	277	21.24
Locus_5022_Transcript_3/7_Confidence_0.389_Length_954	gi|115477938|ref|NP_001062564.1|	60.93	151	58	1	160	609	1	151	2e-24	118	15.83
Locus_2262_Transcript_1/2_Confidence_1.000_Length_1366	gi|110741233|dbj|BAF02167.1|	53.12	96	37	1	729	992	133	228	6e-15	87.8	7.03
Locus_14442_Transcript_1/1_Confidence_1.000_Length_678	gi|10442763|gb|AAG17470.1|AF123610_9	54.55	44	20	0	514	645	8	51	5e-07	59.7	6.49
Locus_66_Transcript_6/9_Confidence_0.417_Length_1741	gi|109940137|sp|P25766.2|RGP1_ORYSJ	75.58	217	52	1	13	660	8	224	3e-85	321	12.46
Locus_19635_Transcript_1/2_Confidence_1.000_Length_492	gi|15237117|ref|NP_195300.1|	67.21	61	20	2	453	271	144	202	7e-16	88.2	12.40
Locus_10884_Transcript_2/3_Confidence_0.333_Length_699	gi|224068242|ref|XP_002302687.1|	52.63	152	72	0	680	225	180	331	7e-39	165	21.75
Locus_2721_Transcript_2/2_Confidence_1.000_Length_1212	gi|115442081|ref|NP_001045320.1|	60.36	280	111	0	1210	371	318	597	3e-95	354	23.10
Locus_11883_Transcript_1/3_Confidence_0.571_Length_227	gi|114848908|gb|ABI83668.1|	66.13	62	21	0	2	187	217	278	2e-19	100	27.31
Locus_1001_Transcript_1/1_Confidence_1.000_Length_1117	gi|115479625|ref|NP_001063406.1|	57.42	209	80	3	865	266	37	244	1e-61	242	18.71
Locus_971_Transcript_1/6_Confidence_0.625_Length_1067	gi|114053305|ref|NP_001040125.1|	70.99	131	38	0	268	660	1	131	8e-49	199	12.28
Locus_5773_Transcript_1/9_Confidence_0.316_Length_1273	gi|115458304|ref|NP_001052752.1|	66.46	325	97	4	1271	333	231	550	4e-100	370	25.53
Locus_10704_Transcript_5/6_Confidence_0.111_Length_1127	gi|115482600|ref|NP_001064893.1|	64.36	188	67	0	32	595	862	1049	8e-44	183	16.68
Locus_4110_Transcript_4/4_Confidence_0.625_Length_2210	gi|108864589|gb|ABG22554.1|	60.00	110	43	2	2210	1884	292	400	3e-11	76.6	4.98
Locus_17221_Transcript_1/3_Confidence_0.600_Length_708	gi|109290432|gb|ABG29422.1|	91.49	235	20	0	707	3	96	330	6e-127	458	33.19
Locus_13000_Transcript_6/6_Confidence_0.538_Length_1115	gi|115467510|ref|NP_001057354.1|	71.83	252	71	0	4	759	123	374	2e-89	334	22.60
Locus_3736_Transcript_2/5_Confidence_0.667_Length_1370	gi|108864091|gb|ABA91886.2|	66.32	190	64	0	36	605	117	306	3e-61	241	13.87
Locus_7232_Transcript_3/5_Confidence_0.600_Length_1028	gi|108706162|gb|ABF93957.1|	52.61	211	99	3	54	683	1	205	4e-49	200	20.53
Locus_2843_Transcript_1/6_Confidence_0.467_Length_1077	gi|110289627|gb|AAP55119.2|	66.11	239	54	2	78	713	1	239	1e-85	322	22.19
Locus_2640_Transcript_4/6_Confidence_0.615_Length_1363	gi|12320851|gb|AAG50561.1|AC073506_3	68.96	364	113	2	1	1092	437	796	3e-133	480	26.71
Locus_13383_Transcript_2/3_Confidence_0.714_Length_1399	gi|108864210|gb|ABA92484.2|	69.14	81	25	0	258	500	524	604	4e-25	121	5.79
Locus_6303_Transcript_2/6_Confidence_0.214_Length_474	gi|109121027|ref|XP_001093017.1|	70.16	124	37	1	92	463	7	128	7e-44	181	26.16
Locus_27351_Transcript_1/1_Confidence_1.000_Length_323	gi|147799389|emb|CAN61487.1|	53.76	93	41	4	8	280	642	728	9e-18	94.4	28.79
Locus_3225_Transcript_6/10_Confidence_0.265_Length_1039	gi|100614|pir||B23703	82.56	195	34	1	265	849	1	193	2e-111	326	18.77
Locus_46611_Transcript_1/1_Confidence_1.000_Length_189	gi|110741436|dbj|BAE98680.1|	79.63	54	11	0	28	189	302	355	2e-19	100	28.57
Locus_18850_Transcript_1/1_Confidence_1.000_Length_315	gi|115482480|ref|NP_001064833.1|	56.41	78	34	0	71	304	279	356	2e-16	90.1	24.76
Locus_7137_Transcript_2/2_Confidence_1.000_Length_655	gi|115440383|ref|NP_001044471.1|	50.55	182	82	4	654	133	90	267	1e-27	127	27.79
Locus_9546_Transcript_2/3_Confidence_0.600_Length_1478	gi|124361041|gb|ABN09013.1|	72.91	203	54	1	1465	860	106	308	7e-79	300	13.73
Locus_14739_Transcript_2/3_Confidence_0.333_Length_500	gi|224077938|ref|XP_002305464.1|	83.87	31	5	0	354	262	117	147	2e-06	56.6	6.20
Locus_22314_Transcript_2/2_Confidence_1.000_Length_1229	gi|168019688|ref|XP_001762376.1|	52.55	274	125	4	93	899	21	291	8e-72	276	22.29
Locus_17705_Transcript_2/5_Confidence_0.300_Length_933	gi|224069579|ref|XP_002326378.1|	51.13	133	64	3	931	536	509	639	6e-28	130	14.26
Locus_11775_Transcript_4/4_Confidence_0.700_Length_1202	gi|116791853|gb|ABK26133.1|	62.75	153	57	0	252	710	20	172	8e-51	206	12.73
Locus_5247_Transcript_2/2_Confidence_1.000_Length_996	gi|115477801|ref|NP_001062496.1|	77.78	144	32	1	8	439	1	142	1e-59	235	14.46
Locus_8657_Transcript_2/3_Confidence_0.333_Length_1047	gi|113475475|ref|YP_721536.1|	56.49	262	113	2	1	783	196	455	1e-77	295	25.02
Locus_23174_Transcript_1/1_Confidence_1.000_Length_326	gi|10177143|dbj|BAB10503.1|	53.70	108	50	0	324	1	1317	1424	8e-28	127	33.13
Locus_3905_Transcript_2/5_Confidence_0.714_Length_2426	gi|115453517|ref|NP_001050359.1|	54.49	457	202	7	339	1691	8	452	2e-125	456	18.84
Locus_26979_Transcript_1/1_Confidence_1.000_Length_138	gi|115434972|ref|NP_001042244.1|	65.85	41	14	0	136	14	96	136	5e-09	65.5	29.71
Locus_3451_Transcript_2/3_Confidence_0.500_Length_792	gi|115436216|ref|NP_001042866.1|	50.50	101	49	2	38	337	327	426	1e-20	105	12.75
Locus_6705_Transcript_1/4_Confidence_0.500_Length_688	gi|147809820|emb|CAN64878.1|	52.38	84	39	1	648	400	339	422	3e-15	87.0	12.21
Locus_4799_Transcript_1/7_Confidence_0.312_Length_687	gi|108862324|gb|ABA96701.2|	52.12	165	79	3	499	5	1	159	5e-32	142	24.02
Locus_24791_Transcript_2/2_Confidence_1.000_Length_699	gi|15218597|ref|NP_177422.1|	53.77	106	48	2	685	371	435	539	8e-12	75.9	15.16
Locus_12415_Transcript_1/2_Confidence_1.000_Length_1338	gi|113205448|gb|ABI34400.1|	52.82	195	87	6	59	628	92	266	4e-45	187	14.57
Locus_4813_Transcript_3/3_Confidence_0.667_Length_1485	gi|110637388|ref|YP_677595.1|	68.36	414	131	0	2	1243	68	481	6e-168	596	27.88
Locus_47414_Transcript_1/1_Confidence_1.000_Length_207	gi|110738386|dbj|BAF01119.1|	52.94	68	32	0	1	204	72	139	4e-13	79.0	32.85
Locus_27246_Transcript_1/1_Confidence_1.000_Length_528	gi|125549703|gb|EAY95525.1|	83.75	80	13	0	30	269	84	163	7e-32	141	15.15
Locus_9951_Transcript_4/5_Confidence_0.636_Length_971	gi|108710317|gb|ABF98112.1|	72.55	102	28	0	740	435	82	183	2e-97	144	10.50
Locus_3359_Transcript_7/8_Confidence_0.520_Length_1663	gi|115469824|ref|NP_001058511.1|	77.80	464	98	3	9	1385	187	648	0.0	704	27.90
Locus_13281_Transcript_1/1_Confidence_1.000_Length_1021	gi|10445209|gb|AAG16628.1|	53.15	254	119	1	12	773	97	347	2e-66	258	24.88
Locus_7157_Transcript_5/5_Confidence_0.545_Length_618	gi|224122008|ref|XP_002318727.1|	55.81	172	70	3	6	503	80	248	2e-42	176	27.83
Locus_2310_Transcript_1/3_Confidence_0.667_Length_1195	gi|116789895|gb|ABK25430.1|	51.01	298	146	1	1144	251	85	380	5e-77	293	24.94
Locus_3191_Transcript_6/8_Confidence_0.526_Length_3141	gi|115441039|ref|NP_001044799.1|	71.63	289	82	0	169	1035	15	303	6e-103	381	9.20
Locus_37290_Transcript_1/1_Confidence_1.000_Length_205	gi|145348628|ref|XP_001418748.1|	51.56	64	27	1	26	205	1065	1128	2e-06	56.6	31.22
Locus_35579_Transcript_1/1_Confidence_1.000_Length_206	gi|147769575|emb|CAN76938.1|	61.70	47	18	0	59	199	220	266	1e-08	63.9	22.82
Locus_6041_Transcript_1/2_Confidence_1.000_Length_1529	gi|115444911|ref|NP_001046235.1|	55.15	437	187	7	33	1316	13	436	1e-137	495	28.58
Locus_4890_Transcript_2/4_Confidence_0.636_Length_1240	gi|115438971|ref|NP_001043765.1|	68.67	300	94	1	98	997	16	313	1e-122	445	24.19
Locus_8766_Transcript_2/2_Confidence_1.000_Length_1762	gi|109659810|dbj|BAE96752.1|	58.47	313	114	4	618	1508	597	904	1e-95	356	17.76
Locus_37296_Transcript_1/1_Confidence_1.000_Length_500	gi|10241605|emb|CAC09581.1|	55.19	183	50	2	35	487	100	281	3e-53	212	36.60
Locus_850_Transcript_1/1_Confidence_1.000_Length_1570	gi|115449641|ref|NP_001048516.1|	78.61	360	75	1	183	1256	44	403	2e-156	558	22.93
Locus_32075_Transcript_1/1_Confidence_1.000_Length_681	gi|224121196|ref|XP_002330767.1|	55.05	109	46	3	664	347	178	282	5e-21	106	16.01
Locus_8561_Transcript_2/3_Confidence_0.714_Length_1303	gi|115457992|ref|NP_001052596.1|	70.00	40	12	0	382	501	148	187	8e-09	67.4	3.07
Locus_8261_Transcript_7/7_Confidence_0.467_Length_1057	gi|115472667|ref|NP_001059932.1|	74.38	203	52	0	696	88	60	262	7e-79	299	19.21
Locus_38372_Transcript_1/1_Confidence_1.000_Length_285	gi|224120166|ref|XP_002331075.1|	50.00	92	46	1	283	8	97	185	3e-18	95.9	32.28
Locus_22401_Transcript_1/1_Confidence_1.000_Length_886	gi|115456415|ref|NP_001051808.1|	66.18	68	23	0	465	668	152	219	1e-20	105	7.67
Locus_3388_Transcript_2/5_Confidence_0.438_Length_1028	gi|108755181|emb|CAK32531.1|	90.04	231	23	0	76	768	81	311	1e-116	424	22.47
Locus_9199_Transcript_2/3_Confidence_0.750_Length_667	gi|118483381|gb|ABK93591.1|	51.89	185	76	9	64	579	153	328	2e-34	150	27.74
Locus_5263_Transcript_1/3_Confidence_0.667_Length_944	gi|110742931|dbj|BAE99361.1|	52.02	223	93	3	90	716	289	511	1e-60	238	23.62
Locus_15535_Transcript_3/3_Confidence_0.400_Length_1011	gi|108706853|gb|ABF94648.1|	75.20	250	62	2	135	884	1	244	5e-112	409	24.73
Locus_21438_Transcript_2/3_Confidence_0.600_Length_844	gi|108763738|ref|YP_631585.1|	74.03	231	60	1	1	693	129	358	3e-95	353	27.37
Locus_21296_Transcript_3/4_Confidence_0.571_Length_969	gi|115460408|ref|NP_001053804.1|	55.13	78	35	0	301	534	33	110	1e-17	96.3	8.05
Locus_19773_Transcript_3/4_Confidence_0.538_Length_443	gi|462411639|gb|EMJ16688.1|	78.57	28	6	0	291	374	93	120	1e-11	50.4	6.32
Locus_12298_Transcript_2/2_Confidence_1.000_Length_810	gi|224095151|ref|XP_002334758.1|	52.81	89	42	1	139	405	294	376	1e-17	95.5	10.99
Locus_21707_Transcript_1/2_Confidence_1.000_Length_601	gi|102139807|gb|ABF69992.1|	69.37	111	29	2	414	97	1	109	4e-33	145	18.47
Locus_36363_Transcript_1/1_Confidence_1.000_Length_221	gi|1167523|dbj|BAA11674.1|	58.18	55	23	0	194	30	343	397	8e-12	74.7	24.89
Locus_13950_Transcript_2/2_Confidence_1.000_Length_1186	gi|110801187|ref|YP_695768.1|	53.33	165	77	2	903	409	3	162	4e-43	181	13.91
Locus_4663_Transcript_1/2_Confidence_1.000_Length_522	gi|114051548|ref|NP_001039536.1|	56.76	37	16	0	292	182	148	184	8e-06	54.7	7.09
Locus_6636_Transcript_2/2_Confidence_1.000_Length_1247	gi|115435452|ref|NP_001042484.1|	50.00	128	60	3	1222	851	179	305	6e-24	117	10.26
Locus_9646_Transcript_1/1_Confidence_1.000_Length_1994	gi|108708266|gb|ABF96061.1|	52.77	523	243	9	38	1594	52	560	2e-126	459	26.23
Locus_8347_Transcript_1/2_Confidence_1.000_Length_1536	gi|255607558|ref|XP_002538746.1|	51.52	66	32	1	119	316	1	62	2e-07	62.8	4.30
Locus_8079_Transcript_2/2_Confidence_1.000_Length_1438	gi|12323094|gb|AAG51531.1|AC051631_11	75.10	257	64	0	29	799	3819	4075	8e-109	399	17.87
Locus_13218_Transcript_1/3_Confidence_0.727_Length_765	gi|107857142|gb|ABF85668.1|	52.31	65	29	1	715	527	7	71	2e-09	68.2	8.50
Locus_5231_Transcript_1/6_Confidence_0.111_Length_325	gi|223948533|gb|ACN28350.1|	69.05	42	13	0	151	26	1	42	1e-05	54.3	12.92
Locus_3668_Transcript_1/1_Confidence_1.000_Length_1265	gi|115439881|ref|NP_001044220.1|	57.75	187	79	1	334	894	350	529	9e-58	229	14.78
Locus_17375_Transcript_1/1_Confidence_1.000_Length_319	gi|225423767|ref|XP_002277238.1|	50.67	75	37	0	93	317	309	383	6e-06	55.1	23.51
Locus_5249_Transcript_2/2_Confidence_1.000_Length_1632	gi|110456071|gb|ABG74579.1|	91.15	113	10	0	382	44	6	118	1e-53	216	6.92
Locus_12969_Transcript_1/1_Confidence_1.000_Length_715	gi|115447769|ref|NP_001047664.1|	65.12	129	45	0	60	446	336	464	6e-42	176	18.04
Locus_16803_Transcript_1/1_Confidence_1.000_Length_951	gi|10140648|gb|AAG13484.1|AC026758_21	66.67	63	21	0	759	947	127	189	2e-15	88.6	6.62
Locus_11146_Transcript_2/3_Confidence_0.286_Length_750	gi|109390035|gb|ABG29736.1|	87.42	159	20	0	146	622	1	159	2e-76	290	21.20
Locus_10337_Transcript_1/2_Confidence_1.000_Length_1553	gi|109072442|ref|XP_001086813.1|	50.49	309	141	7	127	1017	94	395	3e-74	285	19.90
Locus_6488_Transcript_2/3_Confidence_0.500_Length_738	gi|115482514|ref|NP_001064850.1|	61.02	59	23	0	309	133	9	67	6e-11	73.2	7.99
Locus_7113_Transcript_5/6_Confidence_0.333_Length_1160	gi|115439133|ref|NP_001043846.1|	54.31	232	101	2	1130	450	193	424	5e-62	243	20.00
Locus_4935_Transcript_5/5_Confidence_0.667_Length_1786	gi|115479409|ref|NP_001063298.1|	69.41	353	104	4	274	1320	341	691	0.0	527	19.76
Locus_3964_Transcript_1/1_Confidence_1.000_Length_566	gi|1064887|emb|CAA63531.1|	60.61	66	26	0	521	324	2	67	2e-14	84.0	11.66
Locus_3205_Transcript_3/3_Confidence_0.600_Length_1251	gi|110736120|dbj|BAF00032.1|	62.34	231	85	2	365	1051	1	230	5e-82	310	18.47
Locus_562_Transcript_5/6_Confidence_0.333_Length_808	gi|12597812|gb|AAG60123.1|AC073555_7	50.00	56	28	0	342	509	27	82	8e-09	66.2	6.93
Locus_40349_Transcript_1/1_Confidence_1.000_Length_356	gi|164655960|ref|XP_001729108.1|	62.71	59	22	0	33	209	131	189	5e-13	78.6	16.57
Locus_19634_Transcript_1/1_Confidence_1.000_Length_215	gi|10177991|dbj|BAB11364.1|	64.00	50	18	0	186	37	1428	1477	1e-10	70.5	23.26
Locus_5330_Transcript_2/4_Confidence_0.636_Length_1354	gi|107026667|ref|YP_624178.1|	54.52	398	181	1	1195	2	13	389	9e-125	452	29.39
Locus_13880_Transcript_2/2_Confidence_1.000_Length_1480	gi|168046655|ref|XP_001775788.1|	52.63	228	95	3	1199	555	9	235	2e-49	202	15.41
Locus_2878_Transcript_1/1_Confidence_1.000_Length_1286	gi|110288551|gb|AAP51895.2|	80.81	99	19	0	1243	947	1	99	2e-40	172	7.70
Locus_7789_Transcript_7/8_Confidence_0.176_Length_554	gi|115481982|ref|NP_001064584.1|	84.85	33	5	0	396	298	19	51	3e-10	62.0	5.96
Locus_17280_Transcript_3/3_Confidence_0.714_Length_491	gi|116786108|gb|ABK23978.1|	57.97	69	22	1	444	259	20	88	8e-17	91.3	14.05
Locus_2757_Transcript_1/3_Confidence_0.714_Length_1659	gi|115453603|ref|NP_001050402.1|	74.20	314	69	1	2	907	5	318	4e-132	477	18.93
Locus_27170_Transcript_1/1_Confidence_1.000_Length_434	gi|122232855|sp|Q2RBN7.1|CLH1_ORYSJ	84.38	32	5	0	360	265	1323	1354	4e-26	58.9	7.37
Locus_4162_Transcript_4/6_Confidence_0.643_Length_1446	gi|115389314|ref|XP_001212162.1|	70.37	405	120	0	61	1275	50	454	7e-156	556	28.01
Locus_6492_Transcript_1/5_Confidence_0.647_Length_1059	gi|115465311|ref|NP_001056255.1|	56.52	69	30	1	90	296	47	113	8e-17	93.6	6.52
Locus_9396_Transcript_1/2_Confidence_1.000_Length_1073	gi|226491438|ref|NP_001145817.1|	55.36	56	25	0	454	287	173	228	2e-11	75.5	5.22
Locus_15035_Transcript_1/1_Confidence_1.000_Length_413	gi|11282893|pir||F81737	51.95	77	37	0	382	152	22	98	3e-15	71.6	18.64
Locus_9047_Transcript_1/1_Confidence_1.000_Length_733	gi|112383518|gb|ABI17896.1|	51.95	154	72	2	646	191	27	180	5e-37	159	21.01
Locus_675_Transcript_3/3_Confidence_0.667_Length_2652	gi|110737777|dbj|BAF00827.1|	62.01	279	105	3	41	874	4	278	1e-82	313	10.52
Locus_18196_Transcript_1/2_Confidence_1.000_Length_2267	gi|147820925|emb|CAN65048.1|	50.54	368	180	3	68	1165	5	368	2e-88	333	16.23
Locus_440_Transcript_4/6_Confidence_0.417_Length_745	gi|115461274|ref|NP_001054237.1|	78.70	216	46	0	687	40	1	216	2e-92	343	28.99
Locus_15827_Transcript_2/4_Confidence_0.500_Length_933	gi|147852318|emb|CAN82226.1|	54.24	59	27	1	394	570	471	528	1e-09	62.0	6.32
Locus_8316_Transcript_1/2_Confidence_1.000_Length_839	gi|110737538|dbj|BAF00711.1|	65.96	94	32	0	581	300	150	243	1e-27	128	11.20
Locus_46260_Transcript_1/1_Confidence_1.000_Length_193	gi|108711773|gb|ABF99568.1|	90.20	51	5	0	159	7	141	191	4e-11	72.4	26.42
Locus_28551_Transcript_1/1_Confidence_1.000_Length_324	gi|125558462|gb|EAZ03998.1|	77.14	70	16	0	212	3	622	691	2e-14	83.2	21.60
Locus_9198_Transcript_2/3_Confidence_0.286_Length_471	gi|115439191|ref|NP_001043875.1|	58.82	51	21	0	157	309	303	353	5e-10	68.6	10.83
Locus_9777_Transcript_1/1_Confidence_1.000_Length_397	gi|15238194|ref|NP_196073.1|	53.33	60	27	1	219	395	15	74	6e-11	71.6	15.11
Locus_3059_Transcript_5/5_Confidence_0.714_Length_2251	gi|107953688|gb|ABF85693.1|	74.14	580	146	4	1	1728	218	777	0.0	875	25.77
Locus_12346_Transcript_1/1_Confidence_1.000_Length_1670	gi|115473031|ref|NP_001060114.1|	58.02	212	60	1	1	549	281	492	4e-61	241	12.69
Locus_7387_Transcript_1/1_Confidence_1.000_Length_163	gi|116785024|gb|ABK23561.1|	90.57	53	5	0	3	161	48	100	2e-21	106	32.52
Locus_9188_Transcript_1/2_Confidence_1.000_Length_280	gi|297181029|gb|ADI17229.1|	63.49	63	23	0	92	280	2	64	5e-09	65.5	22.50
Locus_15596_Transcript_3/4_Confidence_0.625_Length_1062	gi|109457793|ref|XP_574319.2|	54.00	50	23	0	731	582	126	175	7e-07	60.5	4.71
Locus_16561_Transcript_1/1_Confidence_1.000_Length_479	gi|109050631|ref|XP_001082189.1|	67.05	88	29	0	18	281	151	238	5e-29	131	18.37
Locus_9245_Transcript_1/1_Confidence_1.000_Length_1286	gi|10177722|dbj|BAB11096.1|	73.00	100	27	0	726	427	194	293	2e-35	155	7.78
Locus_3938_Transcript_1/5_Confidence_0.500_Length_1221	gi|115486343|ref|NP_001068315.1|	75.34	219	54	0	430	1086	68	286	1e-89	335	17.94
Locus_6732_Transcript_9/11_Confidence_0.071_Length_1264	gi|115472441|ref|NP_001059819.1|	87.40	127	16	0	690	310	1	127	1e-49	202	10.05
Locus_36055_Transcript_1/1_Confidence_1.000_Length_457	gi|110738321|dbj|BAF01088.1|	51.90	79	38	0	452	216	170	248	2e-14	83.6	17.29
Locus_3604_Transcript_2/5_Confidence_0.692_Length_2950	gi|115439935|ref|NP_001044247.1|	54.98	211	90	3	2915	2298	3	208	4e-48	199	7.15
Locus_11302_Transcript_1/7_Confidence_0.087_Length_359	gi|449476026|ref|XP_004154619.1|	52.83	53	25	1	137	295	99	150	1e-05	53.9	14.76
Locus_9002_Transcript_6/9_Confidence_0.550_Length_364	gi|224098738|ref|XP_002311250.1|	57.01	107	46	1	324	4	81	186	2e-23	112	29.40
Locus_45546_Transcript_1/1_Confidence_1.000_Length_135	gi|147798313|emb|CAN65634.1|	79.41	34	7	0	30	131	193	226	2e-08	63.5	25.19
Locus_5589_Transcript_5/10_Confidence_0.206_Length_898	gi|115437796|ref|NP_001043383.1|	55.21	163	73	2	178	666	72	231	5e-46	190	18.15
Locus_5828_Transcript_1/2_Confidence_1.000_Length_1096	gi|108711661|gb|ABF99456.1|	67.14	280	89	1	1096	266	13	292	9e-101	372	25.55
Locus_2924_Transcript_4/9_Confidence_0.643_Length_2646	gi|113374057|dbj|BAF03589.1|	78.51	498	98	2	2473	1007	467	964	0.0	648	18.82
Locus_30413_Transcript_1/1_Confidence_1.000_Length_560	gi|115439353|ref|NP_001043956.1|	81.61	87	16	0	379	119	1	87	4e-35	152	15.54
Locus_452_Transcript_1/3_Confidence_0.667_Length_1339	gi|147841226|emb|CAN62416.1|	53.75	240	109	3	742	29	135	373	2e-59	212	17.92
Locus_7765_Transcript_7/11_Confidence_0.477_Length_1161	gi|11096018|gb|AAG30141.1|AF288192_1	56.33	229	100	3	1070	384	1	206	1e-62	246	19.72
Locus_7674_Transcript_2/3_Confidence_0.333_Length_538	gi|470102969|ref|XP_004287920.1|	80.00	35	7	0	226	330	1	35	8e-07	58.2	6.51
Locus_14355_Transcript_1/1_Confidence_1.000_Length_355	gi|124360432|gb|ABN08442.1|	54.76	42	19	0	350	225	74	115	2e-06	56.6	11.83
Locus_15813_Transcript_1/1_Confidence_1.000_Length_529	gi|115464935|ref|NP_001056067.1|	60.71	140	45	1	529	140	178	317	5e-31	138	26.47
Locus_29169_Transcript_1/1_Confidence_1.000_Length_517	gi|114794834|pdb|2IXN|A	64.86	37	13	0	321	211	257	293	5e-06	55.5	7.16
Locus_5057_Transcript_3/3_Confidence_0.750_Length_1046	gi|116783948|gb|ABK23154.1|	72.25	173	48	0	616	98	96	268	9e-69	266	16.54
Locus_8615_Transcript_3/3_Confidence_0.600_Length_474	gi|108706119|gb|ABF93914.1|	65.00	40	14	0	39	158	1608	1647	7e-07	58.2	8.44
Locus_1770_Transcript_1/5_Confidence_0.778_Length_1309	gi|110555148|gb|ABG75606.1|	50.00	52	26	0	1069	1224	362	413	3e-07	62.4	3.97
Locus_9298_Transcript_1/3_Confidence_0.333_Length_929	gi|297741548|emb|CBI32680.3|	56.41	78	34	1	235	2	1	51	1e-15	89.4	8.40
Locus_3446_Transcript_4/5_Confidence_0.529_Length_1112	gi|110836649|emb|CAI99395.1|	67.50	40	13	1	505	386	291	329	7e-43	57.4	3.60
Locus_29664_Transcript_2/2_Confidence_1.000_Length_1107	gi|115449487|ref|NP_001048478.1|	67.32	257	81	1	306	1067	14	270	5e-96	356	23.22
Locus_17492_Transcript_4/4_Confidence_0.625_Length_848	gi|108707580|gb|ABF95375.1|	67.31	104	33	1	198	506	19	122	4e-34	150	12.26
Locus_33910_Transcript_1/1_Confidence_1.000_Length_240	gi|115469942|ref|NP_001058570.1|	80.00	55	11	0	166	2	29	83	4e-18	95.5	22.92
Locus_14855_Transcript_2/3_Confidence_0.714_Length_765	gi|108706670|gb|ABF94465.1|	61.04	154	52	3	738	301	394	547	1e-39	168	20.13
Locus_8302_Transcript_3/4_Confidence_0.222_Length_467	gi|115463083|ref|NP_001055141.1|	60.00	40	16	0	393	274	180	219	1e-07	60.8	8.57
Locus_9973_Transcript_1/1_Confidence_1.000_Length_435	gi|108864571|gb|ABA94661.2|	50.00	64	31	2	242	430	184	246	5e-08	62.0	14.71
Locus_7272_Transcript_1/1_Confidence_1.000_Length_1664	gi|22087131|gb|AAM90848.1|AF481952_1	51.16	344	168	3	1662	631	384	721	6e-90	337	20.67
Locus_3876_Transcript_4/5_Confidence_0.462_Length_1013	gi|108705831|gb|ABF93626.1|	55.70	79	35	0	327	563	159	237	2e-15	89.0	7.80
Locus_35207_Transcript_1/1_Confidence_1.000_Length_233	gi|115456415|ref|NP_001051808.1|	62.69	67	25	0	203	3	144	210	3e-18	95.9	28.76
Locus_20174_Transcript_4/4_Confidence_0.625_Length_971	gi|109676318|gb|ABG37641.1|	64.09	220	79	0	145	804	8	227	5e-76	290	22.66
Locus_895_Transcript_1/3_Confidence_0.500_Length_376	gi|118488646|gb|ABK96135.1|	58.46	65	26	1	372	181	226	290	8e-12	74.7	17.29
Locus_40352_Transcript_1/2_Confidence_1.000_Length_623	gi|115446709|ref|NP_001047134.1|	59.05	105	43	1	2	316	515	617	3e-19	100	16.85
Locus_1063_Transcript_2/6_Confidence_0.273_Length_778	gi|125524565|gb|EAY72679.1|	50.63	79	39	0	265	501	80	158	8e-17	92.8	10.15
Locus_7761_Transcript_1/5_Confidence_0.364_Length_2070	gi|12322673|gb|AAG51325.1|AC020580_5	56.88	443	185	7	2	1312	32	467	7e-136	490	21.40
Locus_43500_Transcript_1/1_Confidence_1.000_Length_540	gi|110737342|dbj|BAF00616.1|	70.87	103	30	0	508	200	114	216	1e-31	140	19.07
Locus_17762_Transcript_1/1_Confidence_1.000_Length_515	gi|112980817|gb|ABI29190.1|	53.49	86	40	0	22	279	121	206	6e-15	85.1	16.70
Locus_13537_Transcript_2/2_Confidence_1.000_Length_913	gi|115460220|ref|NP_001053710.1|	50.00	168	84	2	641	138	78	239	1e-37	162	18.40
Locus_8047_Transcript_2/2_Confidence_1.000_Length_1212	gi|108707257|gb|ABF95052.1|	51.85	135	64	1	1103	702	363	497	1e-22	113	11.14
Locus_4421_Transcript_1/4_Confidence_0.700_Length_1217	gi|115447245|ref|NP_001047402.1|	70.63	303	89	0	910	2	85	387	2e-112	411	24.90
Locus_10495_Transcript_2/2_Confidence_1.000_Length_759	gi|10334503|emb|CAC10213.1|	80.62	129	25	0	107	493	82	210	9e-55	218	17.00
Locus_3816_Transcript_1/2_Confidence_1.000_Length_471	gi|112984196|ref|NP_001037720.1|	60.39	154	61	0	471	10	191	344	7e-50	201	32.70
Locus_7592_Transcript_6/6_Confidence_0.643_Length_1264	gi|125533033|gb|EAY79598.1|	59.49	237	96	0	33	743	274	510	4e-76	290	18.75
Locus_4116_Transcript_2/2_Confidence_1.000_Length_1535	gi|110740372|dbj|BAF02081.1|	55.37	363	161	2	1444	359	728	1088	6e-110	403	23.65
Locus_15039_Transcript_1/3_Confidence_0.333_Length_967	gi|224072120|ref|XP_002303628.1|	52.48	101	44	1	934	644	483	583	8e-15	86.7	10.44
Locus_1304_Transcript_10/10_Confidence_0.419_Length_1791	gi|10946604|ref|NP_067280.1|	73.10	435	115	3	1	1299	40	472	4e-178	630	24.29
Locus_5281_Transcript_5/5_Confidence_0.615_Length_1491	gi|115481904|ref|NP_001064545.1|	65.78	488	160	3	36	1478	2	488	0.0	643	32.73
Locus_12369_Transcript_1/2_Confidence_1.000_Length_1207	gi|108710016|gb|ABF97811.1|	55.36	56	25	0	873	1040	1197	1252	7e-23	73.2	4.64
Locus_28378_Transcript_1/1_Confidence_1.000_Length_226	gi|115436520|ref|NP_001043018.1|	55.22	67	30	1	221	21	412	477	3e-11	72.8	29.65
Locus_10188_Transcript_1/1_Confidence_1.000_Length_1466	gi|147795296|emb|CAN64994.1|	62.04	411	133	4	22	1185	120	530	7e-131	473	28.04
Locus_7881_Transcript_2/6_Confidence_0.400_Length_335	gi|147766152|emb|CAN67970.1|	50.00	70	34	1	83	289	424	493	4e-12	75.5	20.90
Locus_11262_Transcript_1/4_Confidence_0.444_Length_1919	gi|113476502|ref|YP_722563.1|	53.56	351	162	6	262	1311	4	347	8e-91	340	18.29
Locus_78_Transcript_1/1_Confidence_1.000_Length_774	gi|147810266|emb|CAN71449.1|	62.40	242	90	2	52	774	1	240	1e-69	268	31.27
Locus_27695_Transcript_2/2_Confidence_1.000_Length_504	gi|115440653|ref|NP_001044606.1|	62.67	75	28	0	2	226	256	330	3e-19	99.4	14.88
Locus_7933_Transcript_2/4_Confidence_0.667_Length_876	gi|115440987|ref|NP_001044773.1|	53.37	193	89	4	5	580	373	560	2e-52	211	22.03
Locus_37926_Transcript_1/1_Confidence_1.000_Length_166	gi|225429932|ref|XP_002283826.1|	70.59	51	15	1	5	157	27	76	2e-10	70.1	30.72
Locus_23201_Transcript_2/2_Confidence_1.000_Length_370	gi|110006648|gb|ABG37667.2|	55.91	127	52	4	1	369	520	642	4e-31	138	34.32
Locus_9361_Transcript_1/4_Confidence_0.375_Length_654	gi|118489097|gb|ABK96355.1|	61.42	127	35	1	100	438	41	167	3e-13	80.5	19.42
Locus_5346_Transcript_1/2_Confidence_1.000_Length_588	gi|10798758|dbj|BAB16431.1|	60.58	137	54	4	137	547	1	124	2e-30	136	23.30
Locus_2862_Transcript_4/5_Confidence_0.688_Length_1307	gi|110736000|dbj|BAE99974.1|	66.51	218	67	2	306	941	16	233	2e-60	238	16.68
Locus_32569_Transcript_2/2_Confidence_1.000_Length_439	gi|118485443|gb|ABK94578.1|	55.56	90	35	3	1	255	11	88	3e-16	89.4	20.50
Locus_22658_Transcript_1/1_Confidence_1.000_Length_256	gi|113204695|gb|ABI34094.1|	85.14	74	11	0	34	255	1	74	5e-33	145	28.91
Locus_33050_Transcript_1/1_Confidence_1.000_Length_202	gi|170086870|ref|XP_001874658.1|	67.65	34	11	0	34	135	55	88	4e-08	62.4	16.83
Locus_23169_Transcript_1/2_Confidence_1.000_Length_360	gi|116181004|ref|XP_001220351.1|	56.92	65	28	0	47	241	1299	1363	1e-14	84.0	18.06
Locus_15138_Transcript_2/3_Confidence_0.714_Length_1054	gi|102139786|gb|ABF69971.1|	86.02	186	26	0	1053	496	123	308	2e-96	348	17.65
Locus_11583_Transcript_1/2_Confidence_1.000_Length_1137	gi|115456479|ref|NP_001051840.1|	63.67	289	102	2	1134	277	223	510	3e-93	347	25.42
Locus_1778_Transcript_7/7_Confidence_0.636_Length_1612	gi|119640480|gb|ABL85472.1|	52.69	427	195	5	124	1383	8	430	5e-125	453	26.49
Locus_5471_Transcript_5/6_Confidence_0.231_Length_1081	gi|115384604|ref|XP_001208849.1|	54.88	164	67	1	505	35	19	182	6e-43	180	15.17
Locus_23705_Transcript_3/5_Confidence_0.438_Length_503	gi|115448887|ref|NP_001048223.1|	67.21	61	20	0	501	319	74	134	2e-19	100	12.13
Locus_5988_Transcript_3/3_Confidence_0.750_Length_464	gi|125547049|gb|EAY92871.1|	72.62	84	23	1	1	252	276	357	4e-25	118	18.10
Locus_5845_Transcript_5/7_Confidence_0.188_Length_719	gi|15239944|ref|NP_196799.1|	61.63	172	65	4	62	574	12	172	1e-50	204	23.92
Locus_3303_Transcript_5/10_Confidence_0.545_Length_1309	gi|1143445|emb|CAA61275.1|	70.06	157	47	0	600	1070	170	326	2e-54	219	11.99
Locus_5782_Transcript_3/6_Confidence_0.267_Length_1150	gi|297797431|ref|XP_002866600.1|	51.49	101	48	3	51	350	126	223	4e-18	98.2	8.78
Locus_26385_Transcript_1/2_Confidence_1.000_Length_166	gi|116643266|gb|ABK06441.1|	86.21	29	4	0	166	80	147	175	6e-08	50.8	17.47
Locus_10601_Transcript_2/2_Confidence_1.000_Length_469	gi|115477948|ref|NP_001062569.1|	54.36	149	67	1	3	446	130	278	7e-40	167	31.77
Locus_1183_Transcript_3/4_Confidence_0.625_Length_788	gi|147798161|emb|CAN71768.1|	61.39	101	39	0	109	411	17	117	4e-20	103	12.82
Locus_42965_Transcript_1/1_Confidence_1.000_Length_248	gi|224092384|ref|XP_002309585.1|	53.09	81	35	2	234	1	736	814	3e-16	89.4	32.66
Locus_25394_Transcript_2/4_Confidence_0.625_Length_639	gi|108707003|gb|ABF94798.1|	70.79	89	26	0	387	121	619	707	2e-28	130	13.93
Locus_13596_Transcript_1/1_Confidence_1.000_Length_674	gi|165905462|dbj|BAF98996.1|	51.72	116	50	2	672	343	889	1003	8e-21	105	17.21
Locus_1415_Transcript_1/10_Confidence_0.233_Length_714	gi|112280263|gb|ABI14667.1|	55.96	109	47	2	379	702	28	135	4e-24	116	15.27
Locus_854_Transcript_1/2_Confidence_1.000_Length_1468	gi|147772656|emb|CAN62852.1|	66.85	365	119	4	269	1357	4	365	2e-122	445	24.86
Locus_27921_Transcript_1/1_Confidence_1.000_Length_201	gi|108708179|gb|ABF95974.1|	57.63	59	25	0	23	199	1070	1128	5e-10	68.6	29.35
Locus_27515_Transcript_1/2_Confidence_1.000_Length_274	gi|108796698|ref|YP_636533.1|	86.36	44	3	1	273	151	276	319	4e-11	72.4	16.06
Locus_42114_Transcript_1/1_Confidence_1.000_Length_197	gi|110735746|dbj|BAE99852.1|	53.85	65	28	2	193	5	193	257	3e-10	69.3	32.99
Locus_18557_Transcript_1/1_Confidence_1.000_Length_431	gi|115460090|ref|NP_001053645.1|	50.54	93	41	2	401	138	113	203	7e-15	84.7	21.58
Locus_438_Transcript_6/6_Confidence_0.476_Length_1200	gi|109127167|ref|XP_001090907.1|	51.57	159	75	3	93	563	48	204	7e-63	168	13.25
Locus_24241_Transcript_1/1_Confidence_1.000_Length_175	gi|118488563|gb|ABK96094.1|	85.71	35	5	1	70	174	208	241	7e-08	61.6	20.00
Locus_15530_Transcript_1/1_Confidence_1.000_Length_209	gi|108862202|gb|ABA95799.2|	55.74	61	27	0	185	3	1428	1488	5e-13	78.6	29.19
Locus_11578_Transcript_1/2_Confidence_1.000_Length_461	gi|115477986|ref|NP_001062588.1|	73.53	34	9	0	1	102	789	822	5e-06	55.5	7.38
Locus_17782_Transcript_1/1_Confidence_1.000_Length_1318	gi|115479865|ref|NP_001063526.1|	66.23	308	103	2	1316	396	145	447	2e-119	434	23.37
Locus_19335_Transcript_1/1_Confidence_1.000_Length_415	gi|147834474|emb|CAN63111.1|	53.57	56	26	1	415	248	34	87	3e-06	56.2	13.49
Locus_38187_Transcript_2/2_Confidence_1.000_Length_635	gi|323507933|emb|CBQ67804.1|	55.56	72	32	0	635	420	149	220	1e-30	91.7	11.34
Locus_2352_Transcript_6/10_Confidence_0.200_Length_1168	gi|115436344|ref|NP_001042930.1|	79.01	181	37	1	932	393	3	183	1e-63	249	15.50
Locus_5358_Transcript_1/2_Confidence_1.000_Length_796	gi|222624531|gb|EEE58663.1|	50.34	145	59	5	191	586	87	231	1e-24	119	18.22
Locus_1858_Transcript_5/5_Confidence_0.667_Length_1848	gi|115470791|ref|NP_001058994.1|	76.61	218	51	2	1705	1052	4	219	3e-79	301	11.80
Locus_19687_Transcript_1/1_Confidence_1.000_Length_354	gi|147774978|emb|CAN59912.1|	51.28	78	33	1	244	26	1	78	2e-06	57.0	22.03
Locus_10350_Transcript_1/1_Confidence_1.000_Length_1150	gi|110741211|dbj|BAF02156.1|	60.00	300	98	7	2	835	213	504	2e-91	341	26.09
Locus_26334_Transcript_2/2_Confidence_1.000_Length_706	gi|108936415|emb|CAK29864.1|	65.22	46	16	0	55	192	57	102	2e-08	64.7	6.52
Locus_2931_Transcript_1/2_Confidence_1.000_Length_664	gi|110532561|gb|ABG74924.1|	94.87	78	4	0	418	185	3	80	6e-67	152	11.75
Locus_12706_Transcript_2/2_Confidence_1.000_Length_882	gi|115446499|ref|NP_001047029.1|	67.53	194	62	1	304	882	56	249	6e-69	266	22.00
Locus_23360_Transcript_1/3_Confidence_0.778_Length_358	gi|108707442|gb|ABF95237.1|	52.24	67	32	0	1	201	185	251	2e-09	67.0	18.72
Locus_2930_Transcript_2/2_Confidence_1.000_Length_1148	gi|12597837|gb|AAG60147.1|AC074360_12	69.14	162	49	3	28	510	220	376	2e-55	222	14.11
Locus_16601_Transcript_1/3_Confidence_0.667_Length_1283	gi|460386667|ref|XP_004239018.1|	51.85	108	51	3	783	463	502	586	1e-18	99.8	8.42
Locus_8374_Transcript_2/4_Confidence_0.667_Length_1424	gi|108706828|gb|ABF94623.1|	72.29	249	41	1	1397	735	154	402	4e-95	354	17.49
Locus_37685_Transcript_1/1_Confidence_1.000_Length_305	gi|108707310|gb|ABF95105.1|	77.03	74	17	0	222	1	8	81	2e-26	122	24.26
Locus_36868_Transcript_1/1_Confidence_1.000_Length_212	gi|10177485|dbj|BAB10876.1|	68.33	60	19	0	182	3	1027	1086	3e-16	89.4	28.30
Locus_18380_Transcript_1/1_Confidence_1.000_Length_238	gi|11499305|ref|NP_070544.1|	51.67	60	27	2	178	5	80	137	5e-09	65.5	25.21
Locus_16532_Transcript_1/1_Confidence_1.000_Length_539	gi|224128594|ref|XP_002329042.1|	58.00	50	21	1	533	384	132	178	2e-17	62.4	9.28
Locus_805_Transcript_1/3_Confidence_0.533_Length_1049	gi|109075664|ref|XP_001085841.1|	56.06	198	87	2	948	355	1	193	1e-44	178	18.88
Locus_33297_Transcript_1/1_Confidence_1.000_Length_172	gi|115461651|ref|NP_001054425.1|	60.00	50	20	0	20	169	86	135	8e-09	64.7	29.07
Locus_4309_Transcript_1/2_Confidence_1.000_Length_1339	gi|147800429|emb|CAN68585.1|	56.56	389	168	2	1277	114	209	594	1e-105	389	29.05
Locus_4680_Transcript_3/3_Confidence_0.667_Length_622	gi|15230915|ref|NP_188600.1|	72.97	37	10	0	230	340	26	62	3e-06	57.0	5.95
Locus_34156_Transcript_2/3_Confidence_0.600_Length_529	gi|108705693|gb|ABF93488.1|	67.47	166	54	0	32	529	26	191	7e-61	237	31.38
Locus_4475_Transcript_1/1_Confidence_1.000_Length_1297	gi|147790787|emb|CAN77242.1|	51.25	80	39	1	1227	988	157	235	4e-11	75.1	6.17
Locus_5700_Transcript_1/3_Confidence_0.200_Length_769	gi|115487746|ref|NP_001066360.1|	63.37	172	60	3	6	512	219	388	5e-57	222	22.37
Locus_3098_Transcript_5/5_Confidence_0.667_Length_1213	gi|108706025|gb|ABF93820.1|	68.91	119	35	1	1083	733	112	230	3e-40	171	9.81
Locus_519_Transcript_3/3_Confidence_0.667_Length_951	gi|109075304|ref|XP_001086768.1|	70.09	107	31	1	725	408	1	107	4e-30	137	11.25
Locus_3416_Transcript_4/6_Confidence_0.538_Length_972	gi|115475946|ref|NP_001061569.1|	59.17	289	118	0	2	868	268	556	3e-81	307	29.73
Locus_3861_Transcript_1/2_Confidence_1.000_Length_421	gi|111226816|ref|XP_001134595.1|	56.41	39	17	0	254	138	2	40	1e-05	53.9	9.26
Locus_9217_Transcript_3/3_Confidence_0.667_Length_1359	gi|115464835|ref|NP_001056017.1|	52.55	255	119	1	113	871	6	260	6e-60	237	18.76
Locus_44263_Transcript_1/1_Confidence_1.000_Length_421	gi|115460368|ref|NP_001053784.1|	54.02	87	40	0	264	4	636	722	9e-21	104	20.67
Locus_5178_Transcript_2/2_Confidence_1.000_Length_1521	gi|110665974|gb|ABG81507.1|	71.75	308	87	0	171	1094	2	309	1e-127	462	20.25
Locus_28883_Transcript_1/1_Confidence_1.000_Length_1152	gi|108706129|gb|ABF93924.1|	56.52	138	59	2	1147	737	73	208	1e-33	149	11.98
Locus_12589_Transcript_1/1_Confidence_1.000_Length_1378	gi|218187232|gb|EEC69659.1|	50.26	193	96	5	2	580	214	388	1e-39	170	14.01
Locus_29209_Transcript_1/2_Confidence_1.000_Length_464	gi|449447361|ref|XP_004141437.1|	52.08	48	23	0	148	5	41	88	1e-05	54.3	10.34
Locus_3481_Transcript_2/5_Confidence_0.267_Length_390	gi|108951092|gb|ABG24948.1|	97.18	71	2	0	354	142	396	466	3e-33	145	18.21
Locus_46522_Transcript_1/1_Confidence_1.000_Length_171	gi|147854426|emb|CAN78584.1|	55.36	56	25	0	171	4	733	788	2e-08	63.5	32.75
Locus_1575_Transcript_4/10_Confidence_0.621_Length_961	gi|108711499|gb|ABF99294.1|	88.24	51	6	0	449	297	99	149	9e-17	93.2	5.31
Locus_2812_Transcript_2/4_Confidence_0.250_Length_555	gi|10176701|dbj|BAB09923.1|	53.06	49	23	0	150	4	1195	1243	2e-06	57.0	8.83
Locus_3455_Transcript_2/3_Confidence_0.333_Length_1461	gi|109659820|dbj|BAE96757.1|	81.27	251	47	0	310	1062	1	251	3e-108	397	17.18
Locus_25292_Transcript_1/1_Confidence_1.000_Length_889	gi|115466788|ref|NP_001056993.1|	56.03	257	112	1	89	856	1	257	3e-83	313	28.91
Locus_40735_Transcript_1/1_Confidence_1.000_Length_245	gi|108864091|gb|ABA91886.2|	64.62	65	23	1	237	43	34	94	3e-16	89.4	26.53
Locus_17997_Transcript_1/1_Confidence_1.000_Length_1209	gi|115453555|ref|NP_001050378.1|	55.07	69	30	1	669	466	233	301	2e-12	79.3	5.71
Locus_2188_Transcript_1/1_Confidence_1.000_Length_1566	gi|147797923|emb|CAN69467.1|	60.47	43	17	0	36	164	16	58	1e-05	57.4	2.75
Locus_12201_Transcript_4/4_Confidence_0.625_Length_1347	gi|110623260|emb|CAK97604.2|	53.93	356	164	2	1347	280	151	503	1e-111	409	26.43
Locus_7504_Transcript_1/2_Confidence_1.000_Length_1114	gi|116830879|gb|ABK28396.1|	53.11	241	111	2	51	767	68	302	2e-61	241	21.63
Locus_1356_Transcript_2/2_Confidence_1.000_Length_670	gi|108773382|ref|YP_635844.1|	52.80	125	59	0	117	491	1	125	7e-20	102	18.66
Locus_15639_Transcript_6/6_Confidence_0.250_Length_804	gi|110665974|gb|ABG81507.1|	72.61	241	64	1	32	748	63	303	2e-100	370	29.98
Locus_2964_Transcript_10/10_Confidence_0.360_Length_1578	gi|108706541|gb|ABF94336.1|	52.84	388	182	2	418	1578	88	474	1e-114	419	24.59
Locus_5182_Transcript_3/5_Confidence_0.571_Length_440	gi|22328481|ref|NP_192563.2|	58.67	75	26	1	230	439	39	113	5e-15	61.6	17.05
Locus_49399_Transcript_1/2_Confidence_1.000_Length_188	gi|168068200|ref|XP_001785975.1|	85.29	34	5	0	184	83	26	59	2e-08	63.2	18.09
Locus_32295_Transcript_1/1_Confidence_1.000_Length_558	gi|224099267|ref|XP_002311419.1|	62.34	154	58	0	97	558	527	680	2e-41	173	27.60
Locus_2234_Transcript_3/6_Confidence_0.500_Length_555	gi|110738893|dbj|BAF01368.1|	60.71	56	22	0	1	168	105	160	9e-15	84.7	10.09
Locus_4708_Transcript_1/2_Confidence_1.000_Length_1252	gi|10177607|dbj|BAB10954.1|	50.35	288	139	6	36	887	373	647	6e-70	270	23.00
Locus_2173_Transcript_3/5_Confidence_0.300_Length_1063	gi|115444237|ref|NP_001045898.1|	61.48	244	94	0	1034	303	90	333	2e-73	281	22.95
Locus_12266_Transcript_2/4_Confidence_0.250_Length_676	gi|102139789|gb|ABF69974.1|	64.62	195	66	2	618	43	52	238	1e-57	227	28.85
Locus_1768_Transcript_4/4_Confidence_0.600_Length_619	gi|147806036|emb|CAN74737.1|	50.82	61	29	1	437	616	31	91	2e-07	60.8	9.85
Locus_4731_Transcript_1/1_Confidence_1.000_Length_703	gi|109120657|ref|XP_001097099.1|	75.33	150	37	0	2	451	2	151	1e-58	231	21.34
Locus_456_Transcript_6/8_Confidence_0.212_Length_1052	gi|115448539|ref|NP_001048049.1|	70.27	148	44	0	559	116	8	155	4e-42	177	14.07
Locus_4070_Transcript_1/3_Confidence_0.286_Length_615	gi|115455279|ref|NP_001051240.1|	84.03	144	23	0	475	44	23	166	9e-68	261	23.41
Locus_13763_Transcript_1/3_Confidence_0.500_Length_845	gi|225435336|ref|XP_002285216.1|	52.69	93	44	1	598	320	370	461	2e-13	82.0	11.01
Locus_3909_Transcript_3/3_Confidence_0.667_Length_1810	gi|102140021|gb|ABF70152.1|	52.13	541	256	2	23	1636	208	748	1e-174	618	29.89
Locus_3498_Transcript_4/5_Confidence_0.583_Length_1104	gi|108706069|gb|ABF93864.1|	60.24	254	101	1	35	796	12	262	9e-83	312	23.01
Locus_45869_Transcript_1/1_Confidence_1.000_Length_356	gi|224069352|ref|XP_002326337.1|	59.09	44	17	1	3	131	303	346	1e-05	54.3	12.36
Locus_7535_Transcript_1/5_Confidence_0.400_Length_527	gi|115478094|ref|NP_001062642.1|	78.95	38	8	0	12	125	320	357	3e-10	69.3	7.21
Locus_148_Transcript_3/3_Confidence_0.600_Length_1335	gi|115482726|ref|NP_001064956.1|	54.41	272	119	5	1110	310	619	885	6e-58	230	20.37
Locus_3554_Transcript_1/2_Confidence_1.000_Length_1055	gi|11228579|gb|AAG33078.1|AF207064_1	84.79	309	47	0	2	928	29	337	1e-141	508	29.29
Locus_2621_Transcript_1/2_Confidence_1.000_Length_1952	gi|115461276|ref|NP_001054238.1|	51.26	437	202	7	460	1737	52	460	2e-113	415	22.39
Locus_11368_Transcript_1/2_Confidence_1.000_Length_751	gi|115441521|ref|NP_001045040.1|	65.42	240	83	1	721	2	175	411	4e-86	322	31.96
Locus_10985_Transcript_1/1_Confidence_1.000_Length_992	gi|115441979|ref|NP_001045269.1|	56.47	232	101	4	32	727	198	413	2e-58	231	23.39
Locus_7520_Transcript_4/6_Confidence_0.571_Length_2277	gi|115442467|ref|NP_001045513.1|	73.53	306	80	1	2239	1325	220	525	1e-126	451	13.44
Locus_2548_Transcript_1/3_Confidence_0.400_Length_646	gi|115464135|ref|NP_001055667.1|	62.92	89	33	0	511	245	291	379	4e-28	129	13.78
Locus_4215_Transcript_1/1_Confidence_1.000_Length_1395	gi|10716963|gb|AAG21984.1|AF270978_1	85.20	392	58	0	1393	218	73	464	0.0	700	28.10
Locus_23689_Transcript_1/1_Confidence_1.000_Length_587	gi|108936788|emb|CAJ34820.1|	53.85	52	23	1	541	389	93	144	9e-06	55.1	8.86
Locus_5198_Transcript_2/8_Confidence_0.450_Length_1182	gi|114568922|ref|YP_755602.1|	50.00	312	156	2	76	1011	8	281	2e-82	311	26.40
Locus_31855_Transcript_1/1_Confidence_1.000_Length_401	gi|22330126|ref|NP_175359.2|	66.20	71	24	0	229	17	1	71	2e-13	80.1	17.71
Locus_30446_Transcript_1/1_Confidence_1.000_Length_311	gi|10172596|dbj|BAB01400.1|	52.00	100	48	0	308	9	596	695	8e-25	117	32.15
Locus_36418_Transcript_1/1_Confidence_1.000_Length_474	gi|115481914|ref|NP_001064550.1|	53.93	89	41	1	444	178	632	718	5e-17	92.0	18.78
Locus_308_Transcript_5/7_Confidence_0.611_Length_880	gi|1072329|emb|CAA49802.1|	63.16	38	14	0	510	397	94	131	4e-14	51.6	4.32
Locus_2648_Transcript_5/5_Confidence_0.636_Length_910	gi|108798086|ref|YP_638283.1|	52.29	109	52	0	380	706	8	116	6e-25	120	11.98
Locus_2006_Transcript_1/2_Confidence_1.000_Length_1365	gi|108742705|gb|ABG01962.1|	84.41	417	65	1	1	1251	554	966	0.0	656	30.55
Locus_1801_Transcript_1/4_Confidence_0.556_Length_1120	gi|110295239|gb|ABG66964.1|	84.39	173	27	0	901	383	4	176	1e-81	309	15.45
Locus_12257_Transcript_3/8_Confidence_0.524_Length_596	gi|224098732|ref|XP_002311247.1|	68.18	44	14	0	561	430	311	354	3e-10	70.1	7.38
Locus_47879_Transcript_1/1_Confidence_1.000_Length_187	gi|115477378|ref|NP_001062285.1|	60.00	50	20	0	154	5	394	443	2e-12	76.6	26.74
Locus_1555_Transcript_5/5_Confidence_0.692_Length_2228	gi|108864224|gb|ABA92590.2|	64.31	269	96	3	2141	1335	87	350	4e-93	348	12.07
Locus_5607_Transcript_2/3_Confidence_0.571_Length_1379	gi|11131103|sp|O24542.1|AX22D_PHAAU	62.07	203	77	4	204	812	11	189	3e-56	224	14.72
Locus_31769_Transcript_1/1_Confidence_1.000_Length_290	gi|102139897|gb|ABF70046.1|	52.13	94	44	1	11	289	75	168	8e-17	91.3	32.41
Locus_11231_Transcript_1/1_Confidence_1.000_Length_1240	gi|115451051|ref|NP_001049126.1|	74.65	142	36	0	1205	780	423	564	3e-57	228	11.45
Locus_14512_Transcript_4/6_Confidence_0.357_Length_744	gi|108709845|gb|ABF97640.1|	69.51	82	25	0	657	412	603	684	2e-55	120	11.02
Locus_25189_Transcript_1/1_Confidence_1.000_Length_181	gi|108936784|emb|CAJ34818.1|	83.33	30	5	0	156	67	101	130	8e-06	54.7	16.57
Locus_3316_Transcript_2/2_Confidence_1.000_Length_572	gi|115441023|ref|NP_001044791.1|	59.21	76	31	1	3	230	609	683	9e-16	88.2	13.29
Locus_46211_Transcript_1/1_Confidence_1.000_Length_290	gi|102139848|gb|ABF70006.1|	55.95	84	37	1	37	288	85	167	2e-14	83.2	28.97
Locus_31440_Transcript_1/1_Confidence_1.000_Length_202	gi|115459086|ref|NP_001053143.1|	73.21	56	15	0	34	201	196	251	6e-19	98.2	27.72
Locus_35339_Transcript_1/1_Confidence_1.000_Length_270	gi|212546549|ref|XP_002153428.1|	50.72	69	31	2	36	233	115	183	1e-09	67.4	25.56
Locus_15138_Transcript_1/3_Confidence_0.714_Length_1044	gi|102139786|gb|ABF69971.1|	86.02	186	26	0	1043	486	123	308	2e-96	348	17.82
Locus_29805_Transcript_1/1_Confidence_1.000_Length_532	gi|115384126|ref|XP_001208610.1|	60.82	97	36	1	11	295	195	291	1e-25	120	18.23
Locus_22967_Transcript_1/1_Confidence_1.000_Length_402	gi|462415345|gb|EMJ20082.1|	51.26	119	55	3	367	20	857	973	4e-23	112	29.60
Locus_18094_Transcript_1/2_Confidence_1.000_Length_648	gi|115450111|ref|NP_001048656.1|	64.06	64	23	1	429	238	141	201	7e-14	82.4	9.88
Locus_30345_Transcript_3/3_Confidence_0.667_Length_589	gi|114085|sp|P19892.1|RAA5E_ARATH	51.61	124	60	2	3	374	99	217	1e-24	117	21.05
Locus_2940_Transcript_5/6_Confidence_0.429_Length_1341	gi|222632475|gb|EEE64607.1|	54.55	66	30	0	420	617	167	232	1e-06	60.1	4.92
Locus_14698_Transcript_1/1_Confidence_1.000_Length_812	gi|102140018|gb|ABF70149.1|	72.59	270	74	3	2	811	145	409	9e-112	408	33.25
Locus_19271_Transcript_4/4_Confidence_0.625_Length_381	gi|15229432|ref|NP_191902.1|	59.68	62	25	2	173	358	307	357	1e-07	60.5	16.27
Locus_30625_Transcript_1/1_Confidence_1.000_Length_547	gi|1008904|gb|AAB39950.1|	51.32	152	74	2	547	92	138	287	2e-41	172	27.79
Locus_14243_Transcript_2/4_Confidence_0.417_Length_212	gi|112292669|gb|ABI14813.1|	50.00	70	35	1	2	211	120	162	5e-09	65.5	33.02
Locus_19693_Transcript_1/1_Confidence_1.000_Length_154	gi|116560836|gb|ABJ99599.1|	62.00	50	19	0	3	152	462	511	6e-11	71.6	32.47
Locus_10567_Transcript_6/6_Confidence_0.312_Length_542	gi|109120146|ref|XP_001085919.1|	50.65	77	38	1	540	310	133	207	1e-14	84.3	14.21
Locus_3855_Transcript_3/8_Confidence_0.224_Length_452	gi|109121596|ref|XP_001118431.1|	91.41	128	11	0	45	428	1	128	8e-62	240	28.32
Locus_21705_Transcript_1/1_Confidence_1.000_Length_620	gi|115391649|ref|XP_001213329.1|	88.36	146	17	0	182	619	25	170	3e-53	213	23.55
Locus_276_Transcript_5/10_Confidence_0.258_Length_1319	gi|112253389|gb|ABI14282.1|	74.83	143	36	0	692	1120	5	147	8e-53	206	10.84
Locus_14422_Transcript_3/6_Confidence_0.385_Length_622	gi|224085061|ref|XP_002307475.1|	68.29	41	13	0	461	339	505	545	4e-06	56.6	6.59
Locus_4099_Transcript_1/2_Confidence_1.000_Length_1617	gi|108707092|gb|ABF94887.1|	62.26	53	20	0	543	701	147	199	2e-67	75.1	3.28
Locus_16017_Transcript_1/5_Confidence_0.357_Length_158	gi|115448715|ref|NP_001048137.1|	87.18	39	5	0	1	117	280	318	2e-12	76.6	24.68
Locus_31585_Transcript_2/4_Confidence_0.538_Length_419	gi|125527511|gb|EAY75625.1|	58.00	50	21	0	277	128	540	589	9e-07	57.8	11.93
Locus_20738_Transcript_2/2_Confidence_1.000_Length_493	gi|115435562|ref|NP_001042539.1|	53.26	92	43	0	216	491	14	105	7e-23	111	18.66
Locus_1778_Transcript_2/7_Confidence_0.545_Length_467	gi|115334811|gb|ABI94021.1|	51.95	77	37	0	5	235	339	415	2e-18	96.3	16.49
Locus_611_Transcript_5/6_Confidence_0.647_Length_1515	gi|109628383|gb|ABG34547.1|	65.82	275	94	1	3	827	272	528	3e-104	384	18.15
Locus_3956_Transcript_4/4_Confidence_0.545_Length_546	gi|115476608|ref|NP_001061900.1|	71.60	169	48	2	40	546	34	200	4e-59	231	30.95
Locus_9712_Transcript_2/2_Confidence_1.000_Length_696	gi|115435138|ref|NP_001042327.1|	58.70	46	19	0	625	488	62	107	4e-09	67.0	6.61
Locus_3610_Transcript_6/7_Confidence_0.333_Length_1240	gi|125525198|gb|EAY73312.1|	78.00	50	11	0	725	874	1	50	4e-16	91.7	4.03
Locus_3425_Transcript_3/3_Confidence_0.667_Length_1594	gi|115478643|ref|NP_001062915.1|	65.11	364	126	2	22	1110	104	466	9e-144	516	22.84
Locus_25438_Transcript_1/1_Confidence_1.000_Length_793	gi|110738436|dbj|BAF01144.1|	56.82	44	19	0	576	707	531	574	5e-06	57.0	5.55
Locus_23240_Transcript_1/1_Confidence_1.000_Length_910	gi|115463597|ref|NP_001055398.1|	67.55	151	49	0	300	752	1	151	7e-31	139	16.59
Locus_5716_Transcript_3/3_Confidence_0.714_Length_992	gi|10257483|dbj|BAB10127.1|	57.28	309	131	2	2	925	33	337	6e-90	336	31.15
Locus_5317_Transcript_2/6_Confidence_0.571_Length_2048	gi|115435452|ref|NP_001042484.1|	51.31	497	219	13	3	1424	20	488	1e-112	413	24.27
Locus_25476_Transcript_1/1_Confidence_1.000_Length_240	gi|113475492|ref|YP_721553.1|	81.54	65	12	0	219	25	142	206	5e-22	108	27.08
Locus_9266_Transcript_1/10_Confidence_0.577_Length_1296	gi|115452607|ref|NP_001049904.1|	50.00	138	62	4	1208	816	645	770	1e-16	93.2	10.65
Locus_31153_Transcript_1/1_Confidence_1.000_Length_562	gi|125547288|gb|EAY93110.1|	58.72	172	70	1	48	560	6	177	4e-55	218	30.60
Locus_12_Transcript_1/3_Confidence_0.500_Length_775	gi|115447619|ref|NP_001047589.1|	74.19	62	16	0	96	281	350	411	2e-20	104	8.00
Locus_19854_Transcript_1/1_Confidence_1.000_Length_342	gi|10799832|emb|CAC12883.1|	89.29	28	3	0	325	242	153	180	4e-06	55.8	8.19
Locus_1431_Transcript_3/4_Confidence_0.400_Length_1895	gi|147817790|emb|CAN66658.1|	56.77	458	183	10	43	1371	1	422	1e-113	416	24.17
Locus_1528_Transcript_3/7_Confidence_0.118_Length_489	gi|115438645|ref|NP_001043602.1|	51.28	78	38	0	81	314	65	142	1e-11	73.9	15.95
Locus_6200_Transcript_2/6_Confidence_0.467_Length_1876	gi|110739953|dbj|BAF01881.1|	51.52	264	127	4	22	810	69	320	2e-74	262	14.07
Locus_38655_Transcript_1/1_Confidence_1.000_Length_262	gi|108706119|gb|ABF93914.1|	68.06	72	22	1	261	49	1516	1587	9e-24	105	27.48
Locus_10303_Transcript_2/2_Confidence_1.000_Length_1318	gi|110597417|ref|ZP_01385704.1|	56.06	289	123	2	284	1138	3	291	4e-81	307	21.93
Locus_3887_Transcript_3/3_Confidence_0.667_Length_1547	gi|108706399|gb|ABF94194.1|	50.87	401	194	3	5	1198	160	509	1e-111	409	25.92
Locus_2780_Transcript_2/2_Confidence_1.000_Length_1106	gi|108862859|gb|ABG22055.1|	54.89	266	115	4	1100	318	256	518	3e-68	264	24.05
Locus_33738_Transcript_1/1_Confidence_1.000_Length_264	gi|115467822|ref|NP_001057510.1|	61.70	47	18	0	122	262	1	47	4e-10	68.9	17.80
Locus_35468_Transcript_1/1_Confidence_1.000_Length_364	gi|1122381|emb|CAA63218.1|	71.00	100	29	1	43	342	305	403	4e-32	142	27.47
Locus_5967_Transcript_2/2_Confidence_1.000_Length_1117	gi|110737739|dbj|BAF00808.1|	50.59	340	158	7	1069	80	31	349	9e-80	302	30.44
Locus_9327_Transcript_1/3_Confidence_0.364_Length_565	gi|224069216|ref|XP_002326303.1|	54.14	133	61	2	2	400	69	193	5e-27	125	23.54
Locus_911_Transcript_4/9_Confidence_0.091_Length_486	gi|10764827|gb|AAG22825.1|AF304162_1	57.50	80	34	0	301	62	26	105	5e-21	100	16.46
Locus_1948_Transcript_3/5_Confidence_0.273_Length_668	gi|1093376|prf||2103313A	61.43	140	52	4	637	224	113	239	1e-38	164	20.96
Locus_159_Transcript_2/5_Confidence_0.500_Length_1156	gi|115467754|ref|NP_001057476.1|	52.47	324	154	4	86	1057	1	314	2e-78	298	28.03
Locus_9470_Transcript_1/2_Confidence_1.000_Length_1538	gi|125524142|gb|EAY72256.1|	65.10	255	89	1	128	892	88	341	1e-63	249	16.58
Locus_7102_Transcript_4/6_Confidence_0.538_Length_876	gi|115449705|ref|NP_001048532.1|	59.02	61	25	0	614	432	68	128	1e-12	79.0	6.96
Locus_24202_Transcript_1/1_Confidence_1.000_Length_209	gi|115389996|ref|XP_001212503.1|	73.53	34	9	0	34	135	746	779	9e-07	57.8	16.27
Locus_29094_Transcript_1/1_Confidence_1.000_Length_950	gi|115453187|ref|NP_001050194.1|	57.38	122	52	1	32	397	388	508	3e-32	144	12.84
Locus_254_Transcript_6/7_Confidence_0.588_Length_1027	gi|115444663|ref|NP_001046111.1|	52.00	200	96	0	8	607	282	481	1e-50	203	19.47
Locus_4247_Transcript_1/5_Confidence_0.500_Length_1791	gi|224076856|ref|XP_002305023.1|	60.08	243	94	3	98	817	1	243	4e-74	285	13.57
Locus_4407_Transcript_4/8_Confidence_0.481_Length_285	gi|10720090|sp|P93257.1|MTDH_MESCR	62.50	40	15	0	3	122	311	350	3e-08	56.6	14.04
Locus_26877_Transcript_1/1_Confidence_1.000_Length_218	gi|108863054|gb|ABG22118.1|	50.00	46	23	0	73	210	62	107	5e-08	50.1	21.10
Locus_18364_Transcript_4/4_Confidence_0.700_Length_1170	gi|108862069|gb|ABA95578.2|	56.08	255	109	4	1	756	622	874	2e-68	265	21.79
Locus_11723_Transcript_1/1_Confidence_1.000_Length_407	gi|224145074|ref|XP_002325517.1|	51.90	79	38	0	381	145	151	229	4e-13	79.0	19.41
Locus_49045_Transcript_1/1_Confidence_1.000_Length_201	gi|111226612|ref|XP_641336.2|	57.14	42	18	0	135	10	1	42	2e-08	63.2	20.90
Locus_11506_Transcript_1/5_Confidence_0.364_Length_684	gi|115465695|ref|NP_001056447.1|	50.00	86	43	0	84	341	1046	1131	1e-18	98.6	12.57
Locus_6341_Transcript_1/2_Confidence_1.000_Length_978	gi|147785063|emb|CAN64366.1|	57.93	164	68	2	450	938	539	700	1e-43	182	16.77
Locus_2065_Transcript_2/5_Confidence_0.500_Length_1022	gi|116787633|gb|ABK24584.1|	53.36	298	138	4	64	954	51	343	1e-81	308	29.16
Locus_43408_Transcript_1/1_Confidence_1.000_Length_182	gi|225443904|ref|XP_002278272.1|	89.66	29	3	0	89	3	225	253	1e-05	53.9	15.93
Locus_16001_Transcript_2/5_Confidence_0.500_Length_682	gi|115461549|ref|NP_001054374.1|	51.55	97	47	1	563	273	51	146	2e-20	100	14.22
Locus_15038_Transcript_2/2_Confidence_1.000_Length_1027	gi|115441139|ref|NP_001044849.1|	50.47	107	53	0	862	542	121	227	1e-24	119	10.42
Locus_130_Transcript_7/7_Confidence_0.684_Length_2803	gi|115447773|ref|NP_001047666.1|	50.27	376	168	5	2386	1316	9	381	3e-91	342	13.41
Locus_17841_Transcript_1/8_Confidence_0.545_Length_936	gi|10177912|dbj|BAB11323.1|	79.47	263	53	2	934	149	37	298	8e-102	375	28.10
Locus_22198_Transcript_1/1_Confidence_1.000_Length_634	gi|115469914|ref|NP_001058556.1|	51.79	112	43	2	467	165	55	166	2e-20	103	17.67
Locus_4133_Transcript_4/5_Confidence_0.500_Length_1935	gi|115388431|ref|XP_001211721.1|	55.41	231	102	2	814	1503	491	720	3e-119	259	11.94
Locus_3950_Transcript_4/5_Confidence_0.643_Length_2942	gi|115454371|ref|NP_001050786.1|	56.31	396	165	6	5	1168	639	1029	1e-107	397	13.46
Locus_38617_Transcript_1/1_Confidence_1.000_Length_223	gi|10178088|dbj|BAB11507.1|	57.81	64	27	1	32	223	168	230	1e-14	84.0	28.70
Locus_31926_Transcript_1/1_Confidence_1.000_Length_132	gi|154500536|ref|ZP_02038574.1|	69.44	36	11	1	19	126	12	44	1e-05	54.3	27.27
Locus_18242_Transcript_1/2_Confidence_1.000_Length_941	gi|147782237|emb|CAN72045.1|	60.29	204	81	4	19	630	580	755	9e-53	212	21.68
Locus_5992_Transcript_2/3_Confidence_0.778_Length_1190	gi|10862876|emb|CAC13967.1|	66.97	327	108	0	30	1010	39	365	3e-132	477	27.48
Locus_17456_Transcript_1/1_Confidence_1.000_Length_642	gi|108863054|gb|ABG22118.1|	61.19	67	26	0	442	642	15	81	5e-09	66.2	10.44
Locus_63_Transcript_2/8_Confidence_0.571_Length_1653	gi|114797326|ref|YP_758892.1|	51.52	330	151	3	1653	691	229	558	1e-87	325	19.96
Locus_4856_Transcript_2/2_Confidence_1.000_Length_642	gi|125555141|gb|EAZ00747.1|	53.49	43	19	1	133	258	185	227	2e-06	57.4	6.70
Locus_21626_Transcript_1/3_Confidence_0.571_Length_617	gi|115452325|ref|NP_001049763.1|	71.43	35	10	0	189	85	178	212	8e-06	55.5	5.67
Locus_5570_Transcript_4/5_Confidence_0.444_Length_1440	gi|108709863|gb|ABF97658.1|	84.62	39	6	0	368	484	22	60	1e-08	67.0	2.71
Locus_4533_Transcript_3/5_Confidence_0.667_Length_1000	gi|116778538|gb|ABK20900.1|	60.38	53	21	1	880	722	8	54	9e-09	66.6	5.30
Locus_1761_Transcript_1/3_Confidence_0.667_Length_1092	gi|224106551|ref|XP_002314205.1|	51.03	243	115	4	2	718	137	378	1e-52	212	22.25
Locus_37483_Transcript_1/1_Confidence_1.000_Length_403	gi|10178049|dbj|BAB11532.1|	53.66	123	55	3	3	365	9	129	1e-23	114	30.52
Locus_9229_Transcript_3/7_Confidence_0.647_Length_630	gi|116785416|gb|ABK23714.1|	60.87	69	27	0	629	423	132	200	3e-17	93.6	10.95
Locus_164_Transcript_2/7_Confidence_0.529_Length_1529	gi|115448133|ref|NP_001047846.1|	68.69	297	92	1	120	1007	28	324	3e-113	414	19.42
Locus_2729_Transcript_2/3_Confidence_0.667_Length_567	gi|108706176|gb|ABF93971.1|	73.56	87	23	1	526	266	439	524	4e-22	109	15.34
Locus_16534_Transcript_1/1_Confidence_1.000_Length_555	gi|116781075|gb|ABK21956.1|	55.56	45	20	0	526	392	220	264	4e-07	59.3	8.11
Locus_4352_Transcript_2/4_Confidence_0.500_Length_616	gi|115455955|ref|NP_001051578.1|	59.21	76	26	1	58	270	143	218	2e-22	110	12.34
Locus_4894_Transcript_2/3_Confidence_0.778_Length_1136	gi|224093152|ref|XP_002309810.1|	50.00	304	133	7	1106	252	690	987	1e-64	252	26.76
Locus_4487_Transcript_3/3_Confidence_0.875_Length_1795	gi|115434078|ref|NP_001041797.1|	74.57	409	104	1	241	1467	1	408	3e-167	594	22.79
Locus_9748_Transcript_3/3_Confidence_0.818_Length_1605	gi|147779218|emb|CAN65583.1|	74.38	281	72	3	1186	344	3	277	4e-114	417	17.51
Locus_11960_Transcript_1/1_Confidence_1.000_Length_311	gi|115435900|ref|NP_001042708.1|	85.56	90	13	0	8	277	171	260	2e-43	179	28.94
Locus_2748_Transcript_1/5_Confidence_0.333_Length_1206	gi|168031523|ref|XP_001768270.1|	54.55	132	59	2	394	2	1	131	3e-30	138	10.95
Locus_12092_Transcript_2/3_Confidence_0.286_Length_1296	gi|147790066|emb|CAN75988.1|	60.05	393	153	3	41	1207	42	434	6e-126	456	30.32
Locus_12665_Transcript_1/3_Confidence_0.571_Length_1018	gi|224062956|ref|XP_002300947.1|	57.69	182	75	4	186	725	741	918	2e-40	172	17.88
Locus_9115_Transcript_5/9_Confidence_0.087_Length_302	gi|108862740|gb|ABG22030.1|	80.00	30	6	0	300	211	96	125	1e-05	53.9	9.93
Locus_15738_Transcript_3/5_Confidence_0.143_Length_666	gi|147772244|emb|CAN78342.1|	50.00	178	89	0	624	91	377	554	2e-46	190	26.73
Locus_12085_Transcript_1/1_Confidence_1.000_Length_738	gi|14719335|gb|AAK73153.1|AC079022_26	57.26	248	103	3	2	736	256	501	1e-73	281	33.60
Locus_11642_Transcript_2/3_Confidence_0.714_Length_1227	gi|115445839|ref|NP_001046699.1|	50.00	62	31	0	270	455	24	85	9e-10	70.5	5.05
Locus_12051_Transcript_1/1_Confidence_1.000_Length_1302	gi|224133098|ref|XP_002321481.1|	53.14	175	81	1	2	523	625	799	5e-38	164	13.44
Locus_14427_Transcript_2/2_Confidence_1.000_Length_2255	gi|110741444|dbj|BAE98684.1|	61.42	127	46	4	348	719	197	321	4e-30	139	5.63
Locus_10355_Transcript_2/2_Confidence_1.000_Length_1315	gi|115444459|ref|NP_001046009.1|	65.80	231	76	3	355	1038	64	292	4e-79	300	17.57
Locus_49371_Transcript_1/1_Confidence_1.000_Length_146	gi|124359772|gb|ABN06098.1|	71.05	38	11	0	116	3	1	38	6e-07	58.5	26.03
Locus_13056_Transcript_1/1_Confidence_1.000_Length_1407	gi|102655942|gb|AAY33920.2|	97.81	228	5	0	1191	508	1	228	6e-119	433	16.20
Locus_14974_Transcript_2/6_Confidence_0.500_Length_982	gi|224121450|ref|XP_002318585.1|	52.00	75	36	0	293	517	41	115	2e-14	85.5	7.64
Locus_10159_Transcript_1/7_Confidence_0.562_Length_774	gi|115454343|ref|NP_001050772.1|	66.67	51	17	0	3	155	82	132	2e-14	85.1	6.59
Locus_40337_Transcript_1/1_Confidence_1.000_Length_723	gi|110289141|gb|AAP53974.2|	67.65	238	28	3	143	709	1	237	2e-82	310	32.92
Locus_3787_Transcript_2/6_Confidence_0.625_Length_1060	gi|10122049|gb|AAG13438.1|AC051634_19	68.29	82	26	0	1	246	15	96	9e-26	123	7.74
Locus_10358_Transcript_2/3_Confidence_0.667_Length_1408	gi|115441949|ref|NP_001045254.1|	51.13	221	108	0	1336	674	20	240	8e-61	200	15.70
Locus_2072_Transcript_4/6_Confidence_0.600_Length_1883	gi|14486705|gb|AAK63247.1|AF367433_1	82.86	35	6	0	2	106	591	625	6e-07	62.0	1.86
Locus_45001_Transcript_1/1_Confidence_1.000_Length_425	gi|105922450|gb|ABF81417.1|	57.89	95	40	0	285	1	6	100	7e-26	121	22.35
Locus_4684_Transcript_1/2_Confidence_1.000_Length_1431	gi|115441569|ref|NP_001045064.1|	53.12	320	150	2	307	1266	55	368	4e-90	335	22.36
Locus_45884_Transcript_3/3_Confidence_0.615_Length_193	gi|378401482|emb|CCG06598.1|	55.74	61	27	0	184	2	14	74	3e-08	62.8	31.61
Locus_807_Transcript_2/4_Confidence_0.250_Length_389	gi|108707607|gb|ABF95402.1|	55.10	49	18	1	65	199	498	546	9e-08	61.2	12.60
Locus_8587_Transcript_1/4_Confidence_0.667_Length_2144	gi|115451251|ref|NP_001049226.1|	55.90	322	139	3	1784	828	61	352	7e-73	281	15.02
Locus_2191_Transcript_2/2_Confidence_1.000_Length_915	gi|10178109|dbj|BAB11402.1|	68.05	241	77	0	48	770	320	560	3e-95	353	26.34
Locus_7081_Transcript_1/4_Confidence_0.667_Length_765	gi|462404701|gb|EMJ10165.1|	55.36	56	25	0	468	301	41	96	7e-09	66.2	7.32
Locus_17748_Transcript_1/1_Confidence_1.000_Length_521	gi|10140704|gb|AAG13538.1|AC023240_11	51.56	64	31	0	246	55	594	657	4e-13	69.3	12.28
Locus_7968_Transcript_1/5_Confidence_0.577_Length_1078	gi|1066348|gb|AAC49114.1|	54.81	239	106	4	1047	337	41	272	4e-41	174	22.17
Locus_31520_Transcript_1/1_Confidence_1.000_Length_294	gi|225438527|ref|XP_002279361.1|	58.00	50	21	0	52	201	795	844	1e-09	58.5	17.01
Locus_1921_Transcript_4/5_Confidence_0.692_Length_1671	gi|110224485|emb|CAJ53899.1|	60.14	138	55	2	303	716	23	158	1e-30	140	8.26
Locus_12374_Transcript_1/1_Confidence_1.000_Length_174	gi|108707088|gb|ABF94883.1|	53.33	45	21	0	173	39	1274	1318	4e-06	55.8	25.86
Locus_8264_Transcript_6/7_Confidence_0.333_Length_1054	gi|10946357|gb|AAG24873.1|AF301590_1	87.62	307	38	0	928	8	16	322	2e-163	580	29.13
Locus_8503_Transcript_5/9_Confidence_0.364_Length_548	gi|115388029|ref|XP_001211520.1|	62.22	45	13	1	548	426	308	352	1e-05	54.7	8.21
Locus_8113_Transcript_1/2_Confidence_1.000_Length_653	gi|109077418|ref|XP_001087356.1|	64.00	75	27	0	424	648	5	79	7e-22	108	11.49
Locus_10599_Transcript_2/2_Confidence_1.000_Length_1020	gi|115478887|ref|NP_001063037.1|	53.51	185	79	5	705	172	47	230	2e-39	168	18.14
Locus_8465_Transcript_3/3_Confidence_0.750_Length_1121	gi|115464001|ref|NP_001055600.1|	60.83	120	47	0	3	362	64	183	5e-40	170	10.70
Locus_10961_Transcript_1/4_Confidence_0.444_Length_1552	gi|115469024|ref|NP_001058111.1|	50.15	325	149	10	1477	542	353	662	3e-76	291	20.94
Locus_6406_Transcript_1/1_Confidence_1.000_Length_1119	gi|115448719|ref|NP_001048139.1|	52.68	317	150	2	1081	131	32	335	9e-80	302	28.33
Locus_3568_Transcript_2/2_Confidence_1.000_Length_1601	gi|115445587|ref|NP_001046573.1|	79.35	368	76	0	31	1134	300	667	1e-170	605	22.99
Locus_13984_Transcript_1/2_Confidence_1.000_Length_526	gi|115459156|ref|NP_001053178.1|	58.00	100	41	1	334	38	291	390	5e-25	118	19.01
Locus_40427_Transcript_1/3_Confidence_0.400_Length_364	gi|462394730|gb|EMJ00529.1|	67.57	37	12	0	326	216	75	111	5e-06	55.5	10.16
Locus_2964_Transcript_8/10_Confidence_0.080_Length_659	gi|115470235|ref|NP_001058716.1|	89.19	37	4	0	313	423	11	47	6e-10	69.3	5.61
Locus_41364_Transcript_1/1_Confidence_1.000_Length_571	gi|116309543|emb|CAH66606.1|	53.93	89	37	1	365	111	452	540	2e-16	90.5	15.59
Locus_6933_Transcript_1/7_Confidence_0.273_Length_1075	gi|115466990|ref|NP_001057094.1|	51.52	66	32	0	715	518	22	87	7e-13	80.5	6.14
Locus_13211_Transcript_2/4_Confidence_0.556_Length_691	gi|159491610|ref|XP_001703754.1|	52.17	69	32	1	519	316	104	172	2e-08	64.7	9.99
Locus_7014_Transcript_3/5_Confidence_0.462_Length_1399	gi|104642235|gb|ABF73316.1|	55.65	115	50	2	1397	1056	856	969	2e-24	119	8.22
Locus_20169_Transcript_3/3_Confidence_0.714_Length_822	gi|115460924|ref|NP_001054062.1|	58.62	58	24	0	297	470	28	85	1e-12	79.3	7.06
Locus_4006_Transcript_4/4_Confidence_0.500_Length_1218	gi|108862950|gb|ABA99370.2|	56.73	208	87	2	34	648	14	221	6e-56	223	17.08
Locus_18826_Transcript_1/1_Confidence_1.000_Length_183	gi|114152675|gb|ABI52585.1|	70.49	61	18	0	183	1	93	153	3e-18	95.9	33.33
Locus_24253_Transcript_1/1_Confidence_1.000_Length_255	gi|115439997|ref|NP_001044278.1|	63.64	66	24	0	4	201	978	1043	2e-16	89.7	25.88
Locus_1216_Transcript_9/10_Confidence_0.258_Length_1388	gi|147800414|emb|CAN62046.1|	50.44	113	55	1	580	915	24	136	2e-25	122	8.14
Locus_37609_Transcript_1/1_Confidence_1.000_Length_218	gi|218186394|gb|EEC68821.1|	50.00	70	35	0	4	213	663	732	2e-11	73.6	32.11
Locus_1762_Transcript_3/10_Confidence_0.312_Length_716	gi|108860773|sp|Q1SWQ1.3|H2B2_MEDTR	97.78	90	2	0	245	514	57	146	1e-40	171	12.57
Locus_16303_Transcript_1/1_Confidence_1.000_Length_1307	gi|115441653|ref|NP_001045106.1|	64.29	98	33	2	521	234	287	384	4e-16	91.7	7.50
Locus_16583_Transcript_2/2_Confidence_1.000_Length_1054	gi|224064553|ref|XP_002301514.1|	80.00	30	6	0	278	367	81	110	4e-06	58.2	2.85
Locus_18083_Transcript_3/8_Confidence_0.474_Length_755	gi|115474713|ref|NP_001060953.1|	78.10	105	23	0	1	315	267	371	7e-44	182	13.91
Locus_5968_Transcript_1/1_Confidence_1.000_Length_706	gi|134076848|emb|CAK45268.1|	54.55	77	35	0	419	189	2	78	4e-17	93.6	10.91
Locus_18787_Transcript_1/1_Confidence_1.000_Length_204	gi|108708179|gb|ABF95974.1|	50.91	55	27	0	5	169	1507	1561	4e-09	65.9	26.96
Locus_12428_Transcript_1/1_Confidence_1.000_Length_701	gi|108864333|gb|ABG22468.1|	50.83	120	58	2	117	473	335	451	2e-30	137	17.12
Locus_26210_Transcript_1/1_Confidence_1.000_Length_1200	gi|115476934|ref|NP_001062063.1|	52.26	266	126	1	795	1	44	309	2e-65	255	22.17
Locus_22359_Transcript_2/3_Confidence_0.714_Length_329	gi|109088312|ref|XP_001090940.1|	72.50	40	11	0	328	209	90	129	3e-09	66.2	12.16
Locus_46095_Transcript_1/1_Confidence_1.000_Length_246	gi|255582959|ref|XP_002532250.1|	61.70	47	16	1	174	40	1	47	3e-06	56.2	19.11
Locus_13839_Transcript_3/3_Confidence_0.667_Length_895	gi|306020005|gb|ADM79056.1|	51.61	62	28	1	651	472	6	67	1e-10	72.8	6.93
Locus_471_Transcript_3/3_Confidence_0.714_Length_3305	gi|11322965|emb|CAC16849.1|	63.03	422	153	2	166	1422	1	422	6e-143	514	12.77
Locus_33332_Transcript_1/1_Confidence_1.000_Length_169	gi|10177761|dbj|BAB11074.1|	63.64	55	20	0	3	167	12	66	2e-16	90.1	32.54
Locus_3592_Transcript_2/4_Confidence_0.200_Length_894	gi|108707002|gb|ABF94797.1|	63.93	61	22	0	545	363	94	154	9e-07	59.7	6.82
Locus_7442_Transcript_2/2_Confidence_1.000_Length_1499	gi|224119258|ref|XP_002318026.1|	51.60	219	94	12	1439	819	99	295	2e-35	156	14.61
Locus_30771_Transcript_1/1_Confidence_1.000_Length_148	gi|114600742|ref|XP_001153971.1|	57.14	49	21	0	148	2	100	148	8e-09	64.7	33.11
Locus_1636_Transcript_3/4_Confidence_0.667_Length_817	gi|119490900|ref|ZP_01623183.1|	59.02	61	25	1	409	227	3	61	1e-09	68.9	7.47
Locus_6288_Transcript_1/4_Confidence_0.375_Length_1361	gi|108864371|gb|ABG22482.1|	60.41	245	94	5	438	1163	36	226	8e-52	210	18.00
Locus_17385_Transcript_5/6_Confidence_0.235_Length_513	gi|116309868|emb|CAH66906.1|	57.01	107	46	1	485	165	306	409	1e-13	80.9	20.86
Locus_15621_Transcript_2/2_Confidence_1.000_Length_312	gi|109078102|ref|XP_001097125.1|	82.35	102	18	0	1	306	815	916	9e-42	174	32.69
Locus_5099_Transcript_3/3_Confidence_0.583_Length_1069	gi|110289623|gb|ABG66282.1|	73.77	122	32	0	59	424	1	122	8e-30	136	11.41
Locus_35788_Transcript_1/1_Confidence_1.000_Length_570	gi|110931688|gb|ABH02843.1|	65.57	61	21	0	378	560	4	64	3e-18	96.7	10.70
Locus_1915_Transcript_2/4_Confidence_0.300_Length_405	gi|116830369|gb|ABK28142.1|	50.00	58	29	0	6	179	36	93	2e-08	63.2	14.32
Locus_9097_Transcript_7/10_Confidence_0.522_Length_978	gi|110289586|gb|AAP55049.2|	85.80	162	23	0	960	475	72	233	1e-83	315	16.56
Locus_24881_Transcript_1/2_Confidence_1.000_Length_848	gi|147836147|emb|CAN74767.1|	67.93	184	59	0	32	583	1762	1945	2e-64	251	21.70
Locus_9601_Transcript_1/1_Confidence_1.000_Length_335	gi|10443488|gb|AAG17477.1|AF106846_1	65.38	52	18	0	299	144	147	198	6e-11	71.6	15.52
Locus_584_Transcript_2/4_Confidence_0.385_Length_1285	gi|1030715|dbj|BAA06876.1|	72.46	374	103	0	1244	123	136	509	2e-161	574	29.11
Locus_1090_Transcript_1/1_Confidence_1.000_Length_1525	gi|110735062|gb|ABG89101.1|	50.82	122	59	3	1492	1130	118	235	6e-17	94.7	8.00
Locus_1832_Transcript_2/2_Confidence_1.000_Length_1448	gi|108862838|gb|ABA98971.2|	65.49	142	48	1	772	350	1	142	5e-33	147	9.81
Locus_29071_Transcript_1/2_Confidence_1.000_Length_1000	gi|115458444|ref|NP_001052822.1|	52.98	168	79	0	139	642	77	244	6e-45	186	16.80
Locus_6018_Transcript_2/3_Confidence_0.571_Length_636	gi|115453129|ref|NP_001050165.1|	53.16	79	37	0	479	243	455	533	7e-21	95.9	12.42
Locus_13902_Transcript_1/5_Confidence_0.222_Length_716	gi|115444717|ref|NP_001046138.1|	53.73	67	31	1	133	333	30	95	4e-09	67.0	9.36
Locus_13697_Transcript_1/1_Confidence_1.000_Length_1284	gi|110740946|dbj|BAE98568.1|	67.94	287	92	0	1	861	192	478	3e-105	387	22.35
Locus_33837_Transcript_1/1_Confidence_1.000_Length_654	gi|106734274|gb|ABF82595.1|	68.85	122	38	1	260	625	4	124	1e-43	181	18.65
Locus_33317_Transcript_1/1_Confidence_1.000_Length_203	gi|108999319|ref|XP_001113299.1|	78.46	65	14	0	9	203	24	88	7e-24	114	32.02
Locus_15257_Transcript_1/1_Confidence_1.000_Length_180	gi|110681472|emb|CAL25346.1|	62.75	51	19	0	153	1	63	113	2e-09	66.6	28.33
Locus_6057_Transcript_1/1_Confidence_1.000_Length_656	gi|113205158|gb|AAX95760.2|	50.72	69	34	0	102	308	4	72	2e-13	81.3	10.52
Locus_15378_Transcript_1/2_Confidence_1.000_Length_492	gi|115438342|ref|NP_001043516.1|	58.62	145	58	1	429	1	166	310	4e-35	152	29.47
Locus_14928_Transcript_2/2_Confidence_1.000_Length_1065	gi|115486277|ref|NP_001068282.1|	53.73	134	62	2	938	537	14	143	7e-34	150	12.58
Locus_6454_Transcript_1/6_Confidence_0.571_Length_1524	gi|115461526|ref|NP_001054363.1|	64.84	273	96	2	1492	674	1112	1380	8e-99	366	17.91
Locus_11450_Transcript_8/10_Confidence_0.133_Length_991	gi|115448299|ref|NP_001047929.1|	67.42	221	71	1	258	917	1	221	1e-71	275	22.30
Locus_46181_Transcript_1/1_Confidence_1.000_Length_275	gi|145359095|ref|NP_199887.2|	69.44	36	11	1	78	185	248	280	5e-06	55.5	13.09
Locus_6813_Transcript_1/3_Confidence_0.667_Length_1375	gi|115482018|ref|NP_001064602.1|	52.00	150	72	0	1267	818	8	157	1e-38	166	10.91
Locus_22625_Transcript_1/1_Confidence_1.000_Length_655	gi|10178174|dbj|BAB11648.1|	54.74	95	42	2	69	350	198	290	2e-19	100	14.50
Locus_17805_Transcript_2/4_Confidence_0.625_Length_908	gi|108864716|gb|ABA95537.2|	57.02	342	86	4	30	872	268	607	4e-97	359	37.67
Locus_4832_Transcript_1/1_Confidence_1.000_Length_1071	gi|115441699|ref|NP_001045129.1|	50.61	245	114	4	312	1025	9	251	1e-57	229	22.88
Locus_15419_Transcript_2/3_Confidence_0.667_Length_1202	gi|1045044|emb|CAA63131.1|	68.60	258	77	3	80	841	124	374	2e-91	342	21.46
Locus_9027_Transcript_3/3_Confidence_0.571_Length_1552	gi|115440669|ref|NP_001044614.1|	53.85	65	30	0	594	400	248	312	8e-17	94.4	4.19
Locus_9276_Transcript_2/5_Confidence_0.545_Length_1234	gi|15241862|ref|NP_201058.1|	51.52	66	29	1	434	246	235	300	1e-28	69.3	5.35
Locus_5054_Transcript_1/3_Confidence_0.500_Length_568	gi|110227022|gb|ABG56530.1|	72.34	47	13	0	481	341	238	284	1e-19	80.9	8.27
Locus_48972_Transcript_1/1_Confidence_1.000_Length_212	gi|224066901|ref|XP_002302270.1|	67.35	49	16	0	66	212	267	315	2e-11	50.8	23.11
Locus_12120_Transcript_1/1_Confidence_1.000_Length_655	gi|110931822|gb|ABH02910.1|	84.21	133	21	0	624	226	82	214	3e-64	249	20.31
Locus_15884_Transcript_1/2_Confidence_1.000_Length_1185	gi|110738493|dbj|BAF01172.1|	62.86	105	39	0	951	637	143	247	6e-29	134	8.86
Locus_45727_Transcript_1/1_Confidence_1.000_Length_483	gi|460366337|ref|XP_004229040.1|	50.91	55	27	0	86	250	164	218	6e-06	55.1	11.39
Locus_248_Transcript_4/5_Confidence_0.667_Length_1629	gi|115439967|ref|NP_001044263.1|	53.23	62	29	0	391	206	323	384	2e-14	86.3	3.81
Locus_20594_Transcript_2/3_Confidence_0.667_Length_822	gi|356497665|ref|XP_003517680.1|	52.63	133	62	2	222	617	16	146	7e-17	93.2	16.18
Locus_1709_Transcript_8/9_Confidence_0.312_Length_1403	gi|108805550|ref|YP_645487.1|	58.53	299	122	5	1276	386	1	296	3e-88	331	21.31
Locus_6834_Transcript_4/9_Confidence_0.350_Length_715	gi|147801241|emb|CAN72326.1|	50.79	63	31	0	415	603	702	764	3e-09	67.4	8.81
Locus_8441_Transcript_3/3_Confidence_0.600_Length_1333	gi|148906727|gb|ABR16511.1|	77.01	87	20	0	787	1047	547	633	3e-32	145	6.53
Locus_631_Transcript_4/6_Confidence_0.667_Length_896	gi|115463837|ref|NP_001055518.1|	66.67	51	17	1	415	567	3	51	2e-07	61.6	5.69
Locus_9379_Transcript_3/3_Confidence_0.667_Length_1136	gi|125559311|gb|EAZ04847.1|	51.75	257	120	2	1	759	428	649	6e-56	223	22.62
Locus_8006_Transcript_1/4_Confidence_0.222_Length_1063	gi|224063241|ref|XP_002301057.1|	52.53	257	103	10	320	1033	3	254	3e-59	234	24.18
Locus_39771_Transcript_1/1_Confidence_1.000_Length_180	gi|115448815|ref|NP_001048187.1|	71.43	35	10	0	32	136	315	349	2e-07	59.7	19.44
Locus_1131_Transcript_6/8_Confidence_0.550_Length_2097	gi|147782261|emb|CAN76303.1|	53.48	359	165	6	1846	776	190	533	4e-92	345	17.12
Locus_21600_Transcript_2/2_Confidence_1.000_Length_967	gi|115449119|ref|NP_001048339.1|	52.66	207	90	4	23	619	136	332	2e-58	204	21.41
Locus_1240_Transcript_2/3_Confidence_0.500_Length_529	gi|102139861|gb|ABF70019.1|	79.80	99	20	0	509	213	34	132	3e-42	175	18.71
Locus_18373_Transcript_1/2_Confidence_1.000_Length_747	gi|115448549|ref|NP_001048054.1|	50.34	147	72	3	662	225	10	154	2e-32	144	19.68
Locus_5018_Transcript_2/4_Confidence_0.750_Length_1202	gi|125605418|gb|EAZ44454.1|	67.50	40	13	0	1020	1139	468	507	1e-06	60.1	3.33
Locus_7353_Transcript_2/3_Confidence_0.636_Length_1854	gi|168000727|ref|XP_001753067.1|	57.52	419	178	1	1788	532	53	470	2e-134	485	22.60
Locus_15136_Transcript_1/1_Confidence_1.000_Length_228	gi|22327469|ref|NP_680368.1|	53.23	62	22	1	198	34	137	198	4e-08	62.4	27.19
Locus_2361_Transcript_7/7_Confidence_0.312_Length_517	gi|15241093|ref|NP_195813.1|	53.39	118	55	0	404	51	304	421	8e-30	134	22.82
Locus_8732_Transcript_5/9_Confidence_0.095_Length_718	gi|147798230|emb|CAN64864.1|	52.66	207	85	1	1	582	251	457	3e-50	203	28.83
Locus_5474_Transcript_2/5_Confidence_0.500_Length_832	gi|147819292|emb|CAN68959.1|	51.41	142	68	2	436	14	925	1060	2e-24	118	17.07
Locus_38575_Transcript_1/1_Confidence_1.000_Length_221	gi|108862202|gb|ABA95799.2|	62.90	62	23	0	1	186	1400	1461	1e-13	80.5	28.05
Locus_4448_Transcript_1/1_Confidence_1.000_Length_1030	gi|115469122|ref|NP_001058160.1|	55.07	345	151	5	1023	1	277	617	4e-101	373	33.50
Locus_24304_Transcript_1/1_Confidence_1.000_Length_235	gi|114650555|ref|XP_001151602.1|	60.71	56	22	0	31	198	432	487	2e-11	73.6	23.83
Locus_1982_Transcript_1/1_Confidence_1.000_Length_1593	gi|110738150|dbj|BAF01006.1|	74.75	198	49	1	3	593	435	632	7e-82	310	12.43
Locus_11128_Transcript_1/2_Confidence_1.000_Length_1280	gi|105922710|gb|ABF81432.1|	62.64	91	34	0	49	321	1073	1163	9e-29	133	7.11
Locus_20262_Transcript_1/2_Confidence_1.000_Length_537	gi|108743267|dbj|BAE95409.1|	64.84	91	32	0	21	293	224	314	1e-31	140	16.95
Locus_3238_Transcript_1/2_Confidence_1.000_Length_1400	gi|108864189|gb|ABG22427.1|	51.18	127	59	1	587	958	1	127	5e-42	114	9.07
Locus_19571_Transcript_1/1_Confidence_1.000_Length_344	gi|224104127|ref|XP_002313329.1|	50.00	78	39	1	323	90	1	73	1e-05	54.3	22.67
Locus_12511_Transcript_1/3_Confidence_0.625_Length_723	gi|108705820|gb|ABF93615.1|	57.24	152	37	1	683	312	522	673	4e-43	172	21.02
Locus_14748_Transcript_3/4_Confidence_0.667_Length_1334	gi|115480787|ref|NP_001063987.1|	50.93	377	175	6	1289	189	121	451	6e-71	273	28.26
Locus_10207_Transcript_1/2_Confidence_1.000_Length_2046	gi|224084274|ref|XP_002307248.1|	68.18	44	14	0	129	260	1	44	2e-07	63.9	2.15
Locus_3620_Transcript_5/8_Confidence_0.125_Length_234	gi|115394806|gb|ABI97284.1|	79.59	49	10	0	3	149	305	353	1e-06	57.4	20.94
Locus_12090_Transcript_2/3_Confidence_0.750_Length_1269	gi|109676320|gb|ABG37642.1|	63.90	241	85	3	100	816	1411	1624	3e-81	308	18.99
Locus_32772_Transcript_1/1_Confidence_1.000_Length_318	gi|115483606|ref|NP_001065473.1|	70.59	34	10	0	168	269	12	45	1e-06	57.8	10.69
Locus_4272_Transcript_1/1_Confidence_1.000_Length_1558	gi|115441441|ref|NP_001045000.1|	66.67	393	127	2	19	1185	162	553	3e-148	530	25.22
Locus_11330_Transcript_3/3_Confidence_0.714_Length_1537	gi|10177870|dbj|BAB11240.1|	76.73	318	74	0	31	984	235	552	2e-117	428	20.69
Locus_20553_Transcript_2/2_Confidence_1.000_Length_770	gi|110738688|dbj|BAF01269.1|	55.46	119	46	1	57	392	2	120	8e-32	142	15.45
Locus_1076_Transcript_2/4_Confidence_0.750_Length_1597	gi|104391599|gb|ABB13430.2|	77.27	286	61	2	1478	633	1	286	5e-121	440	17.91
Locus_14509_Transcript_3/5_Confidence_0.357_Length_2337	gi|255605097|ref|XP_002538338.1|	73.26	86	21	1	1808	2059	7	92	5e-26	125	3.68
Locus_29862_Transcript_1/1_Confidence_1.000_Length_421	gi|11136977|emb|CAC15570.1|	54.78	115	52	1	46	390	213	320	5e-21	105	27.32
Locus_13751_Transcript_1/1_Confidence_1.000_Length_1624	gi|115454421|ref|NP_001050811.1|	61.11	216	82	1	487	1128	54	269	5e-61	241	13.30
Locus_38911_Transcript_1/1_Confidence_1.000_Length_238	gi|115448305|ref|NP_001047932.1|	65.91	44	15	0	3	134	103	146	2e-09	67.0	18.49
Locus_17598_Transcript_1/3_Confidence_0.833_Length_964	gi|160892403|gb|ABX52081.1|	73.91	69	18	0	390	596	822	890	2e-27	128	7.16
Locus_1735_Transcript_5/8_Confidence_0.636_Length_2723	gi|115447897|ref|NP_001047728.1|	60.11	188	75	1	294	857	73	252	5e-57	228	6.90
Locus_47806_Transcript_1/1_Confidence_1.000_Length_208	gi|147784629|emb|CAN74932.1|	83.05	59	10	0	179	3	168	226	4e-22	108	28.37
Locus_4260_Transcript_3/7_Confidence_0.600_Length_863	gi|109087416|ref|XP_001101992.1|	54.95	111	50	2	480	812	71	178	4e-38	115	12.86
Locus_7687_Transcript_6/10_Confidence_0.167_Length_542	gi|115457964|ref|NP_001052582.1|	81.13	53	10	0	89	247	278	330	9e-14	67.8	9.78
Locus_15860_Transcript_1/3_Confidence_0.286_Length_331	gi|10172593|dbj|BAB01397.1|	60.71	84	33	0	2	253	488	571	7e-16	88.2	25.38
Locus_13124_Transcript_3/5_Confidence_0.500_Length_1670	gi|115459262|ref|NP_001053231.1|	65.80	386	121	4	5	1129	286	670	3e-136	454	23.11
Locus_17206_Transcript_3/3_Confidence_0.778_Length_1120	gi|115445159|ref|NP_001046359.1|	75.19	262	65	1	1120	335	478	737	1e-107	395	23.39
Locus_1123_Transcript_2/9_Confidence_0.174_Length_526	gi|1061036|emb|CAA61965.1|	74.32	74	19	0	1	222	161	234	1e-24	117	14.07
Locus_9945_Transcript_3/3_Confidence_0.667_Length_767	gi|109390460|gb|ABG33769.1|	66.40	125	41	2	507	136	8	131	1e-40	172	16.30
Locus_27395_Transcript_1/2_Confidence_1.000_Length_589	gi|224120036|ref|XP_002318226.1|	53.70	108	50	0	38	361	394	501	9e-28	128	18.34
Locus_6738_Transcript_2/4_Confidence_0.500_Length_1445	gi|108707103|gb|ABF94898.1|	58.47	236	98	1	16	723	353	587	2e-72	279	16.33
Locus_15351_Transcript_2/6_Confidence_0.538_Length_1399	gi|147772913|emb|CAN71562.1|	53.17	126	41	2	1399	1076	496	621	1e-20	106	9.01
Locus_15195_Transcript_1/5_Confidence_0.250_Length_1132	gi|115471465|ref|NP_001059331.1|	60.64	188	73	1	189	749	95	282	7e-59	233	16.61
Locus_11944_Transcript_1/1_Confidence_1.000_Length_571	gi|125531536|gb|EAY78101.1|	72.41	29	8	0	262	348	47	75	1e-05	54.7	5.08
Locus_3183_Transcript_3/9_Confidence_0.080_Length_429	gi|115450853|ref|NP_001049027.1|	51.95	77	37	2	427	197	224	294	5e-10	68.6	17.95
Locus_4835_Transcript_2/3_Confidence_0.600_Length_1443	gi|110742669|dbj|BAE99246.1|	74.29	175	45	0	362	886	76	250	4e-69	268	12.13
Locus_3395_Transcript_7/7_Confidence_0.261_Length_1099	gi|115461390|ref|NP_001054295.1|	79.59	49	10	0	1097	951	49	97	2e-91	83.6	4.46
Locus_26127_Transcript_1/1_Confidence_1.000_Length_457	gi|147768495|emb|CAN76067.1|	51.69	89	39	2	203	457	398	485	2e-17	81.3	19.47
Locus_30728_Transcript_1/1_Confidence_1.000_Length_401	gi|109083499|ref|XP_001092745.1|	56.67	60	26	1	371	192	2	60	4e-31	72.8	14.96
Locus_36427_Transcript_1/1_Confidence_1.000_Length_466	gi|108710973|gb|ABF98768.1|	50.34	147	65	1	33	449	3554	3700	2e-29	132	31.55
Locus_4971_Transcript_6/10_Confidence_0.556_Length_2714	gi|147782974|emb|CAN66148.1|	58.33	48	20	0	1042	899	8	55	3e-12	67.8	1.77
Locus_38375_Transcript_1/1_Confidence_1.000_Length_154	gi|108711180|gb|ABF98975.1|	83.33	30	5	0	92	3	220	249	2e-06	57.0	19.48
Locus_7472_Transcript_2/3_Confidence_0.500_Length_1164	gi|10178213|dbj|BAB11637.1|	53.85	299	130	4	33	905	320	607	2e-60	238	25.69
Locus_527_Transcript_1/6_Confidence_0.385_Length_1388	gi|109084739|ref|XP_001092047.1|	52.81	267	125	5	1386	589	34	285	1e-71	276	19.24
Locus_18044_Transcript_2/4_Confidence_0.700_Length_1545	gi|115477391|ref|NP_001062291.1|	65.00	180	63	0	1517	978	2	181	4e-66	258	11.65
Locus_2029_Transcript_6/6_Confidence_0.533_Length_688	gi|110555559|gb|ABG75752.1|	72.59	135	37	0	3	407	167	301	6e-41	172	19.62
Locus_19125_Transcript_2/4_Confidence_0.273_Length_747	gi|113206662|gb|ABI34482.1|	61.08	167	64	1	140	637	9	175	2e-54	217	22.36
Locus_18287_Transcript_5/7_Confidence_0.167_Length_580	gi|1143394|emb|CAA63086.1|	91.18	34	3	0	149	250	1	34	6e-08	62.4	5.86
Locus_24485_Transcript_1/1_Confidence_1.000_Length_329	gi|117606190|ref|NP_001071054.1|	51.85	81	37	4	271	35	1321	1397	5e-09	65.5	24.62
Locus_6536_Transcript_2/2_Confidence_1.000_Length_378	gi|115454925|ref|NP_001051063.1|	51.18	127	18	2	130	378	1	127	3e-20	102	33.60
Locus_2546_Transcript_2/2_Confidence_1.000_Length_979	gi|115449193|ref|NP_001048376.1|	58.04	143	57	1	803	384	1	143	6e-34	150	14.61
Locus_10846_Transcript_1/4_Confidence_0.375_Length_872	gi|115435696|ref|NP_001042606.1|	52.31	260	119	4	3	767	297	550	3e-65	253	29.82
Locus_30_Transcript_2/7_Confidence_0.353_Length_1365	gi|108710955|gb|ABF98750.1|	63.98	161	54	2	1051	581	74	229	1e-47	196	11.79
Locus_6218_Transcript_4/4_Confidence_0.727_Length_1652	gi|224135771|ref|XP_002322156.1|	51.88	345	164	4	1462	434	11	351	1e-83	316	20.88
Locus_37031_Transcript_1/1_Confidence_1.000_Length_155	gi|139439217|ref|ZP_01772659.1|	54.90	51	23	0	2	154	70	120	1e-06	57.8	32.90
Locus_15442_Transcript_1/1_Confidence_1.000_Length_637	gi|460396035|ref|XP_004243585.1|	53.19	47	22	0	193	333	352	398	9e-06	55.5	7.38
Locus_32727_Transcript_1/1_Confidence_1.000_Length_532	gi|116519139|gb|ABJ99594.1|	57.14	84	36	0	172	423	59	142	2e-20	103	15.79
Locus_12277_Transcript_4/4_Confidence_0.667_Length_1326	gi|115455313|ref|NP_001051257.1|	63.97	272	97	1	365	1177	11	282	4e-90	337	20.51
Locus_9656_Transcript_2/5_Confidence_0.333_Length_398	gi|24637231|gb|AAN63619.1|AF435818_1	62.86	35	13	0	396	292	65	99	1e-05	53.9	8.79
Locus_9382_Transcript_2/2_Confidence_1.000_Length_529	gi|115476510|ref|NP_001061851.1|	70.91	165	48	0	2	496	772	936	3e-66	255	31.19
Locus_33630_Transcript_1/1_Confidence_1.000_Length_513	gi|225463844|ref|XP_002265179.1|	60.53	38	15	0	2	115	564	601	3e-06	56.2	7.41
Locus_8453_Transcript_3/4_Confidence_0.667_Length_1330	gi|108864037|gb|ABA91573.2|	52.06	194	92	3	168	746	1	180	6e-47	194	14.59
Locus_18199_Transcript_1/2_Confidence_1.000_Length_650	gi|114329240|gb|ABI64149.1|	69.35	124	38	2	277	648	27	146	1e-44	184	19.08
Locus_9581_Transcript_1/1_Confidence_1.000_Length_1051	gi|115447563|ref|NP_001047561.1|	56.67	60	26	0	639	818	111	170	4e-10	71.2	5.71
Locus_1126_Transcript_4/5_Confidence_0.828_Length_335	gi|118133618|gb|ABK60662.1|	77.14	35	8	0	268	164	176	210	5e-06	55.5	10.45
Locus_8463_Transcript_6/6_Confidence_0.722_Length_1146	gi|109716229|gb|ABG43096.1|	79.46	331	67	2	2	991	797	1121	4e-148	530	28.88
Locus_4351_Transcript_3/6_Confidence_0.625_Length_608	gi|110645764|gb|AAI18888.1|	81.94	72	13	0	53	268	2	73	6e-27	125	11.84
Locus_6268_Transcript_2/2_Confidence_1.000_Length_410	gi|109050631|ref|XP_001082189.1|	59.15	71	29	0	34	246	30	100	1e-11	74.3	17.32
Locus_2389_Transcript_1/3_Confidence_0.714_Length_1077	gi|10177768|dbj|BAB11100.1|	58.26	218	91	1	868	215	3	218	8e-70	269	20.24
Locus_289_Transcript_1/7_Confidence_0.538_Length_1698	gi|115472361|ref|NP_001059779.1|	72.35	293	80	1	1096	221	125	417	2e-134	464	17.26
Locus_16695_Transcript_2/2_Confidence_1.000_Length_1171	gi|115445861|ref|NP_001046710.1|	88.11	185	22	0	668	114	1	185	6e-82	310	15.80
Locus_10604_Transcript_2/3_Confidence_0.714_Length_1295	gi|109124374|ref|XP_001096319.1|	65.29	121	35	1	550	891	313	433	1e-39	169	9.34
Locus_10251_Transcript_3/3_Confidence_0.667_Length_1415	gi|147774239|emb|CAN63550.1|	55.83	206	90	2	1384	770	158	361	8e-56	223	14.56
Locus_4535_Transcript_1/1_Confidence_1.000_Length_1654	gi|242036019|ref|XP_002465404.1|	57.89	57	23	1	855	1022	1235	1291	4e-08	65.5	3.45
Locus_30724_Transcript_1/1_Confidence_1.000_Length_190	gi|115440985|ref|NP_001044772.1|	80.43	46	9	0	168	31	86	131	1e-16	90.5	24.21
Locus_28582_Transcript_1/1_Confidence_1.000_Length_193	gi|108707286|gb|ABF95081.1|	55.56	54	24	0	162	1	954	1007	5e-11	72.0	27.98
Locus_949_Transcript_3/6_Confidence_0.706_Length_2347	gi|109157947|pdb|2GPT|A	65.27	501	172	2	37	1533	2	501	5e-179	634	21.35
Locus_340_Transcript_1/3_Confidence_0.750_Length_1411	gi|108707472|gb|ABF95267.1|	86.59	343	42	1	32	1048	311	653	2e-147	528	24.31
Locus_28743_Transcript_2/3_Confidence_0.429_Length_451	gi|115436870|ref|NP_001043156.1|	59.57	47	19	0	208	348	40	86	4e-07	58.9	10.42
Locus_15897_Transcript_2/3_Confidence_0.714_Length_334	gi|291438708|ref|ZP_06578098.1|	56.36	55	24	0	125	289	14	68	7e-07	58.2	16.47
Locus_39316_Transcript_1/1_Confidence_1.000_Length_563	gi|108862202|gb|ABA95799.2|	54.55	55	25	0	534	370	1079	1133	2e-09	67.4	9.77
Locus_5572_Transcript_2/3_Confidence_0.667_Length_1102	gi|224129714|ref|XP_002320653.1|	59.14	301	119	1	1100	210	73	373	5e-105	386	27.31
Locus_24765_Transcript_1/1_Confidence_1.000_Length_352	gi|147790356|emb|CAN67734.1|	51.79	56	27	1	3	170	1126	1180	8e-06	54.7	15.91
Locus_9408_Transcript_2/4_Confidence_0.667_Length_1383	gi|115434302|ref|NP_001041909.1|	57.14	266	114	1	236	1033	27	291	4e-89	334	19.23
Locus_8127_Transcript_2/2_Confidence_1.000_Length_1518	gi|10177722|dbj|BAB11096.1|	59.26	135	48	1	811	428	159	293	3e-37	162	8.89
Locus_6931_Transcript_8/8_Confidence_0.480_Length_1561	gi|115440829|ref|NP_001044694.1|	77.66	385	85	1	115	1266	63	447	3e-168	597	24.66
Locus_14242_Transcript_2/4_Confidence_0.700_Length_915	gi|224065407|ref|XP_002301802.1|	51.09	137	66	5	395	802	317	436	2e-19	102	14.97
Locus_13435_Transcript_1/1_Confidence_1.000_Length_793	gi|113197027|gb|ABI31780.1|	77.27	286	41	1	3	788	18	303	5e-118	429	36.07
Locus_6223_Transcript_3/5_Confidence_0.636_Length_682	gi|11493988|gb|AAG35732.1|	50.00	64	29	2	634	452	66	129	1e-09	68.6	9.38
Locus_42501_Transcript_1/1_Confidence_1.000_Length_201	gi|115385619|ref|XP_001209356.1|	54.69	64	28	1	200	12	144	207	3e-07	59.3	31.84
Locus_4639_Transcript_4/5_Confidence_0.444_Length_782	gi|147768910|emb|CAN75884.1|	53.01	83	35	2	690	454	1	83	1e-30	77.4	10.61
Locus_4899_Transcript_1/2_Confidence_1.000_Length_1654	gi|125606603|gb|EAZ45639.1|	67.32	153	49	1	717	1172	147	299	3e-50	205	9.25
Locus_10909_Transcript_4/5_Confidence_0.308_Length_805	gi|10568116|gb|AAD28192.2|	64.91	57	20	0	350	520	476	532	4e-13	80.5	7.08
Locus_7966_Transcript_1/1_Confidence_1.000_Length_1345	gi|108773225|ref|YP_635737.1|	75.08	313	78	0	1315	377	10	322	4e-130	470	23.27
Locus_20544_Transcript_1/1_Confidence_1.000_Length_1201	gi|115456011|ref|NP_001051606.1|	51.35	222	108	1	918	253	1	219	7e-54	216	18.48
Locus_30594_Transcript_1/1_Confidence_1.000_Length_299	gi|255541988|ref|XP_002512058.1|	74.29	35	9	0	297	193	328	362	6e-06	55.1	11.71
Locus_1856_Transcript_2/3_Confidence_0.286_Length_591	gi|1001955|gb|AAA76862.1|	76.77	99	23	0	469	173	1	99	1e-36	157	16.75
Locus_39258_Transcript_1/1_Confidence_1.000_Length_285	gi|111379068|gb|ABH09321.1|	73.81	42	11	0	142	267	135	176	3e-08	62.8	14.74
Locus_13969_Transcript_2/2_Confidence_1.000_Length_864	gi|115436328|ref|NP_001042922.1|	70.52	173	51	1	798	280	156	327	4e-68	263	20.02
Locus_1816_Transcript_4/6_Confidence_0.533_Length_765	gi|116786195|gb|ABK24015.1|	70.59	34	10	0	266	367	104	137	1e-05	55.8	4.44
Locus_13889_Transcript_2/2_Confidence_1.000_Length_1662	gi|108710018|gb|ABF97813.1|	78.43	51	11	0	568	720	315	365	9e-14	84.3	3.07
Locus_10114_Transcript_1/4_Confidence_0.250_Length_690	gi|115443929|ref|NP_001045744.1|	74.14	58	15	0	3	176	231	288	4e-07	60.1	8.41
Locus_3101_Transcript_1/4_Confidence_0.455_Length_1317	gi|125524449|gb|EAY72563.1|	61.62	284	109	3	2	853	230	509	2e-95	355	21.56
Locus_2448_Transcript_10/10_Confidence_0.700_Length_1015	gi|108706480|gb|ABF94275.1|	83.58	67	11	1	901	701	1	65	5e-119	109	6.60
Locus_8370_Transcript_3/3_Confidence_0.714_Length_1604	gi|115466680|ref|NP_001056939.1|	69.16	415	126	3	1391	153	89	502	5e-163	580	25.87
Locus_13160_Transcript_1/4_Confidence_0.250_Length_488	gi|115434878|ref|NP_001042197.1|	73.58	53	14	1	487	329	279	323	6e-12	75.1	10.86
Locus_12798_Transcript_1/2_Confidence_1.000_Length_1287	gi|104294988|gb|ABF72004.1|	68.35	79	25	0	576	340	1	79	8e-17	94.0	6.14
Locus_6060_Transcript_3/3_Confidence_0.714_Length_970	gi|115477521|ref|NP_001062356.1|	75.36	69	17	0	326	532	3	71	4e-23	114	7.11
Locus_4711_Transcript_1/1_Confidence_1.000_Length_1569	gi|109899262|ref|YP_662517.1|	63.41	369	130	4	3	1094	191	555	6e-123	446	23.52
Locus_129_Transcript_2/3_Confidence_0.600_Length_1757	gi|110289031|gb|ABB47505.2|	73.80	416	107	3	114	1355	1	414	5e-151	540	23.68
Locus_3787_Transcript_4/6_Confidence_0.688_Length_1125	gi|10122049|gb|AAG13438.1|AC051634_19	68.29	82	26	0	1	246	15	96	1e-25	123	7.29
Locus_2689_Transcript_4/6_Confidence_0.462_Length_1748	gi|109729860|gb|ABG46343.1|	53.85	403	180	2	1719	529	175	577	1e-113	416	23.05
Locus_14466_Transcript_1/1_Confidence_1.000_Length_438	gi|115449601|ref|NP_001048506.1|	55.22	67	30	2	233	33	14	77	3e-10	69.3	15.30
Locus_19969_Transcript_2/4_Confidence_0.333_Length_534	gi|102139966|gb|ABF70106.1|	72.65	117	32	1	1	351	99	214	1e-33	147	21.91
Locus_12190_Transcript_3/4_Confidence_0.571_Length_928	gi|115469904|ref|NP_001058551.1|	66.24	234	79	4	829	128	51	269	1e-75	288	25.22
Locus_15152_Transcript_1/1_Confidence_1.000_Length_195	gi|115467924|ref|NP_001057561.1|	85.45	55	8	0	165	1	1	55	7e-18	94.7	28.21
Locus_1252_Transcript_1/4_Confidence_0.500_Length_795	gi|224139974|ref|XP_002323365.1|	51.61	124	59	2	755	387	67	189	2e-27	121	15.60
Locus_4860_Transcript_2/4_Confidence_0.625_Length_1195	gi|108710135|gb|ABF97930.1|	70.09	107	32	0	836	1156	711	817	3e-39	168	8.95
Locus_35917_Transcript_1/1_Confidence_1.000_Length_235	gi|147771223|emb|CAN76439.1|	52.31	65	31	1	40	234	14	77	3e-12	76.3	27.66
Locus_7986_Transcript_5/7_Confidence_0.211_Length_649	gi|1064927|emb|CAA63542.1|	51.85	108	52	1	259	582	368	441	3e-18	97.1	16.64
Locus_41152_Transcript_1/2_Confidence_1.000_Length_266	gi|116831277|gb|ABK28592.1|	66.67	39	13	1	148	264	380	416	2e-06	57.0	14.66
Locus_36786_Transcript_1/1_Confidence_1.000_Length_147	gi|10140673|gb|AAG13508.1|AC068924_13	50.00	48	24	0	147	4	1272	1319	6e-07	58.5	32.65
Locus_2468_Transcript_2/5_Confidence_0.455_Length_1310	gi|224123598|ref|XP_002319119.1|	70.21	47	14	0	652	792	1	47	3e-09	68.9	3.59
Locus_1823_Transcript_1/1_Confidence_1.000_Length_1465	gi|115455069|ref|NP_001051135.1|	50.68	73	36	0	222	440	1	73	1e-09	70.1	4.98
Locus_1611_Transcript_3/6_Confidence_0.353_Length_2404	gi|10802930|gb|AAG23678.1|AF288091_23	63.54	181	66	0	548	6	149	329	1e-54	220	7.53
Locus_6696_Transcript_1/1_Confidence_1.000_Length_1637	gi|10140702|gb|AAG13536.1|AC023240_9	69.21	380	113	3	310	1437	31	407	7e-157	559	23.21
Locus_5667_Transcript_2/3_Confidence_0.625_Length_300	gi|115453237|ref|NP_001050219.1|	63.54	96	34	1	300	16	121	216	6e-27	124	32.00
Locus_1418_Transcript_1/5_Confidence_0.444_Length_1230	gi|108707300|gb|ABF95095.1|	67.67	266	78	3	9	782	312	576	2e-94	352	21.63
Locus_27984_Transcript_1/1_Confidence_1.000_Length_254	gi|108862578|gb|ABA97941.2|	78.08	73	16	0	220	2	146	218	3e-28	129	28.74
Locus_578_Transcript_6/10_Confidence_0.346_Length_1662	gi|115459602|ref|NP_001053401.1|	50.00	232	111	4	422	1102	12	240	5e-60	194	13.96
Locus_3127_Transcript_1/5_Confidence_0.643_Length_380	gi|115450195|ref|NP_001048698.1|	80.00	30	6	0	377	288	97	126	4e-07	58.9	7.89
Locus_13546_Transcript_1/1_Confidence_1.000_Length_759	gi|255542340|ref|XP_002512233.1|	50.72	69	34	1	282	488	655	722	2e-09	68.2	9.09
Locus_7188_Transcript_1/4_Confidence_0.600_Length_2200	gi|110737360|dbj|BAF00625.1|	81.58	38	7	0	2160	2047	63	100	7e-07	62.0	1.73
Locus_5885_Transcript_1/1_Confidence_1.000_Length_1107	gi|115451741|ref|NP_001049471.1|	67.64	343	106	4	61	1074	30	369	1e-114	418	30.98
Locus_31017_Transcript_1/1_Confidence_1.000_Length_971	gi|296088688|emb|CBI38138.3|	52.14	117	53	1	1	342	704	820	1e-14	86.3	12.05
Locus_18176_Transcript_1/1_Confidence_1.000_Length_879	gi|224076906|ref|XP_002305043.1|	59.32	59	23	2	33	206	161	217	6e-08	63.5	6.71
Locus_16909_Transcript_1/1_Confidence_1.000_Length_373	gi|110803012|ref|YP_699741.1|	57.14	49	21	0	225	371	3	51	1e-08	63.9	13.14
Locus_47529_Transcript_1/1_Confidence_1.000_Length_180	gi|110739553|dbj|BAF01685.1|	60.00	50	20	0	150	1	549	598	1e-11	73.9	27.78
Locus_4675_Transcript_2/5_Confidence_0.222_Length_993	gi|115467132|ref|NP_001057165.1|	67.17	265	85	1	993	205	130	394	4e-100	370	26.69
Locus_24309_Transcript_1/1_Confidence_1.000_Length_578	gi|147777401|emb|CAN64950.1|	53.27	107	47	2	391	80	60	161	9e-22	108	18.51
Locus_54_Transcript_6/10_Confidence_0.308_Length_893	gi|147822457|emb|CAN66205.1|	60.00	50	20	0	218	367	21	70	2e-08	65.5	5.60
Locus_1094_Transcript_2/6_Confidence_0.500_Length_1226	gi|224119512|ref|XP_002331179.1|	51.16	129	63	0	1061	675	418	546	3e-62	135	10.52
Locus_8115_Transcript_1/1_Confidence_1.000_Length_519	gi|110617810|gb|ABG78619.1|	52.76	163	75	5	501	19	86	245	2e-33	146	31.41
Locus_7533_Transcript_2/2_Confidence_1.000_Length_639	gi|118488260|gb|ABK95949.1|	53.62	69	32	0	5	211	34	102	4e-13	79.7	10.80
Locus_37886_Transcript_1/1_Confidence_1.000_Length_214	gi|115387955|ref|XP_001211483.1|	75.00	52	13	0	190	35	79	130	1e-14	84.0	24.30
Locus_12436_Transcript_1/1_Confidence_1.000_Length_755	gi|147860032|emb|CAN83131.1|	81.06	227	42	1	77	754	599	825	2e-102	377	30.07
Locus_4981_Transcript_1/5_Confidence_0.375_Length_486	gi|110742669|dbj|BAE99246.1|	71.79	39	11	0	454	338	215	253	2e-10	63.5	8.02
Locus_31493_Transcript_1/1_Confidence_1.000_Length_294	gi|343426704|emb|CBQ70232.1|	54.64	97	44	1	1	291	131	225	2e-18	96.3	32.99
Locus_14241_Transcript_1/2_Confidence_1.000_Length_1264	gi|15220591|ref|NP_172051.1|	52.38	294	130	6	1262	411	205	486	8e-72	276	23.26
Locus_41921_Transcript_1/1_Confidence_1.000_Length_262	gi|115436798|ref|NP_001043139.1|	50.00	66	33	0	36	233	203	268	2e-11	73.2	25.19
Locus_11131_Transcript_2/2_Confidence_1.000_Length_1494	gi|110740439|dbj|BAF02114.1|	58.39	322	128	3	1476	529	18	323	5e-69	267	21.55
Locus_12165_Transcript_1/1_Confidence_1.000_Length_752	gi|115441441|ref|NP_001045000.1|	52.05	219	105	1	1	657	338	552	5e-58	229	29.12
Locus_12088_Transcript_1/3_Confidence_0.667_Length_1422	gi|115458194|ref|NP_001052697.1|	73.35	379	98	2	31	1158	73	451	1e-165	588	26.65
Locus_6009_Transcript_1/2_Confidence_1.000_Length_1183	gi|115468206|ref|NP_001057702.1|	62.78	266	99	0	33	830	400	665	6e-90	336	22.49
Locus_25077_Transcript_1/1_Confidence_1.000_Length_722	gi|11071902|emb|CAC14718.1|	58.51	188	78	3	30	593	170	351	9e-48	195	26.04
Locus_27977_Transcript_1/1_Confidence_1.000_Length_163	gi|115456763|ref|NP_001051982.1|	71.43	49	14	1	148	2	58	104	6e-11	71.6	30.06
Locus_5306_Transcript_1/1_Confidence_1.000_Length_383	gi|110617810|gb|ABG78619.1|	82.20	118	21	0	28	381	4	121	4e-48	195	30.81
Locus_11658_Transcript_4/4_Confidence_0.444_Length_2097	gi|115487426|ref|NP_001066200.1|	56.14	415	179	3	87	1322	11	425	8e-127	460	19.79
Locus_5438_Transcript_3/7_Confidence_0.714_Length_1437	gi|108863008|gb|ABA99930.2|	66.86	169	56	0	235	741	1	169	2e-56	225	11.76
Locus_42471_Transcript_1/1_Confidence_1.000_Length_222	gi|115458082|ref|NP_001052641.1|	50.00	56	28	0	25	192	111	166	1e-09	67.4	25.23
Locus_6915_Transcript_2/3_Confidence_0.667_Length_681	gi|115461178|ref|NP_001054189.1|	60.00	45	18	0	305	439	7	51	5e-08	63.2	6.61
Locus_297_Transcript_6/9_Confidence_0.421_Length_568	gi|10835710|pdb|1F9M|A	76.47	85	20	0	84	338	2	86	3e-35	147	14.96
Locus_14392_Transcript_1/4_Confidence_0.545_Length_409	gi|115472293|ref|NP_001059745.1|	52.29	109	52	0	2	328	243	351	2e-24	116	26.65
Locus_18437_Transcript_2/2_Confidence_1.000_Length_644	gi|125540981|gb|EAY87376.1|	51.43	70	34	0	393	184	75	144	3e-09	67.0	10.87
Locus_26806_Transcript_1/1_Confidence_1.000_Length_423	gi|115472329|ref|NP_001059763.1|	66.18	136	44	3	22	423	329	463	3e-41	172	32.15
Locus_7300_Transcript_3/3_Confidence_0.667_Length_1072	gi|115441167|ref|NP_001044863.1|	61.14	229	84	3	923	252	167	392	1e-77	295	21.36
Locus_15909_Transcript_1/1_Confidence_1.000_Length_527	gi|115444123|ref|NP_001045841.1|	66.67	63	21	0	197	9	264	326	8e-20	101	11.95
Locus_14965_Transcript_3/3_Confidence_0.750_Length_707	gi|108708476|gb|ABF96271.1|	66.67	120	36	3	221	568	8	127	5e-37	159	16.97
Locus_32110_Transcript_1/1_Confidence_1.000_Length_461	gi|1045250|emb|CAA59802.1|	58.70	92	36	1	441	172	29	120	3e-22	109	19.96
Locus_15204_Transcript_1/3_Confidence_0.667_Length_572	gi|115472311|ref|NP_001059754.1|	50.78	128	59	2	60	431	349	474	1e-27	127	22.38
Locus_13456_Transcript_2/2_Confidence_1.000_Length_976	gi|115473747|ref|NP_001060472.1|	80.32	188	37	0	848	285	2	189	7e-72	276	19.26
Locus_13250_Transcript_3/6_Confidence_0.467_Length_1168	gi|115454475|ref|NP_001050838.1|	54.30	256	112	6	1105	353	136	375	1e-65	256	21.92
Locus_8730_Transcript_3/3_Confidence_0.667_Length_1534	gi|115466266|ref|NP_001056732.1|	69.57	230	68	3	162	845	70	297	3e-88	331	14.99
Locus_8008_Transcript_3/3_Confidence_0.667_Length_1615	gi|108514463|gb|ABF93188.1|	86.73	226	28	1	678	7	1	226	3e-102	378	13.99
Locus_2631_Transcript_5/5_Confidence_0.636_Length_1446	gi|113196591|gb|ABI31652.1|	81.27	267	50	0	186	986	1	267	2e-102	378	18.46
Locus_43352_Transcript_1/1_Confidence_1.000_Length_210	gi|147835364|emb|CAN61251.1|	60.98	41	16	0	124	2	3	43	2e-06	57.0	19.52
Locus_19705_Transcript_1/1_Confidence_1.000_Length_360	gi|12081915|dbj|BAB20860.1|	54.35	46	21	0	213	350	147	192	9e-08	61.2	12.78
Locus_47098_Transcript_1/1_Confidence_1.000_Length_207	gi|108864347|gb|ABA93307.2|	94.74	57	3	0	173	3	119	175	1e-26	123	27.54
Locus_24518_Transcript_1/1_Confidence_1.000_Length_952	gi|115434838|ref|NP_001042177.1|	52.16	232	107	6	46	729	271	490	1e-49	202	24.37
Locus_3268_Transcript_7/11_Confidence_0.379_Length_1336	gi|106879595|emb|CAJ38381.1|	86.79	53	7	0	808	650	30	82	4e-18	98.2	3.97
Locus_2141_Transcript_1/1_Confidence_1.000_Length_1926	gi|115466388|ref|NP_001056793.1|	70.85	223	65	1	1621	953	2	223	6e-86	324	11.58
Locus_16922_Transcript_3/4_Confidence_0.222_Length_797	gi|224071222|ref|XP_002303377.1|	50.56	178	88	1	683	150	110	285	1e-30	139	22.33
Locus_43410_Transcript_2/2_Confidence_1.000_Length_208	gi|255565882|ref|XP_002523930.1|	79.41	34	7	0	206	105	586	619	2e-06	56.6	16.35
Locus_3838_Transcript_1/2_Confidence_1.000_Length_645	gi|115473213|ref|NP_001060205.1|	57.23	173	74	0	17	535	212	384	5e-55	219	26.82
Locus_1276_Transcript_2/6_Confidence_0.500_Length_1458	gi|109071888|ref|XP_001085135.1|	58.20	122	51	1	288	653	2	103	1e-31	143	8.37
Locus_11881_Transcript_1/5_Confidence_0.500_Length_693	gi|108707656|gb|ABF95451.1|	65.85	41	14	0	340	218	10	50	1e-10	58.5	5.92
Locus_29985_Transcript_1/1_Confidence_1.000_Length_229	gi|115398484|ref|XP_001214831.1|	70.97	62	18	0	22	207	289	350	2e-17	93.2	27.07
Locus_32919_Transcript_1/2_Confidence_1.000_Length_374	gi|113926839|emb|CAJ53831.1|	71.95	82	23	0	248	3	7	88	5e-27	125	21.93
Locus_5922_Transcript_3/3_Confidence_0.750_Length_1101	gi|118489299|gb|ABK96454.1|	52.96	304	139	9	993	94	1	295	1e-56	225	27.61
Locus_6_Transcript_2/9_Confidence_0.577_Length_1931	gi|10799202|gb|AAG23220.1|	54.12	85	38	1	140	391	1	85	4e-18	99.0	4.40
Locus_469_Transcript_4/8_Confidence_0.278_Length_488	gi|115455799|ref|NP_001051500.1|	58.62	58	24	1	365	192	16	68	2e-07	60.1	11.89
Locus_23249_Transcript_6/6_Confidence_0.526_Length_401	gi|115454273|ref|NP_001050737.1|	63.72	113	39	1	340	8	2	114	5e-38	161	28.18
Locus_6054_Transcript_1/5_Confidence_0.583_Length_725	gi|115446763|ref|NP_001047161.1|	61.54	169	55	2	499	23	7	171	2e-51	207	23.31
Locus_5492_Transcript_1/5_Confidence_0.308_Length_811	gi|147765739|emb|CAN68984.1|	51.85	189	91	1	141	707	246	433	1e-50	204	23.30
Locus_222_Transcript_1/10_Confidence_0.529_Length_1757	gi|115472755|ref|NP_001059976.1|	77.45	235	51	2	317	1015	43	277	1e-93	349	13.38
Locus_41918_Transcript_1/1_Confidence_1.000_Length_204	gi|10798752|dbj|BAB16428.1|	73.13	67	17	1	200	3	66	132	1e-12	77.4	32.84
Locus_14461_Transcript_3/3_Confidence_0.500_Length_1069	gi|110626025|ref|NP_083362.1|	52.00	150	70	2	1062	619	32	171	4e-32	144	14.03
Locus_7204_Transcript_2/6_Confidence_0.615_Length_2580	gi|11072034|gb|AAG28913.1|AC008113_29	71.71	205	51	2	199	792	119	322	4e-86	325	7.95
Locus_8728_Transcript_2/2_Confidence_1.000_Length_1036	gi|107025488|ref|YP_622999.1|	59.83	234	94	0	101	802	19	252	8e-83	293	22.59
Locus_2647_Transcript_2/4_Confidence_0.429_Length_1246	gi|108706710|gb|ABF94505.1|	73.68	171	45	0	189	701	95	265	4e-52	211	13.72
Locus_764_Transcript_3/3_Confidence_0.714_Length_1431	gi|10048265|gb|AAG12330.1|AF249743_1	83.02	371	63	0	2	1114	7	377	0.0	657	25.93
Locus_4826_Transcript_3/4_Confidence_0.583_Length_1324	gi|115442357|ref|NP_001045458.1|	57.72	149	59	2	302	736	71	218	1e-32	146	11.25
Locus_17512_Transcript_1/1_Confidence_1.000_Length_438	gi|115436070|ref|NP_001042793.1|	77.36	53	12	0	164	6	309	361	1e-16	90.5	12.10
Locus_7923_Transcript_2/2_Confidence_1.000_Length_1260	gi|110743626|dbj|BAE99650.1|	51.00	200	95	3	41	631	182	380	1e-56	226	15.87
Locus_33884_Transcript_1/1_Confidence_1.000_Length_687	gi|224066949|ref|XP_002302294.1|	63.41	123	43	1	50	412	751	873	2e-25	120	17.90
Locus_766_Transcript_4/7_Confidence_0.611_Length_1618	gi|110623251|emb|CAI94864.2|	53.33	90	37	2	1088	1342	815	904	1e-17	97.1	5.56
Locus_670_Transcript_1/3_Confidence_0.600_Length_1147	gi|1037176|emb|CAA91253.1|	66.55	296	99	1	1143	256	383	675	4e-104	380	25.81
Locus_1579_Transcript_1/2_Confidence_1.000_Length_486	gi|115448279|ref|NP_001047919.1|	77.05	61	14	0	286	104	421	481	3e-20	102	12.55
Locus_12533_Transcript_1/3_Confidence_0.625_Length_1183	gi|10176767|dbj|BAB09881.1|	81.90	116	21	0	794	447	339	454	5e-105	202	9.81
Locus_21635_Transcript_3/5_Confidence_0.692_Length_1072	gi|111023069|ref|YP_706041.1|	58.60	215	89	1	1070	426	466	678	6e-62	243	20.06
Locus_2154_Transcript_2/2_Confidence_1.000_Length_1827	gi|115440829|ref|NP_001044694.1|	69.41	389	119	0	3	1169	61	449	1e-151	542	21.29
Locus_7397_Transcript_2/2_Confidence_1.000_Length_1572	gi|102139851|gb|ABF70009.1|	80.27	365	71	2	21	1112	48	392	3e-155	554	23.22
Locus_5624_Transcript_1/3_Confidence_0.667_Length_438	gi|118484189|gb|ABK93975.1|	58.97	39	16	0	1	117	92	130	3e-06	56.2	8.90
Locus_5521_Transcript_1/6_Confidence_0.375_Length_711	gi|108706129|gb|ABF93924.1|	51.58	95	45	1	288	7	323	417	6e-30	99.4	13.36
Locus_880_Transcript_3/3_Confidence_0.714_Length_1826	gi|108707631|gb|ABF95426.1|	59.50	484	196	1	215	1666	4	486	4e-163	555	26.51
Locus_318_Transcript_1/10_Confidence_0.478_Length_2410	gi|102139905|gb|ABF70054.1|	63.42	339	124	3	272	1288	305	637	8e-115	420	14.07
Locus_5630_Transcript_1/3_Confidence_0.143_Length_626	gi|115476250|ref|NP_001061721.1|	53.22	171	80	0	1	513	138	308	1e-40	171	27.32
Locus_13381_Transcript_1/1_Confidence_1.000_Length_1046	gi|108710914|gb|ABF98709.1|	57.78	90	38	0	12	281	542	631	9e-26	123	8.60
Locus_16124_Transcript_1/1_Confidence_1.000_Length_277	gi|115476602|ref|NP_001061897.1|	57.58	66	27	1	237	43	193	258	3e-12	70.9	23.83
Locus_11203_Transcript_1/1_Confidence_1.000_Length_700	gi|110289153|gb|ABB47721.2|	56.00	225	99	3	26	700	457	676	5e-72	275	32.14
Locus_5908_Transcript_4/10_Confidence_0.571_Length_3375	gi|115448541|ref|NP_001048050.1|	55.12	361	160	2	3367	2291	47	406	6e-84	318	10.70
Locus_8456_Transcript_3/3_Confidence_0.714_Length_1794	gi|108773166|ref|YP_635676.1|	82.58	132	23	0	1312	1707	3	134	6e-56	224	7.36
Locus_20771_Transcript_1/2_Confidence_1.000_Length_327	gi|226493914|ref|NP_001151604.1|	56.60	53	23	0	327	169	638	690	4e-09	65.9	16.21
Locus_6332_Transcript_5/6_Confidence_0.600_Length_900	gi|115475836|ref|NP_001061514.1|	81.13	159	30	0	53	529	71	229	8e-67	259	17.67
Locus_35576_Transcript_1/1_Confidence_1.000_Length_199	gi|110737709|dbj|BAF00793.1|	83.78	37	6	0	23	133	927	963	3e-07	59.7	18.59
Locus_49428_Transcript_1/1_Confidence_1.000_Length_200	gi|12321254|gb|AAG50698.1|AC079604_5	53.03	66	31	0	3	200	107	172	8e-12	74.7	33.00
Locus_12469_Transcript_4/4_Confidence_0.667_Length_1035	gi|108710737|gb|ABF98532.1|	75.86	203	49	0	156	764	260	462	7e-76	289	19.61
Locus_11955_Transcript_3/3_Confidence_0.556_Length_774	gi|147821769|emb|CAN77162.1|	63.16	38	14	0	609	496	301	338	8e-06	56.2	4.91
Locus_4772_Transcript_6/7_Confidence_0.333_Length_1403	gi|110739902|dbj|BAF01856.1|	63.68	391	138	4	1384	224	216	605	1e-133	482	27.87
Locus_9942_Transcript_3/6_Confidence_0.500_Length_876	gi|115444001|ref|NP_001045780.1|	65.52	203	70	1	876	268	90	291	4e-61	240	23.17
Locus_7726_Transcript_2/2_Confidence_1.000_Length_1476	gi|10177754|dbj|BAB11067.1|	59.28	361	137	3	1444	392	98	451	2e-112	412	24.46
Locus_2923_Transcript_2/2_Confidence_1.000_Length_651	gi|115444617|ref|NP_001046088.1|	75.26	97	24	0	517	227	1	97	9e-38	161	14.90
Locus_10417_Transcript_4/4_Confidence_0.667_Length_1252	gi|115450329|ref|NP_001048765.1|	77.73	229	51	0	122	808	1	229	2e-83	315	18.29
Locus_930_Transcript_6/6_Confidence_0.706_Length_1155	gi|108773126|ref|YP_635635.1|	96.92	260	8	0	1153	374	111	370	9e-167	476	22.51
Locus_30447_Transcript_1/1_Confidence_1.000_Length_339	gi|115389406|ref|XP_001212208.1|	62.16	37	14	0	62	172	903	939	3e-06	56.2	10.91
Locus_15018_Transcript_3/3_Confidence_0.714_Length_530	gi|115443839|ref|NP_001045699.1|	53.95	152	69	4	2	454	82	221	2e-30	134	28.68
Locus_42064_Transcript_1/1_Confidence_1.000_Length_267	gi|109729920|tpg|DAA05774.1|	52.05	73	35	2	266	48	303	373	2e-11	73.6	27.34
Locus_1167_Transcript_1/3_Confidence_0.722_Length_761	gi|118487498|gb|ABK95576.1|	70.27	37	11	0	2	112	176	212	4e-07	60.5	4.86
Locus_11386_Transcript_4/4_Confidence_0.583_Length_1671	gi|115470491|ref|NP_001058844.1|	56.84	512	216	5	70	1590	68	575	2e-166	591	30.64
Locus_11463_Transcript_4/5_Confidence_0.533_Length_1306	gi|1085952|pir||S49352	60.81	148	58	2	497	940	144	280	3e-47	195	11.33
Locus_35527_Transcript_1/1_Confidence_1.000_Length_492	gi|109627399|emb|CAK55142.1|	78.32	143	31	0	64	492	1	143	7e-61	237	29.07
Locus_3071_Transcript_1/6_Confidence_0.333_Length_590	gi|115440123|ref|NP_001044341.1|	69.17	120	37	1	3	362	195	313	8e-37	158	20.34
Locus_866_Transcript_3/6_Confidence_0.421_Length_437	gi|115451035|ref|NP_001049118.1|	62.12	66	25	0	93	290	290	355	4e-16	89.0	15.10
Locus_1702_Transcript_5/8_Confidence_0.474_Length_1039	gi|145346826|ref|XP_001417883.1|	53.15	143	67	0	67	495	136	278	8e-24	116	13.76
Locus_8413_Transcript_4/4_Confidence_0.727_Length_2044	gi|111610624|gb|ABH11710.1|	66.11	416	138	6	1765	527	1	404	1e-149	535	20.35
Locus_5323_Transcript_1/4_Confidence_0.500_Length_1216	gi|147776000|emb|CAN73448.1|	51.11	270	132	0	334	1143	15	284	5e-77	293	22.20
Locus_1840_Transcript_1/2_Confidence_1.000_Length_1242	gi|109086675|ref|XP_001083860.1|	71.60	162	46	0	1034	549	2	163	1e-52	212	13.04
Locus_3748_Transcript_1/8_Confidence_0.500_Length_366	gi|107022123|ref|YP_620450.1|	65.52	87	30	1	366	106	348	433	6e-24	114	23.77
Locus_429_Transcript_1/3_Confidence_0.182_Length_981	gi|115441197|ref|NP_001044878.1|	51.92	287	135	3	889	38	193	478	7e-72	276	29.26
Locus_33478_Transcript_1/1_Confidence_1.000_Length_272	gi|115434474|ref|NP_001041995.1|	58.23	79	33	1	35	271	74	149	4e-20	102	29.04
Locus_27344_Transcript_1/1_Confidence_1.000_Length_290	gi|109120929|ref|XP_001084036.1|	58.33	96	40	0	2	289	552	647	8e-25	117	33.10
Locus_3316_Transcript_1/2_Confidence_1.000_Length_681	gi|115441023|ref|NP_001044791.1|	58.46	65	27	1	145	339	620	683	1e-11	75.1	9.54
Locus_12351_Transcript_1/1_Confidence_1.000_Length_582	gi|115456075|ref|NP_001051638.1|	79.31	29	6	0	198	284	26	54	1e-05	54.3	4.98
Locus_15501_Transcript_2/2_Confidence_1.000_Length_753	gi|115471897|ref|NP_001059547.1|	53.85	65	30	2	59	253	14	73	1e-05	55.5	8.63
Locus_2695_Transcript_2/3_Confidence_0.400_Length_587	gi|115448539|ref|NP_001048049.1|	59.62	104	42	0	409	98	1	104	3e-15	86.7	17.72
Locus_1143_Transcript_4/4_Confidence_0.545_Length_1349	gi|118197448|gb|ABK78687.1|	52.20	205	97	1	1181	570	8	212	4e-52	211	15.20
Locus_6211_Transcript_3/6_Confidence_0.333_Length_826	gi|115438873|ref|NP_001043716.1|	55.91	93	41	2	372	650	397	486	1e-15	89.0	11.26
Locus_24953_Transcript_1/1_Confidence_1.000_Length_1167	gi|147806183|emb|CAN72207.1|	50.00	116	58	1	32	379	746	860	6e-19	100	9.94
Locus_26909_Transcript_1/1_Confidence_1.000_Length_498	gi|147834040|emb|CAN64338.1|	56.45	62	23	1	208	35	3	64	9e-10	67.8	12.45
Locus_5579_Transcript_2/2_Confidence_1.000_Length_391	gi|18396588|ref|NP_566209.1|	76.32	38	6	1	360	256	1	38	3e-06	56.2	9.72
Locus_35649_Transcript_1/1_Confidence_1.000_Length_383	gi|10177485|dbj|BAB10876.1|	57.85	121	51	0	3	365	1221	1341	2e-32	143	31.59
Locus_32303_Transcript_1/2_Confidence_1.000_Length_339	gi|224102323|ref|XP_002312638.1|	57.41	54	22	2	330	172	120	168	2e-06	56.6	15.93
Locus_5553_Transcript_1/1_Confidence_1.000_Length_1368	gi|108864380|gb|ABA93628.2|	68.75	320	99	2	26	982	126	440	2e-115	421	23.39
Locus_18263_Transcript_2/4_Confidence_0.600_Length_593	gi|168021221|ref|XP_001763140.1|	53.45	58	27	0	105	278	62	119	5e-12	75.9	9.78
Locus_5270_Transcript_2/5_Confidence_0.583_Length_708	gi|114685779|ref|XP_001136872.1|	50.00	34	17	0	165	266	4	37	4e-10	51.6	4.80
Locus_42157_Transcript_1/1_Confidence_1.000_Length_156	gi|10176767|dbj|BAB09881.1|	88.24	51	6	0	155	3	171	221	2e-16	89.7	32.69
Locus_27036_Transcript_2/2_Confidence_1.000_Length_916	gi|115489062|ref|NP_001067018.1|	63.21	212	75	1	875	249	128	339	5e-70	270	23.14
Locus_1010_Transcript_1/4_Confidence_0.700_Length_1873	gi|108706648|gb|ABF94443.1|	58.46	130	54	2	958	569	119	240	3e-80	142	6.94
Locus_7910_Transcript_1/6_Confidence_0.417_Length_591	gi|115489132|ref|NP_001067053.1|	61.97	71	27	1	525	313	39	106	3e-18	92.8	12.01
Locus_5400_Transcript_2/3_Confidence_0.417_Length_489	gi|195605800|gb|ACG24730.1|	74.36	39	10	0	311	195	90	128	3e-08	62.8	7.98
Locus_44006_Transcript_1/1_Confidence_1.000_Length_432	gi|115485031|ref|NP_001067659.1|	64.79	71	25	0	3	215	220	290	5e-17	92.0	16.44
Locus_11724_Transcript_2/7_Confidence_0.167_Length_381	gi|125557666|gb|EAZ03202.1|	55.43	92	41	0	277	2	516	607	7e-23	111	24.15
Locus_37225_Transcript_1/1_Confidence_1.000_Length_221	gi|13991169|gb|AAK51235.1|AF287471_1	50.79	63	23	3	220	56	242	304	6e-07	58.5	28.51
Locus_16922_Transcript_1/4_Confidence_0.556_Length_773	gi|22328749|ref|NP_193487.2|	55.81	86	35	2	772	524	203	288	3e-16	90.9	11.13
Locus_45933_Transcript_1/1_Confidence_1.000_Length_327	gi|125564554|gb|EAZ09934.1|	50.75	67	33	0	318	118	522	588	3e-13	79.3	20.49
Locus_38082_Transcript_1/1_Confidence_1.000_Length_216	gi|110760219|ref|XP_396366.3|	68.09	47	15	0	35	175	949	995	3e-12	76.3	21.76
Locus_1534_Transcript_3/8_Confidence_0.529_Length_1437	gi|112684|sp|P29305.1|1433A_HORVU	80.93	257	49	2	93	863	4	258	3e-107	394	17.88
Locus_12829_Transcript_1/1_Confidence_1.000_Length_235	gi|225434343|ref|XP_002276484.1|	52.54	59	28	0	212	36	539	597	3e-12	71.2	25.11
Locus_18403_Transcript_2/3_Confidence_0.667_Length_634	gi|109083304|ref|XP_001084437.1|	57.14	56	24	0	263	430	381	436	5e-11	72.8	8.83
Locus_38162_Transcript_1/1_Confidence_1.000_Length_709	gi|115436394|ref|NP_001042955.1|	56.52	115	50	1	31	375	670	783	1e-33	148	16.22
Locus_1272_Transcript_3/3_Confidence_0.600_Length_871	gi|115464941|ref|NP_001056070.1|	64.77	176	54	3	869	366	30	204	9e-52	209	20.21
Locus_7308_Transcript_9/9_Confidence_0.409_Length_859	gi|109049284|ref|XP_001115032.1|	77.69	130	29	0	96	485	1	130	3e-52	210	15.13
Locus_1467_Transcript_5/5_Confidence_0.500_Length_1341	gi|115436328|ref|NP_001042922.1|	53.14	271	125	2	1	807	55	324	3e-74	285	20.21
Locus_7769_Transcript_1/1_Confidence_1.000_Length_1651	gi|147770106|emb|CAN72133.1|	51.70	265	128	3	1617	823	112	364	2e-69	269	16.05
Locus_7578_Transcript_1/1_Confidence_1.000_Length_1183	gi|147802916|emb|CAN66173.1|	62.16	222	84	1	332	997	97	311	5e-63	247	18.77
Locus_49261_Transcript_1/1_Confidence_1.000_Length_210	gi|470118582|ref|XP_004295406.1|	53.49	43	20	0	208	80	69	111	6e-06	55.1	20.48
Locus_7907_Transcript_1/3_Confidence_0.600_Length_1441	gi|115448007|ref|NP_001047783.1|	63.53	329	115	1	174	1145	44	372	6e-101	373	22.83
Locus_3486_Transcript_1/1_Confidence_1.000_Length_1261	gi|108711954|gb|ABF99749.1|	55.26	76	34	0	1	228	405	480	3e-17	95.1	6.03
Locus_14263_Transcript_1/1_Confidence_1.000_Length_449	gi|115462173|ref|NP_001054686.1|	55.36	56	25	0	444	277	91	146	9e-10	67.8	12.47
Locus_28014_Transcript_2/2_Confidence_1.000_Length_541	gi|109659933|gb|ABG36925.1|	53.80	158	73	1	540	67	2	157	7e-41	171	29.21
Locus_5517_Transcript_1/2_Confidence_1.000_Length_1192	gi|147842421|emb|CAN71835.1|	51.52	66	32	2	629	432	111	172	1e-05	57.0	5.54
Locus_790_Transcript_1/1_Confidence_1.000_Length_732	gi|108864588|gb|ABA94772.2|	57.14	147	63	1	188	628	13	158	3e-42	177	20.08
Locus_1340_Transcript_5/5_Confidence_0.714_Length_3027	gi|10092264|gb|AAG12677.1|AC025814_1	69.35	310	89	3	133	1044	5	313	6e-116	424	10.24
Locus_6450_Transcript_2/4_Confidence_0.300_Length_502	gi|224066903|ref|XP_002302271.1|	53.62	69	32	0	502	296	253	321	4e-07	58.9	13.75
Locus_17788_Transcript_2/2_Confidence_1.000_Length_1922	gi|110740147|dbj|BAF01972.1|	58.23	158	63	2	35	499	21	176	7e-47	194	8.22
Locus_121_Transcript_2/3_Confidence_0.273_Length_1795	gi|10177949|dbj|BAB11308.1|	64.91	57	20	0	1606	1436	857	913	2e-10	73.6	3.18
Locus_5015_Transcript_3/8_Confidence_0.235_Length_1097	gi|115460494|ref|NP_001053847.1|	76.36	258	61	1	198	971	1	256	1e-109	402	23.52
Locus_33033_Transcript_1/1_Confidence_1.000_Length_409	gi|125551623|gb|EAY97332.1|	75.86	29	7	0	87	1	36	64	8e-06	54.7	7.09
Locus_1669_Transcript_1/1_Confidence_1.000_Length_2033	gi|108711819|gb|ABF99614.1|	56.98	437	184	4	1533	235	142	544	2e-126	459	21.50
Locus_4126_Transcript_6/6_Confidence_0.357_Length_1284	gi|115460988|ref|NP_001054094.1|	81.22	394	74	0	1284	103	203	596	4e-162	576	30.69
Locus_17212_Transcript_1/1_Confidence_1.000_Length_427	gi|225440857|ref|XP_002282347.1|	54.44	90	41	1	397	128	12	99	1e-10	70.9	21.08
Locus_1031_Transcript_2/3_Confidence_0.500_Length_1396	gi|115434014|ref|NP_001041765.1|	65.12	172	54	5	83	580	9	179	7e-57	227	12.32
Locus_8105_Transcript_6/6_Confidence_0.667_Length_3065	gi|110738156|dbj|BAF01009.1|	61.14	175	68	0	255	779	43	217	1e-52	214	5.71
Locus_6484_Transcript_1/2_Confidence_1.000_Length_1038	gi|115465914|ref|NP_001056556.1|	56.13	155	66	4	204	662	29	178	3e-37	161	14.93
Locus_25912_Transcript_1/1_Confidence_1.000_Length_265	gi|114558326|ref|XP_001158033.1|	55.13	78	35	1	32	265	359	424	4e-15	85.5	29.43
Locus_7037_Transcript_8/8_Confidence_0.577_Length_733	gi|1036803|gb|AAC49079.1|	76.02	246	57	1	733	2	43	288	8e-103	378	33.56
Locus_5163_Transcript_4/4_Confidence_0.375_Length_571	gi|111307861|gb|AAI21388.1|	60.49	81	32	0	248	6	120	200	1e-21	107	14.19
Locus_28612_Transcript_1/1_Confidence_1.000_Length_351	gi|108709845|gb|ABF97640.1|	76.92	104	24	0	23	334	308	411	5e-41	171	29.63
Locus_11521_Transcript_1/1_Confidence_1.000_Length_1099	gi|115459818|ref|NP_001053509.1|	65.80	269	91	3	5	808	163	428	9e-99	365	24.48
Locus_22864_Transcript_1/2_Confidence_1.000_Length_274	gi|108709930|gb|ABF97725.1|	52.94	85	40	1	17	271	75	153	2e-15	86.3	31.02
Locus_19969_Transcript_4/4_Confidence_0.750_Length_519	gi|102139966|gb|ABF70106.1|	74.34	113	29	1	1	339	99	210	1e-33	147	21.77
Locus_9585_Transcript_2/2_Confidence_1.000_Length_1616	gi|108708319|gb|ABF96114.1|	51.03	437	214	0	1	1311	64	500	5e-117	427	27.04
Locus_1870_Transcript_1/1_Confidence_1.000_Length_968	gi|10177955|dbj|BAB11314.1|	71.43	119	34	0	895	539	1	119	4e-68	196	12.29
Locus_1508_Transcript_2/2_Confidence_1.000_Length_1720	gi|109120691|ref|XP_001100026.1|	51.09	411	198	5	1541	318	26	428	5e-110	404	23.90
Locus_9021_Transcript_10/10_Confidence_0.385_Length_811	gi|115446525|ref|NP_001047042.1|	56.48	108	47	1	142	465	2	106	5e-14	83.6	13.32
Locus_13216_Transcript_1/1_Confidence_1.000_Length_201	gi|225465121|ref|XP_002270724.1|	52.24	67	21	1	32	199	724	790	5e-09	65.5	33.33
Locus_4195_Transcript_3/4_Confidence_0.375_Length_528	gi|147826474|emb|CAN72806.1|	65.43	81	28	0	2	244	356	436	1e-23	114	15.34
Locus_7119_Transcript_1/2_Confidence_1.000_Length_676	gi|115476716|ref|NP_001061954.1|	58.02	81	34	1	207	449	57	132	1e-17	94.7	11.98
Locus_6653_Transcript_2/3_Confidence_0.478_Length_1294	gi|118485781|gb|ABK94739.1|	59.18	98	39	1	571	861	184	281	6e-15	87.8	7.57
Locus_41532_Transcript_1/1_Confidence_1.000_Length_607	gi|110736634|dbj|BAF00281.1|	62.81	121	45	0	421	59	8	128	2e-28	130	19.93
Locus_9072_Transcript_2/4_Confidence_0.769_Length_1943	gi|12323178|gb|AAG51574.1|AC027034_20	52.65	604	256	16	19	1740	2094	2654	3e-141	508	31.09
Locus_46968_Transcript_1/1_Confidence_1.000_Length_153	gi|460415759|ref|XP_004253224.1|	54.55	44	20	0	22	153	344	387	1e-05	53.9	28.76
Locus_13571_Transcript_1/2_Confidence_1.000_Length_1244	gi|115455659|ref|NP_001051430.1|	59.35	123	50	0	1244	876	682	804	1e-35	156	9.89
Locus_16530_Transcript_2/2_Confidence_1.000_Length_1365	gi|223945399|gb|ACN26783.1|	51.85	54	26	0	754	915	26	79	7e-09	67.8	3.96
Locus_13703_Transcript_1/1_Confidence_1.000_Length_956	gi|108706171|gb|ABF93966.1|	51.92	156	74	1	420	884	20	175	4e-38	164	16.32
Locus_7037_Transcript_2/8_Confidence_0.462_Length_702	gi|1036803|gb|AAC49079.1|	73.91	92	24	0	702	427	43	134	5e-94	144	13.11
Locus_15262_Transcript_2/2_Confidence_1.000_Length_1902	gi|10178111|dbj|BAB11404.1|	87.10	31	4	0	414	506	395	425	2e-07	63.5	1.63
Locus_9409_Transcript_4/5_Confidence_0.250_Length_574	gi|18396775|ref|NP_564308.1|	52.44	82	32	3	520	296	6	86	7e-11	72.0	14.29
Locus_1405_Transcript_3/8_Confidence_0.550_Length_1021	gi|115463331|ref|NP_001055265.1|	80.00	140	25	1	776	366	4	143	2e-47	195	13.71
Locus_3166_Transcript_3/5_Confidence_0.692_Length_3233	gi|108711574|gb|ABF99369.1|	61.90	42	15	1	689	811	245	286	1e-14	55.1	1.30
Locus_1691_Transcript_1/3_Confidence_0.667_Length_1169	gi|115462247|ref|NP_001054723.1|	74.59	307	78	0	1	921	64	370	8e-138	495	26.26
Locus_3250_Transcript_5/8_Confidence_0.455_Length_900	gi|115460658|ref|NP_001053929.1|	79.49	117	24	0	107	457	1	117	4e-47	193	13.00
Locus_14079_Transcript_2/2_Confidence_1.000_Length_1357	gi|224053216|ref|XP_002297721.1|	52.43	288	133	4	1203	352	1	286	6e-63	247	21.22
Locus_13916_Transcript_2/3_Confidence_0.333_Length_402	gi|224057972|ref|XP_002299416.1|	80.65	31	6	0	178	270	110	140	3e-06	56.2	7.71
Locus_10230_Transcript_1/1_Confidence_1.000_Length_1475	gi|108708214|gb|ABF96009.1|	63.90	313	109	6	26	952	592	896	2e-105	388	21.22
Locus_36070_Transcript_1/1_Confidence_1.000_Length_162	gi|218198963|gb|EEC81390.1|	70.37	27	8	0	69	149	17	43	1e-05	53.9	16.67
Locus_8817_Transcript_1/3_Confidence_0.500_Length_1329	gi|110729299|gb|ABG88197.1|	71.69	431	121	5	1	1290	18	431	1e-142	503	32.43
Locus_14043_Transcript_3/4_Confidence_0.429_Length_896	gi|108711443|gb|ABF99238.1|	85.80	176	25	0	33	560	661	836	5e-80	303	19.64
Locus_4587_Transcript_1/1_Confidence_1.000_Length_1154	gi|109657910|gb|ABG36851.1|	74.63	335	84	4	152	1153	1	328	2e-131	474	29.03
Locus_8038_Transcript_1/4_Confidence_0.667_Length_1202	gi|115443929|ref|NP_001045744.1|	54.55	176	80	3	189	716	157	328	5e-42	177	14.64
Locus_13322_Transcript_2/2_Confidence_1.000_Length_796	gi|11132778|sp|O24594.1|HMDH_MAIZE	51.72	87	42	0	509	769	20	106	5e-11	73.6	10.93
Locus_29183_Transcript_1/1_Confidence_1.000_Length_157	gi|14583094|gb|AAK69757.1|AF383171_1	65.85	41	14	0	123	1	970	1010	3e-06	56.2	26.11
Locus_9340_Transcript_2/3_Confidence_0.667_Length_1890	gi|109124257|ref|XP_001108576.1|	57.87	235	99	0	787	1491	284	518	1e-69	270	12.43
Locus_21990_Transcript_1/1_Confidence_1.000_Length_512	gi|115444509|ref|NP_001046034.1|	59.57	47	19	0	507	367	84	130	1e-08	63.9	9.18
Locus_8986_Transcript_2/2_Confidence_1.000_Length_1297	gi|224097668|ref|XP_002311034.1|	51.97	127	58	2	1271	900	302	425	2e-27	129	9.79
Locus_3151_Transcript_6/6_Confidence_0.688_Length_1616	gi|110740397|dbj|BAF02093.1|	52.33	300	120	9	29	859	435	725	6e-54	217	18.56
Locus_17120_Transcript_4/4_Confidence_0.556_Length_1048	gi|116783422|gb|ABK22935.1|	68.32	262	83	0	906	121	85	346	7e-98	362	25.00
Locus_5621_Transcript_1/1_Confidence_1.000_Length_524	gi|108864354|gb|ABG22475.1|	93.94	99	6	0	299	3	1	99	3e-42	175	18.89
Locus_1723_Transcript_2/6_Confidence_0.533_Length_1260	gi|108864457|gb|ABA94111.2|	73.84	172	45	1	4	519	356	526	1e-120	267	13.65
Locus_11593_Transcript_1/1_Confidence_1.000_Length_1038	gi|110756630|ref|XP_393516.3|	51.57	254	122	6	874	116	8	254	3e-78	268	24.47
Locus_5690_Transcript_2/2_Confidence_1.000_Length_946	gi|1129118|gb|AAC37681.1|	52.11	142	68	0	97	522	341	482	2e-34	151	15.01
Locus_4355_Transcript_4/4_Confidence_0.500_Length_917	gi|115446127|ref|NP_001046843.1|	71.84	174	49	0	848	327	242	415	1e-66	258	18.97
Locus_33992_Transcript_2/3_Confidence_0.714_Length_534	gi|147856240|emb|CAN81787.1|	63.35	161	59	1	500	18	1044	1167	3e-45	185	30.15
Locus_4615_Transcript_1/4_Confidence_0.429_Length_464	gi|115478338|ref|NP_001062764.1|	60.00	120	48	1	2	361	241	358	1e-34	150	25.86
Locus_3556_Transcript_1/3_Confidence_0.667_Length_1438	gi|115434462|ref|NP_001041989.1|	75.77	326	79	0	1438	461	173	498	4e-138	473	22.67
Locus_10348_Transcript_3/3_Confidence_0.750_Length_1447	gi|10140692|gb|AAG13527.1|AC068924_32	56.44	466	197	5	1446	67	423	859	6e-106	390	32.20
Locus_341_Transcript_6/13_Confidence_0.130_Length_3271	gi|108706408|gb|ABF94203.1|	65.06	312	107	3	3061	2132	70	380	2e-114	420	9.54
Locus_10952_Transcript_1/1_Confidence_1.000_Length_508	gi|115448027|ref|NP_001047793.1|	96.30	27	1	0	1	81	412	438	5e-08	62.0	5.31
Locus_7083_Transcript_1/1_Confidence_1.000_Length_455	gi|118481578|gb|ABK92731.1|	53.45	58	26	1	247	417	1	58	8e-09	64.7	12.75
Locus_5613_Transcript_1/3_Confidence_0.500_Length_1601	gi|108710602|gb|ABF98397.1|	76.29	350	83	0	2	1051	736	1085	2e-145	521	21.86
Locus_19720_Transcript_2/2_Confidence_1.000_Length_847	gi|115440971|ref|NP_001044765.1|	66.67	60	20	0	815	636	313	372	6e-19	100	7.08
Locus_44831_Transcript_1/1_Confidence_1.000_Length_195	gi|12321909|gb|AAG50988.1|AC036106_1	51.56	64	31	0	193	2	589	652	2e-10	69.7	32.82
Locus_10884_Transcript_1/3_Confidence_0.500_Length_446	gi|218194962|gb|EEC77389.1|	59.26	54	22	0	446	285	26	79	1e-09	67.4	12.11
Locus_33122_Transcript_2/4_Confidence_0.667_Length_1194	gi|115478066|ref|NP_001062628.1|	53.49	43	20	0	810	682	26	68	1e-09	51.6	3.60
Locus_25102_Transcript_1/1_Confidence_1.000_Length_234	gi|115448007|ref|NP_001047783.1|	50.65	77	36	1	9	233	88	164	2e-10	70.1	32.91
Locus_2711_Transcript_1/2_Confidence_1.000_Length_1742	gi|12322343|gb|AAG51199.1|AC079279_20	57.52	419	168	4	277	1503	35	442	7e-108	397	24.05
Locus_3569_Transcript_2/3_Confidence_0.400_Length_357	gi|125539450|gb|EAY85845.1|	78.79	33	7	0	149	51	66	98	1e-11	57.8	9.24
Locus_25663_Transcript_1/1_Confidence_1.000_Length_330	gi|115468584|ref|NP_001057891.1|	73.00	100	27	0	301	2	63	162	1e-35	154	30.30
Locus_10691_Transcript_2/2_Confidence_1.000_Length_1169	gi|115444747|ref|NP_001046153.1|	54.20	238	109	4	39	752	188	386	5e-62	243	20.36
Locus_6608_Transcript_4/6_Confidence_0.462_Length_1525	gi|147768915|emb|CAN66979.1|	60.89	202	79	2	35	640	349	547	1e-47	196	13.25
Locus_31189_Transcript_1/2_Confidence_1.000_Length_424	gi|101919348|dbj|BAE94709.1|	67.50	40	13	0	157	276	10	49	1e-07	60.5	9.43
Locus_49148_Transcript_1/1_Confidence_1.000_Length_309	gi|168026920|ref|XP_001765979.1|	52.69	93	38	3	282	22	122	213	1e-14	84.0	30.10
Locus_1822_Transcript_7/7_Confidence_0.385_Length_1240	gi|110740443|dbj|BAF02116.1|	61.85	249	87	1	119	841	66	314	3e-88	331	20.08
Locus_46206_Transcript_1/1_Confidence_1.000_Length_273	gi|115400025|ref|XP_001215601.1|	65.08	63	22	2	273	85	341	400	3e-13	79.3	23.08
Locus_18805_Transcript_1/1_Confidence_1.000_Length_315	gi|154163095|gb|ABS70453.1|	62.50	64	24	0	81	272	145	208	2e-07	59.7	20.32
Locus_11632_Transcript_1/1_Confidence_1.000_Length_881	gi|14600257|gb|AAK71314.1|AF388175_1	55.56	117	52	2	257	607	30	140	2e-28	131	13.28
Locus_3161_Transcript_1/3_Confidence_0.778_Length_1471	gi|109627815|gb|ABG34341.1|	69.98	403	121	5	9	1217	93	475	1e-154	552	27.40
Locus_34322_Transcript_1/1_Confidence_1.000_Length_250	gi|113197785|gb|AAI21775.1|	96.23	53	2	0	29	187	59	111	2e-25	120	21.20
Locus_12922_Transcript_1/1_Confidence_1.000_Length_825	gi|110737140|dbj|BAF00520.1|	80.39	153	30	0	34	492	315	467	3e-66	257	18.55
Locus_16538_Transcript_1/1_Confidence_1.000_Length_482	gi|147844279|emb|CAN80033.1|	54.72	53	24	0	354	196	167	219	2e-08	63.2	11.00
Locus_4088_Transcript_3/7_Confidence_0.118_Length_1025	gi|15227059|ref|NP_178391.1|	55.21	163	63	4	420	878	31	191	1e-33	149	15.90
Locus_1299_Transcript_5/11_Confidence_0.115_Length_333	gi|359485108|ref|XP_002267577.2|	55.67	97	41	1	47	331	6	102	4e-22	108	29.13
Locus_3547_Transcript_2/2_Confidence_1.000_Length_1684	gi|10177334|dbj|BAB10683.1|	50.53	380	174	4	1523	426	58	431	1e-121	362	22.57
Locus_41748_Transcript_1/1_Confidence_1.000_Length_231	gi|110808211|sp|Q2QRX6.2|DRTS_ORYSJ	50.72	69	32	1	31	231	124	192	3e-12	75.9	29.87
Locus_1204_Transcript_3/5_Confidence_0.600_Length_1296	gi|115442227|ref|NP_001045393.1|	67.10	231	75	1	1278	589	54	284	3e-76	291	17.82
Locus_13571_Transcript_2/2_Confidence_1.000_Length_998	gi|115455659|ref|NP_001051430.1|	59.35	123	50	0	998	630	682	804	9e-36	156	12.32
Locus_7589_Transcript_1/1_Confidence_1.000_Length_2388	gi|115456655|ref|NP_001051928.1|	78.15	572	125	1	22	1737	130	700	0.0	874	23.95
Locus_10698_Transcript_1/2_Confidence_1.000_Length_1222	gi|109290432|gb|ABG29422.1|	72.63	369	95	2	126	1214	9	377	1e-153	548	30.20
Locus_3613_Transcript_3/3_Confidence_0.714_Length_303	gi|108709510|gb|ABF97305.1|	68.29	41	13	0	178	300	14	54	2e-09	67.0	13.53
Locus_25224_Transcript_1/2_Confidence_1.000_Length_746	gi|115480615|ref|NP_001063901.1|	54.05	111	48	3	120	443	3	112	9e-30	110	14.88
Locus_13940_Transcript_3/6_Confidence_0.333_Length_1086	gi|10178061|dbj|BAB11425.1|	63.48	178	49	1	107	592	686	863	4e-71	237	16.39
Locus_10448_Transcript_1/2_Confidence_1.000_Length_337	gi|109070115|ref|XP_001099134.1|	56.67	90	39	1	19	288	27	109	5e-24	115	26.71
Locus_30180_Transcript_4/4_Confidence_0.667_Length_622	gi|115465507|ref|NP_001056353.1|	71.74	92	26	0	533	258	409	500	5e-30	135	14.79
Locus_28616_Transcript_1/1_Confidence_1.000_Length_212	gi|115455507|ref|NP_001051354.1|	52.00	50	24	0	9	158	330	379	1e-05	53.9	23.58
Locus_4178_Transcript_1/1_Confidence_1.000_Length_1128	gi|115447521|ref|NP_001047540.1|	80.92	325	62	0	1112	138	3	327	2e-153	547	28.81
Locus_41883_Transcript_2/2_Confidence_1.000_Length_149	gi|122232855|sp|Q2RBN7.1|CLH1_ORYSJ	82.35	34	6	0	109	8	61	94	3e-07	59.3	22.82
Locus_396_Transcript_1/2_Confidence_1.000_Length_1975	gi|109066521|ref|XP_001091520.1|	80.56	468	91	1	1946	543	61	526	0.0	737	23.70
Locus_21999_Transcript_1/2_Confidence_1.000_Length_954	gi|10092277|gb|AAG12690.1|AC025814_14	71.76	131	37	0	294	686	1307	1437	2e-47	195	13.73
Locus_8266_Transcript_1/2_Confidence_1.000_Length_1117	gi|225437170|ref|XP_002280876.1|	53.17	205	93	2	76	681	497	701	5e-16	90.9	18.35
Locus_5385_Transcript_2/2_Confidence_1.000_Length_1157	gi|113477238|ref|YP_723299.1|	64.38	233	83	1	356	1054	5	236	7e-80	303	20.14
Locus_1940_Transcript_4/4_Confidence_0.727_Length_1088	gi|108712099|gb|ABF99894.1|	94.67	150	8	0	178	627	1	150	1e-75	289	13.79
Locus_585_Transcript_2/2_Confidence_1.000_Length_876	gi|113205158|gb|AAX95760.2|	75.44	57	14	0	349	519	125	181	1e-21	109	6.51
Locus_1731_Transcript_2/3_Confidence_0.667_Length_760	gi|1020415|dbj|BAA11136.1|	66.67	33	11	0	547	645	780	812	2e-84	51.2	4.34
Locus_4796_Transcript_6/8_Confidence_0.556_Length_734	gi|118485638|gb|ABK94669.1|	62.50	112	42	2	193	528	13	120	9e-09	65.9	15.26
Locus_9610_Transcript_4/4_Confidence_0.667_Length_2387	gi|168043588|ref|XP_001774266.1|	53.29	334	128	1	1729	812	666	999	4e-115	300	13.99
Locus_5720_Transcript_4/7_Confidence_0.267_Length_822	gi|10178171|dbj|BAB11645.1|	51.60	188	88	1	90	644	295	482	8e-49	199	22.87
Locus_1285_Transcript_2/2_Confidence_1.000_Length_1207	gi|115441881|ref|NP_001045220.1|	58.59	128	53	2	140	523	697	817	3e-29	135	10.60
Locus_33770_Transcript_1/1_Confidence_1.000_Length_247	gi|106879617|emb|CAJ38392.1|	83.78	37	6	0	245	135	107	143	1e-13	80.5	14.98
Locus_3163_Transcript_2/3_Confidence_0.308_Length_1269	gi|116785940|gb|ABK23916.1|	58.67	150	62	1	1000	551	106	250	2e-41	176	11.82
Locus_42975_Transcript_1/1_Confidence_1.000_Length_163	gi|104780240|ref|YP_606738.1|	50.94	53	26	0	3	161	18	70	4e-08	62.4	32.52
Locus_3004_Transcript_4/10_Confidence_0.448_Length_1993	gi|110737487|dbj|BAF00686.1|	62.42	157	56	1	1	462	374	530	3e-55	222	7.88
Locus_7879_Transcript_2/2_Confidence_1.000_Length_1253	gi|11066382|gb|AAG28565.1|AF200325_1	76.85	337	78	0	1218	208	29	365	1e-148	531	26.90
Locus_23972_Transcript_2/2_Confidence_1.000_Length_772	gi|115442343|ref|NP_001045451.1|	72.59	259	69	2	772	2	8	265	5e-101	372	33.55
Locus_20875_Transcript_1/1_Confidence_1.000_Length_303	gi|110278385|dbj|BAE97675.1|	61.62	99	38	0	7	303	50	148	2e-25	119	32.67
Locus_6295_Transcript_2/3_Confidence_0.600_Length_816	gi|102139944|gb|ABF70084.1|	59.80	204	78	2	769	170	755	957	3e-61	233	25.00
Locus_6134_Transcript_1/6_Confidence_0.231_Length_570	gi|109730421|gb|AAI11901.1|	71.11	45	13	0	1	135	373	417	6e-12	75.5	7.89
Locus_25163_Transcript_4/4_Confidence_0.750_Length_789	gi|110743132|dbj|BAE99458.1|	58.93	56	23	0	273	106	262	317	7e-10	69.7	7.10
Locus_34216_Transcript_1/1_Confidence_1.000_Length_439	gi|115466192|ref|NP_001056695.1|	62.07	87	33	0	271	11	46	132	9e-15	84.3	19.82
Locus_2160_Transcript_3/6_Confidence_0.429_Length_1129	gi|113477902|ref|YP_723963.1|	55.07	69	31	1	397	603	39	102	1e-12	79.7	6.11
Locus_12749_Transcript_2/2_Confidence_1.000_Length_800	gi|115361863|gb|ABI95993.1|	54.32	81	35	1	670	434	157	237	3e-18	97.8	10.12
Locus_4400_Transcript_1/3_Confidence_0.500_Length_783	gi|115456828|ref|NP_001052014.1|	57.38	183	78	0	783	235	142	324	5e-51	206	23.37
Locus_9492_Transcript_2/2_Confidence_1.000_Length_1451	gi|110740845|dbj|BAE98519.1|	67.82	174	49	2	829	329	446	619	2e-167	229	11.99
Locus_12043_Transcript_3/3_Confidence_0.700_Length_792	gi|1009720|gb|AAA91034.1|	53.71	175	81	3	4	528	212	381	8e-49	199	22.10
Locus_8546_Transcript_2/4_Confidence_0.333_Length_1476	gi|125564402|gb|EAZ09782.1|	71.04	366	104	5	56	1147	33	371	8e-144	516	24.80
Locus_41027_Transcript_1/1_Confidence_1.000_Length_188	gi|115437738|ref|NP_001043369.1|	64.41	59	21	0	11	187	8	66	3e-14	82.8	31.38
Locus_20772_Transcript_2/2_Confidence_1.000_Length_1293	gi|108708171|gb|ABF95966.1|	62.30	252	93	4	33	782	2325	2566	3e-75	288	19.49
Locus_46970_Transcript_1/1_Confidence_1.000_Length_310	gi|115455257|ref|NP_001051229.1|	54.24	59	25	3	127	297	1	56	6e-09	65.1	19.03
Locus_3350_Transcript_1/2_Confidence_0.500_Length_541	gi|111657042|ref|ZP_01407840.1|	67.21	61	20	0	184	2	1	61	6e-13	78.6	11.28
Locus_47114_Transcript_1/1_Confidence_1.000_Length_199	gi|224088234|ref|XP_002308383.1|	51.79	56	27	1	31	198	43	96	2e-09	66.6	28.14
Locus_4284_Transcript_1/1_Confidence_1.000_Length_555	gi|11225135|gb|AAG32959.1|	69.70	33	10	0	254	156	55	87	2e-11	50.4	5.95
Locus_34848_Transcript_1/1_Confidence_1.000_Length_443	gi|224096578|ref|XP_002310662.1|	50.00	132	62	2	384	1	905	1036	9e-26	120	29.80
Locus_2492_Transcript_1/2_Confidence_1.000_Length_750	gi|109082602|ref|XP_001087364.1|	51.97	152	73	1	5	460	27	175	3e-39	167	20.27
Locus_17913_Transcript_1/1_Confidence_1.000_Length_361	gi|108862506|gb|ABA97168.2|	77.78	36	8	0	182	75	1915	1950	1e-06	57.4	9.97
Locus_12579_Transcript_1/8_Confidence_0.435_Length_1089	gi|110737002|dbj|BAF00456.1|	60.00	85	34	2	606	860	98	175	3e-16	91.7	7.81
Locus_3027_Transcript_1/8_Confidence_0.190_Length_1108	gi|145693992|gb|ABP93696.1|	54.59	229	103	3	421	1104	2	223	1e-55	222	20.67
Locus_1410_Transcript_10/10_Confidence_0.367_Length_1474	gi|10140647|gb|AAG13483.1|AC026758_20	64.21	95	34	2	1468	1184	294	386	3e-25	122	6.45
Locus_7255_Transcript_4/4_Confidence_0.333_Length_1246	gi|108760694|ref|YP_631982.1|	54.91	275	124	0	1160	336	8	282	4e-78	297	22.07
Locus_8859_Transcript_1/1_Confidence_1.000_Length_1633	gi|113476754|ref|YP_722815.1|	60.63	541	205	5	35	1633	1	540	0.0	669	33.13
Locus_19099_Transcript_1/1_Confidence_1.000_Length_936	gi|115441149|ref|NP_001044854.1|	74.49	247	63	0	164	904	7	253	6e-94	349	26.39
Locus_6135_Transcript_2/4_Confidence_0.667_Length_1508	gi|113367142|gb|ABI34628.1|	54.79	146	65	1	163	597	19	164	4e-26	125	9.68
Locus_42702_Transcript_1/1_Confidence_1.000_Length_296	gi|10241607|emb|CAC09582.1|	80.46	87	17	0	31	291	230	316	5e-32	141	29.39
Locus_4243_Transcript_4/7_Confidence_0.294_Length_990	gi|108711198|gb|ABF98993.1|	76.51	149	35	0	989	543	705	853	2e-60	238	15.05
Locus_25046_Transcript_1/1_Confidence_1.000_Length_807	gi|114600242|ref|XP_001145794.1|	69.14	243	73	2	34	756	112	343	4e-93	346	30.11
Locus_14546_Transcript_1/1_Confidence_1.000_Length_698	gi|116789848|gb|ABK25412.1|	73.17	82	22	0	26	271	237	318	1e-29	135	11.75
Locus_2746_Transcript_1/6_Confidence_0.588_Length_1061	gi|115441959|ref|NP_001045259.1|	72.82	195	46	2	190	753	1	195	3e-66	257	18.38
Locus_1711_Transcript_1/2_Confidence_1.000_Length_1237	gi|110226562|gb|ABG56413.1|	62.13	272	103	1	41	856	331	600	5e-90	337	21.99
Locus_14676_Transcript_1/1_Confidence_1.000_Length_857	gi|145357606|ref|NP_195994.3|	50.00	94	47	1	94	375	1	93	6e-19	100	10.97
Locus_11413_Transcript_1/1_Confidence_1.000_Length_684	gi|116830529|gb|ABK28222.1|	51.61	155	75	0	593	129	202	356	8e-40	168	22.66
Locus_15385_Transcript_1/2_Confidence_1.000_Length_1601	gi|115456113|ref|NP_001051657.1|	59.53	341	134	5	1525	515	132	465	4e-106	390	21.30
Locus_22021_Transcript_1/1_Confidence_1.000_Length_378	gi|115468066|ref|NP_001057632.1|	50.00	44	22	0	23	154	387	430	1e-05	54.3	11.64
Locus_11901_Transcript_3/3_Confidence_0.667_Length_853	gi|115436708|ref|NP_001043112.1|	58.55	152	63	0	653	198	42	193	4e-44	183	17.82
Locus_4643_Transcript_5/10_Confidence_0.103_Length_1042	gi|115472841|ref|NP_001060019.1|	74.61	256	63	1	1020	259	184	439	1e-104	385	24.57
Locus_45950_Transcript_1/1_Confidence_1.000_Length_189	gi|110597331|ref|ZP_01385619.1|	62.50	40	15	0	3	122	42	81	7e-07	58.2	21.16
Locus_3602_Transcript_1/3_Confidence_0.667_Length_879	gi|115441971|ref|NP_001045265.1|	57.01	107	46	1	850	530	132	236	6e-30	136	12.17
Locus_7583_Transcript_3/4_Confidence_0.500_Length_826	gi|147835475|emb|CAN66130.1|	66.00	150	48	6	229	669	272	412	2e-35	154	18.16
Locus_6088_Transcript_2/4_Confidence_0.556_Length_743	gi|195604184|gb|ACG23922.1|	54.24	59	27	0	278	454	1	59	2e-08	64.7	7.94
Locus_13820_Transcript_1/1_Confidence_1.000_Length_608	gi|118483734|gb|ABK93760.1|	63.83	47	17	1	66	206	2	47	1e-07	61.6	7.73
Locus_38163_Transcript_1/1_Confidence_1.000_Length_341	gi|108708044|gb|ABF95839.1|	67.65	102	33	0	34	339	183	284	5e-32	141	29.91
Locus_15478_Transcript_2/2_Confidence_1.000_Length_809	gi|115445635|ref|NP_001046597.1|	50.95	210	100	3	800	180	59	241	2e-44	184	25.96
Locus_191_Transcript_2/7_Confidence_0.294_Length_805	gi|115461306|ref|NP_001054253.1|	62.70	126	45	1	183	554	44	169	1e-35	155	15.65
Locus_5604_Transcript_1/2_Confidence_1.000_Length_1777	gi|115462823|ref|NP_001055011.1|	52.02	496	231	8	51	1517	32	523	8e-144	516	27.91
Locus_3328_Transcript_7/8_Confidence_0.455_Length_1393	gi|115479241|ref|NP_001063214.1|	65.00	40	14	0	901	1020	85	124	2e-15	68.2	2.87
Locus_10070_Transcript_2/3_Confidence_0.625_Length_1180	gi|110736278|dbj|BAF00109.1|	76.64	304	71	1	19	930	488	790	4e-134	483	25.76
Locus_3413_Transcript_4/9_Confidence_0.333_Length_593	gi|115454651|ref|NP_001050926.1|	58.76	97	40	1	167	457	38	133	1e-23	114	16.36
Locus_5762_Transcript_1/3_Confidence_0.667_Length_972	gi|109103212|ref|XP_001087029.1|	67.68	198	64	0	949	356	17	214	8e-63	246	20.37
Locus_5480_Transcript_1/1_Confidence_1.000_Length_1515	gi|113475518|ref|YP_721579.1|	53.05	164	77	0	715	224	3	166	2e-41	176	10.83
Locus_6175_Transcript_4/4_Confidence_0.625_Length_2590	gi|15236546|ref|NP_194913.1|	53.02	447	206	4	39	1367	666	1112	2e-124	452	17.26
Locus_2005_Transcript_6/7_Confidence_0.167_Length_807	gi|147767805|emb|CAN62456.1|	50.84	179	86	3	806	276	590	766	3e-35	154	22.18
Locus_3472_Transcript_1/2_Confidence_1.000_Length_1415	gi|115451783|ref|NP_001049492.1|	90.64	342	32	0	1415	390	254	595	1e-147	528	24.17
Locus_8578_Transcript_3/4_Confidence_0.500_Length_368	gi|108798037|ref|YP_638234.1|	50.00	46	23	0	188	325	251	296	2e-06	56.6	12.50
Locus_25368_Transcript_1/1_Confidence_1.000_Length_332	gi|115465619|ref|NP_001056409.1|	59.14	93	38	0	54	332	94	186	4e-27	125	28.01
Locus_6773_Transcript_7/7_Confidence_0.684_Length_2551	gi|10434110|dbj|BAB14134.1|	64.24	151	54	1	1870	1418	224	373	7e-48	198	5.92
Locus_9069_Transcript_5/5_Confidence_0.667_Length_695	gi|18423537|ref|NP_568796.1|	84.62	52	8	0	34	189	1	52	5e-08	63.2	7.48
Locus_1928_Transcript_3/3_Confidence_0.571_Length_903	gi|224131306|ref|XP_002328506.1|	54.12	85	39	1	201	455	328	411	5e-14	84.0	9.41
Locus_26461_Transcript_1/1_Confidence_1.000_Length_144	gi|108710973|gb|ABF98768.1|	72.92	48	13	0	144	1	124	171	1e-15	87.0	33.33
Locus_16150_Transcript_1/1_Confidence_1.000_Length_662	gi|224054200|ref|XP_002298141.1|	59.38	64	26	0	96	287	265	328	3e-14	83.6	9.67
Locus_41389_Transcript_1/1_Confidence_1.000_Length_144	gi|449436020|ref|XP_004135792.1|	82.14	28	5	0	114	31	427	454	1e-05	53.9	19.44
Locus_16720_Transcript_2/4_Confidence_0.700_Length_1339	gi|108711626|gb|ABF99421.1|	75.15	165	33	2	1309	839	90	254	9e-46	190	12.32
Locus_1631_Transcript_4/4_Confidence_0.500_Length_2512	gi|10140763|gb|AAG13594.1|AC051633_10	53.68	231	107	2	2131	1439	30	256	3e-85	243	9.20
Locus_1961_Transcript_1/3_Confidence_0.667_Length_1888	gi|110740131|dbj|BAF01965.1|	71.40	507	144	3	1883	366	281	776	0.0	661	26.85
Locus_2160_Transcript_2/6_Confidence_0.571_Length_980	gi|115465347|ref|NP_001056273.1|	60.00	185	66	2	80	610	1	185	2e-54	218	18.88
Locus_6795_Transcript_2/4_Confidence_0.250_Length_551	gi|10445209|gb|AAG16628.1|	63.10	168	62	2	504	1	5	157	1e-49	200	30.49
Locus_47894_Transcript_1/1_Confidence_1.000_Length_449	gi|218191417|gb|EEC73844.1|	69.70	66	20	0	410	213	105	170	1e-21	107	14.70
Locus_13078_Transcript_1/2_Confidence_1.000_Length_1109	gi|110931792|gb|ABH02895.1|	58.10	105	44	0	236	550	16	120	2e-22	112	9.47
Locus_9819_Transcript_4/5_Confidence_0.400_Length_803	gi|224139858|ref|XP_002323311.1|	60.61	33	13	0	387	485	17	49	2e-07	50.1	4.11
Locus_11648_Transcript_1/1_Confidence_1.000_Length_1172	gi|147801939|emb|CAN70618.1|	67.37	380	124	0	1172	33	447	826	3e-142	510	32.42
Locus_4685_Transcript_1/4_Confidence_0.400_Length_168	gi|116783065|gb|ABK22781.1|	90.32	31	3	0	1	93	35	65	1e-06	57.8	18.45
Locus_3791_Transcript_10/10_Confidence_0.259_Length_1044	gi|108711940|gb|ABF99735.1|	50.92	218	107	1	7	660	149	365	2e-60	238	20.88
Locus_48170_Transcript_1/1_Confidence_1.000_Length_169	gi|255551092|ref|XP_002516594.1|	70.18	57	15	1	167	3	1667	1723	4e-06	55.8	33.73
Locus_13446_Transcript_1/1_Confidence_1.000_Length_335	gi|115463737|ref|NP_001055468.1|	81.25	32	6	0	217	312	510	541	2e-06	56.6	9.55
Locus_34916_Transcript_3/3_Confidence_0.714_Length_835	gi|147792812|emb|CAN68806.1|	57.06	163	67	7	23	502	488	640	7e-41	172	19.52
Locus_6437_Transcript_2/2_Confidence_1.000_Length_787	gi|12325152|gb|AAG52528.1|AC016662_22	53.01	83	39	0	156	404	602	684	2e-15	88.2	10.55
Locus_1277_Transcript_3/4_Confidence_0.727_Length_693	gi|108712201|gb|ABF99996.1|	65.31	49	17	0	6	152	49	97	2e-07	61.2	7.07
Locus_12389_Transcript_1/1_Confidence_1.000_Length_319	gi|115455013|ref|NP_001051107.1|	51.49	101	47	2	1	297	170	267	4e-20	102	31.66
Locus_12127_Transcript_4/4_Confidence_0.700_Length_1656	gi|115461218|ref|NP_001054209.1|	55.49	173	77	0	255	773	6	178	2e-38	166	10.45
Locus_11925_Transcript_4/4_Confidence_0.636_Length_1123	gi|115458248|ref|NP_001052724.1|	56.50	331	144	3	50	1042	2	308	1e-107	395	29.47
Locus_23703_Transcript_1/1_Confidence_1.000_Length_325	gi|10440888|gb|AAG16878.1|AF003249_1	50.53	95	46	1	1	282	792	886	1e-16	90.9	29.23
Locus_10195_Transcript_3/9_Confidence_0.364_Length_1435	gi|125562216|gb|EAZ07664.1|	51.52	66	32	0	224	27	33	98	6e-11	74.7	4.60
Locus_3995_Transcript_1/1_Confidence_1.000_Length_291	gi|10176989|dbj|BAB10221.1|	61.96	92	35	1	2	277	238	327	8e-30	134	31.62
Locus_3267_Transcript_1/4_Confidence_0.375_Length_1209	gi|100801746|emb|CAK24967.1|	87.33	363	46	0	31	1119	152	514	0.0	664	30.02
Locus_9637_Transcript_4/5_Confidence_0.231_Length_1024	gi|115468206|ref|NP_001057702.1|	50.69	288	142	1	6	869	375	660	8e-82	309	28.12
Locus_40909_Transcript_1/1_Confidence_1.000_Length_210	gi|115456435|ref|NP_001051818.1|	51.47	68	32	1	10	210	20	87	2e-09	66.6	32.38
Locus_25696_Transcript_1/1_Confidence_1.000_Length_244	gi|108864433|gb|ABG22497.1|	81.82	66	12	0	225	28	236	301	3e-25	119	27.05
Locus_5697_Transcript_1/8_Confidence_0.368_Length_784	gi|108707168|gb|ABF94963.1|	50.79	191	91	3	2	565	316	500	9e-42	175	24.36
Locus_4020_Transcript_6/6_Confidence_0.500_Length_1544	gi|108706855|gb|ABF94650.1|	54.14	399	181	3	1521	331	120	485	7e-103	380	25.84
Locus_29711_Transcript_1/1_Confidence_1.000_Length_176	gi|224059616|ref|XP_002299935.1|	57.14	56	21	1	4	162	97	152	2e-06	56.6	31.82
Locus_6304_Transcript_2/4_Confidence_0.500_Length_1186	gi|106636058|gb|ABF82231.1|	55.17	87	39	1	39	299	133	214	3e-12	78.6	7.34
Locus_4138_Transcript_3/4_Confidence_0.222_Length_1090	gi|115452997|ref|NP_001050099.1|	51.34	187	90	2	30	587	30	214	2e-48	198	17.16
Locus_23161_Transcript_2/2_Confidence_0.444_Length_368	gi|186478567|ref|NP_001117299.1|	63.64	33	12	0	330	232	5	37	5e-06	55.5	8.97
Locus_28958_Transcript_1/1_Confidence_1.000_Length_737	gi|115455095|ref|NP_001051148.1|	62.68	142	53	1	278	703	1	139	2e-40	171	19.27
Locus_4482_Transcript_1/4_Confidence_0.600_Length_1367	gi|108705759|gb|ABF93554.1|	67.27	330	106	1	208	1191	35	364	4e-119	434	24.14
Locus_31066_Transcript_1/1_Confidence_1.000_Length_862	gi|110738595|dbj|BAF01223.1|	60.89	202	79	0	695	90	369	570	4e-84	268	23.43
Locus_1642_Transcript_6/7_Confidence_0.450_Length_490	gi|113869220|ref|YP_727709.1|	52.54	59	28	0	160	336	105	163	3e-15	65.1	12.04
Locus_8071_Transcript_3/7_Confidence_0.267_Length_1041	gi|115436232|ref|NP_001042874.1|	66.67	102	33	1	824	522	1	102	6e-36	157	9.80
Locus_27912_Transcript_1/3_Confidence_0.818_Length_480	gi|302172567|gb|ADK98121.1|	92.59	27	2	0	480	400	87	113	1e-05	53.9	5.62
Locus_9941_Transcript_1/1_Confidence_1.000_Length_918	gi|11022877|gb|AAG26170.1|	64.29	56	8	1	842	711	9	64	6e-14	70.5	6.10
Locus_23516_Transcript_1/3_Confidence_0.600_Length_443	gi|15451259|dbj|BAB64529.1|	56.45	124	54	0	72	443	210	333	2e-38	163	27.99
Locus_13379_Transcript_1/1_Confidence_1.000_Length_876	gi|115434444|ref|NP_001041980.1|	61.59	164	59	2	95	574	468	631	2e-42	177	18.72
Locus_3429_Transcript_1/1_Confidence_1.000_Length_702	gi|10120798|pdb|1F8A|B	57.14	77	33	0	661	431	85	161	2e-16	90.9	10.97
Locus_25072_Transcript_1/1_Confidence_1.000_Length_569	gi|112180611|gb|AAH56312.2|	59.82	112	45	1	560	225	4	114	5e-30	135	19.68
Locus_19551_Transcript_1/1_Confidence_1.000_Length_1426	gi|115450052|ref|NP_001048627.1|	69.76	463	128	5	29	1381	360	815	0.0	662	32.47
Locus_3760_Transcript_6/6_Confidence_0.643_Length_1372	gi|110346532|emb|CAJ85788.1|	79.83	119	24	0	1342	986	161	279	3e-49	201	8.67
Locus_4635_Transcript_3/10_Confidence_0.160_Length_1403	gi|115485009|ref|NP_001067648.1|	52.11	284	116	7	32	823	137	418	1e-68	266	20.24
Locus_5153_Transcript_8/10_Confidence_0.552_Length_1660	gi|147839714|emb|CAN70560.1|	58.74	538	182	4	100	1593	81	617	2e-172	605	32.41
Locus_36669_Transcript_1/7_Confidence_0.455_Length_146	gi|320031193|gb|EFW13179.1|	70.83	48	14	0	3	146	38	85	6e-10	68.6	32.88
Locus_5651_Transcript_2/3_Confidence_0.667_Length_1395	gi|147800946|emb|CAN75565.1|	61.54	364	123	1	1366	326	462	825	4e-118	430	26.09
Locus_38455_Transcript_1/1_Confidence_1.000_Length_200	gi|115385984|ref|XP_001209532.1|	65.52	58	20	0	199	26	97	154	7e-13	78.2	29.00
Locus_8287_Transcript_1/1_Confidence_1.000_Length_1047	gi|115472217|ref|NP_001059707.1|	59.43	212	85	2	911	279	32	239	9e-50	202	20.25
Locus_11879_Transcript_2/2_Confidence_1.000_Length_1347	gi|470112641|ref|XP_004292540.1|	51.39	72	35	2	920	705	80	147	3e-06	58.9	5.35
Locus_35282_Transcript_1/3_Confidence_0.429_Length_310	gi|15241093|ref|NP_195813.1|	59.57	47	19	0	56	196	390	436	1e-11	58.5	15.16
Locus_15012_Transcript_1/1_Confidence_1.000_Length_1781	gi|10178101|dbj|BAB11488.1|	59.21	407	165	2	1583	366	243	639	1e-122	446	22.85
Locus_4852_Transcript_1/3_Confidence_0.636_Length_791	gi|115483596|ref|NP_001065468.1|	73.42	79	21	0	754	518	363	441	3e-22	110	9.99
Locus_17202_Transcript_1/2_Confidence_1.000_Length_793	gi|108711773|gb|ABF99568.1|	61.58	177	35	3	84	515	126	302	1e-43	182	22.32
Locus_28803_Transcript_2/2_Confidence_1.000_Length_745	gi|108710127|gb|ABF97922.1|	69.51	223	68	0	77	745	9	231	8e-88	328	29.93
Locus_1080_Transcript_3/4_Confidence_0.556_Length_1598	gi|10241605|emb|CAC09581.1|	54.04	272	89	2	28	735	85	356	3e-77	295	17.02
Locus_29872_Transcript_1/1_Confidence_1.000_Length_139	gi|147856145|emb|CAN82435.1|	55.32	47	20	1	2	139	1098	1144	1e-05	54.3	33.81
Locus_3117_Transcript_1/3_Confidence_0.300_Length_1143	gi|110739422|dbj|BAF01621.1|	69.90	103	31	0	739	1047	1	103	2e-33	148	9.01
Locus_817_Transcript_1/5_Confidence_0.615_Length_924	gi|110931752|gb|ABH02875.1|	50.50	200	97	4	891	298	290	479	1e-41	175	21.65
Locus_313_Transcript_4/4_Confidence_0.667_Length_1886	gi|110741211|dbj|BAF02156.1|	71.88	512	135	9	1809	301	10	504	0.0	679	27.15
Locus_19784_Transcript_1/1_Confidence_1.000_Length_548	gi|115521909|gb|ABJ09421.1|	60.00	45	18	1	3	137	80	120	1e-05	54.3	8.21
Locus_5134_Transcript_3/3_Confidence_0.667_Length_1484	gi|110226562|gb|ABG56413.1|	53.22	342	157	2	16	1032	893	1234	4e-96	353	23.05
Locus_15266_Transcript_1/7_Confidence_0.667_Length_411	gi|108707710|gb|ABF95505.1|	77.27	44	10	0	202	333	5	48	3e-12	76.3	10.71
Locus_9445_Transcript_2/2_Confidence_1.000_Length_302	gi|255589942|ref|XP_002535131.1|	51.47	68	33	2	56	259	378	435	4e-07	58.9	22.52
Locus_12934_Transcript_3/3_Confidence_0.846_Length_1452	gi|110962429|gb|ABH03083.1|	51.07	421	198	6	1452	214	89	497	1e-118	432	28.99
Locus_3425_Transcript_1/3_Confidence_0.500_Length_1364	gi|115478643|ref|NP_001062915.1|	65.11	364	126	2	22	1110	104	466	7e-144	516	26.69
Locus_31541_Transcript_1/1_Confidence_1.000_Length_186	gi|124359209|gb|ABN05720.1|	50.98	51	25	0	153	1	120	170	2e-06	57.0	27.42
Locus_23411_Transcript_1/1_Confidence_1.000_Length_584	gi|10172610|dbj|BAB01414.1|	72.87	188	51	0	3	566	506	693	3e-76	289	32.19
Locus_10725_Transcript_1/1_Confidence_1.000_Length_1541	gi|10140774|gb|AAG13605.1|AC051633_21	78.11	370	80	1	14	1120	151	520	6e-169	599	24.01
Locus_11459_Transcript_1/2_Confidence_1.000_Length_569	gi|115471953|ref|NP_001059575.1|	59.22	179	73	0	31	567	46	224	1e-58	230	31.46
Locus_8071_Transcript_5/7_Confidence_0.600_Length_1535	gi|115463435|ref|NP_001055317.1|	69.55	289	87	1	1315	452	8	296	9e-122	442	18.83
Locus_24127_Transcript_1/1_Confidence_1.000_Length_172	gi|10178061|dbj|BAB11425.1|	66.67	48	16	0	145	2	569	616	2e-10	69.7	27.91
Locus_15149_Transcript_1/1_Confidence_1.000_Length_1326	gi|115449777|ref|NP_001048550.1|	54.67	353	156	3	1224	178	107	458	3e-101	374	26.62
Locus_45537_Transcript_1/1_Confidence_1.000_Length_169	gi|10242314|gb|AAG15379.1|AF293653_1	65.91	44	15	1	132	1	4	45	6e-07	58.5	26.04
Locus_4522_Transcript_1/1_Confidence_1.000_Length_1572	gi|115470627|ref|NP_001058912.1|	60.55	403	146	3	1431	262	1	403	5e-145	520	25.64
Locus_4861_Transcript_1/2_Confidence_1.000_Length_1691	gi|10140768|gb|AAG13599.1|AC051633_15	73.17	287	76	1	1683	826	92	378	6e-122	443	16.97
Locus_1577_Transcript_5/7_Confidence_0.190_Length_725	gi|145323724|ref|NP_001077451.1|	61.90	42	15	1	346	468	74	115	9e-06	55.8	5.79
Locus_16716_Transcript_3/3_Confidence_0.600_Length_1405	gi|10177437|dbj|BAB10670.1|	78.25	377	82	0	32	1162	36	412	7e-161	572	26.83
Locus_9824_Transcript_1/1_Confidence_1.000_Length_1123	gi|11022651|dbj|BAB17025.1|	62.07	58	22	0	1117	944	155	212	9e-16	90.1	5.16
Locus_21836_Transcript_1/1_Confidence_1.000_Length_177	gi|440136345|gb|AGB85033.1|	75.61	41	10	1	55	177	3	42	5e-06	55.5	23.16
Locus_2208_Transcript_1/2_Confidence_1.000_Length_983	gi|115461454|ref|NP_001054327.1|	60.14	148	53	2	965	540	543	690	3e-45	187	15.06
Locus_11461_Transcript_4/7_Confidence_0.500_Length_1049	gi|145323794|ref|NP_001077486.1|	53.69	203	76	3	866	312	1	202	7e-53	213	19.35
Locus_913_Transcript_1/2_Confidence_1.000_Length_1619	gi|115470737|ref|NP_001058967.1|	51.81	83	40	0	21	269	672	754	2e-12	80.1	5.13
Locus_45084_Transcript_1/1_Confidence_1.000_Length_303	gi|164657452|ref|XP_001729852.1|	54.76	84	38	0	275	24	376	459	2e-17	93.6	27.72
Locus_18017_Transcript_1/1_Confidence_1.000_Length_1754	gi|15221982|ref|NP_173360.1|	53.14	525	245	1	1602	31	15	539	5e-150	534	29.93
Locus_17933_Transcript_3/3_Confidence_0.600_Length_1570	gi|148906028|gb|ABR16173.1|	51.56	128	59	2	131	505	134	255	2e-26	125	8.15
Locus_23720_Transcript_1/2_Confidence_1.000_Length_584	gi|115456381|ref|NP_001051791.1|	50.22	227	80	1	584	3	126	352	1e-51	207	38.87
Locus_6640_Transcript_1/3_Confidence_0.333_Length_967	gi|10176897|dbj|BAB10129.1|	56.66	293	125	3	967	95	97	386	1e-86	325	30.30
Locus_7093_Transcript_1/1_Confidence_1.000_Length_1253	gi|115484737|ref|NP_001067512.1|	71.76	340	93	1	1237	227	5	344	3e-136	490	27.13
Locus_44_Transcript_2/4_Confidence_0.700_Length_859	gi|115489534|ref|NP_001067254.1|	71.67	60	17	0	495	674	1	60	2e-16	91.7	6.98
Locus_22327_Transcript_1/1_Confidence_1.000_Length_301	gi|115398970|ref|XP_001215074.1|	73.08	52	13	1	301	149	251	302	3e-14	82.8	17.28
Locus_23052_Transcript_2/3_Confidence_0.429_Length_1370	gi|125551387|gb|EAY97096.1|	51.69	178	86	2	491	1024	4	176	8e-37	160	12.99
Locus_4177_Transcript_1/1_Confidence_1.000_Length_465	gi|125562216|gb|EAZ07664.1|	70.45	44	12	1	361	233	287	330	1e-09	67.4	9.46
Locus_12193_Transcript_5/5_Confidence_0.611_Length_1702	gi|115468482|ref|NP_001057840.1|	83.58	67	11	0	239	439	18	84	3e-13	82.8	3.94
Locus_29057_Transcript_1/1_Confidence_1.000_Length_264	gi|10176927|dbj|BAB10171.1|	53.85	78	35	1	33	263	299	376	2e-12	76.6	29.55
Locus_1082_Transcript_2/4_Confidence_0.600_Length_1440	gi|10445217|gb|AAG16636.1|	56.17	381	167	3	37	1179	49	421	2e-121	441	26.46
Locus_2881_Transcript_2/5_Confidence_0.636_Length_563	gi|115486829|ref|NP_001068558.1|	80.70	57	10	1	563	396	68	124	1e-17	94.4	10.12
Locus_7992_Transcript_2/2_Confidence_1.000_Length_1027	gi|145358992|ref|NP_199623.2|	54.23	201	92	0	100	702	927	1127	4e-52	210	19.57
Locus_39933_Transcript_1/1_Confidence_1.000_Length_160	gi|110740804|dbj|BAE98499.1|	66.67	39	13	0	28	144	810	848	4e-09	65.9	24.38
Locus_2631_Transcript_2/5_Confidence_0.636_Length_1446	gi|113196591|gb|ABI31652.1|	80.90	267	51	0	186	986	1	267	4e-102	377	18.46
Locus_21920_Transcript_4/4_Confidence_0.667_Length_682	gi|115477238|ref|NP_001062215.1|	97.14	70	2	0	680	471	48	117	1e-21	108	10.26
Locus_28358_Transcript_1/1_Confidence_1.000_Length_294	gi|115389736|ref|XP_001212373.1|	68.12	69	22	0	3	209	273	341	1e-18	97.1	23.47
Locus_17241_Transcript_1/2_Confidence_1.000_Length_1013	gi|115480587|ref|NP_001063887.1|	52.38	210	100	1	762	133	251	428	2e-58	231	20.73
Locus_13275_Transcript_1/1_Confidence_1.000_Length_1135	gi|115457728|ref|NP_001052464.1|	59.09	352	143	3	36	1088	158	504	1e-117	428	31.01
Locus_11981_Transcript_1/2_Confidence_1.000_Length_675	gi|115466254|ref|NP_001056726.1|	66.67	60	20	0	553	374	21	80	6e-17	92.8	8.89
Locus_2190_Transcript_3/3_Confidence_0.500_Length_1228	gi|158324012|gb|ABW34442.1|	58.95	95	28	3	607	356	238	332	4e-21	108	7.74
Locus_8624_Transcript_1/1_Confidence_1.000_Length_1349	gi|108706126|gb|ABF93921.1|	58.68	438	181	2	1316	3	122	546	6e-158	562	32.47
Locus_6269_Transcript_1/1_Confidence_1.000_Length_167	gi|108707871|gb|ABF95666.1|	64.58	48	17	0	167	24	810	857	3e-11	72.8	28.74
Locus_5030_Transcript_3/5_Confidence_0.455_Length_1337	gi|115441261|ref|NP_001044910.1|	53.49	372	127	5	9	986	78	448	3e-99	367	27.82
Locus_9394_Transcript_2/5_Confidence_0.667_Length_1143	gi|110288712|gb|ABB46958.2|	72.41	319	81	2	54	989	46	363	1e-121	441	27.91
Locus_1033_Transcript_4/4_Confidence_0.429_Length_1174	gi|1071660|emb|CAA63710.1|	62.41	290	109	1	37	906	25	312	1e-95	355	24.70
Locus_5450_Transcript_2/7_Confidence_0.625_Length_3253	gi|115468148|ref|NP_001057673.1|	64.63	229	81	2	289	975	1354	1579	2e-70	273	7.04
Locus_1848_Transcript_6/7_Confidence_0.333_Length_1077	gi|107021768|ref|YP_620095.1|	56.36	165	69	3	106	591	28	190	5e-42	177	15.32
Locus_18637_Transcript_1/1_Confidence_1.000_Length_649	gi|147867364|emb|CAN79001.1|	52.74	201	95	4	17	619	9	199	9e-46	188	30.97
Locus_10487_Transcript_1/2_Confidence_1.000_Length_1020	gi|108796734|ref|YP_636493.1|	57.95	176	74	0	278	805	4	179	4e-57	227	17.25
Locus_6589_Transcript_2/5_Confidence_0.100_Length_543	gi|10439979|dbj|BAB15614.1|	53.37	178	83	1	542	9	88	264	7e-46	187	32.78
Locus_24675_Transcript_1/1_Confidence_1.000_Length_685	gi|115441251|ref|NP_001044905.1|	72.59	135	34	1	33	428	82	216	9e-52	208	19.71
Locus_1766_Transcript_2/2_Confidence_1.000_Length_943	gi|225464902|ref|XP_002274217.1|	50.83	120	59	3	181	540	42	156	1e-21	108	12.73
Locus_4814_Transcript_1/5_Confidence_0.545_Length_1413	gi|110743793|dbj|BAE99732.1|	74.91	271	68	1	247	1059	1	269	2e-108	398	19.18
Locus_2916_Transcript_1/1_Confidence_1.000_Length_1064	gi|109075664|ref|XP_001085841.1|	53.36	223	104	2	110	778	1	208	2e-47	195	20.96
Locus_24372_Transcript_1/5_Confidence_0.643_Length_593	gi|115442135|ref|NP_001045347.1|	57.46	181	77	1	1	543	490	669	3e-51	206	30.52
Locus_64_Transcript_1/7_Confidence_0.500_Length_2732	gi|108706541|gb|ABF94336.1|	73.35	424	113	0	932	2203	71	494	2e-175	622	15.52
Locus_3616_Transcript_1/2_Confidence_1.000_Length_750	gi|110742636|dbj|BAE99230.1|	60.00	70	28	0	698	489	200	269	6e-19	99.8	9.33
Locus_19271_Transcript_1/4_Confidence_0.375_Length_384	gi|15229432|ref|NP_191902.1|	57.63	59	25	2	173	349	307	354	8e-06	54.7	15.36
Locus_489_Transcript_2/10_Confidence_0.185_Length_1456	gi|115456475|ref|NP_001051838.1|	62.25	151	55	1	553	999	68	218	1e-37	163	10.37
Locus_13877_Transcript_3/3_Confidence_0.500_Length_515	gi|14485567|gb|AAK63008.1|AF320024_1	51.30	154	75	0	513	52	97	250	2e-39	166	29.90
Locus_12252_Transcript_1/2_Confidence_1.000_Length_1023	gi|115449257|ref|NP_001048408.1|	60.96	228	81	2	1022	363	298	525	2e-72	278	22.29
Locus_12323_Transcript_2/5_Confidence_0.182_Length_703	gi|147866071|emb|CAN78826.1|	63.64	110	40	0	669	340	839	948	2e-30	137	15.65
Locus_31637_Transcript_1/4_Confidence_0.500_Length_400	gi|108864402|gb|ABA93815.2|	69.81	53	16	0	3	161	222	274	8e-09	64.7	13.25
Locus_1541_Transcript_1/2_Confidence_1.000_Length_833	gi|147795295|emb|CAN64993.1|	63.39	112	40	1	195	527	57	168	2e-35	154	13.45
Locus_1288_Transcript_1/2_Confidence_1.000_Length_1247	gi|115448027|ref|NP_001047793.1|	95.54	359	16	0	103	1179	1	359	0.0	647	28.79
Locus_41257_Transcript_1/1_Confidence_1.000_Length_219	gi|147780450|emb|CAN70370.1|	64.38	73	26	1	1	219	144	201	3e-08	62.8	33.33
Locus_667_Transcript_7/10_Confidence_0.273_Length_821	gi|115440863|ref|NP_001044711.1|	60.74	163	63	2	790	305	6	167	4e-50	203	19.85
Locus_5691_Transcript_8/10_Confidence_0.320_Length_970	gi|115446769|ref|NP_001047164.1|	56.52	69	30	0	777	571	32	100	1e-12	79.7	7.11
Locus_30401_Transcript_1/1_Confidence_1.000_Length_144	gi|108864658|gb|ABG22578.1|	77.78	36	8	0	125	18	768	803	4e-09	65.5	25.00
Locus_4673_Transcript_4/4_Confidence_0.625_Length_1531	gi|108707340|gb|ABF95135.1|	77.78	99	22	0	298	594	38	136	5e-30	138	6.47
Locus_2689_Transcript_1/6_Confidence_0.308_Length_921	gi|147827158|emb|CAN66468.1|	61.45	179	64	1	895	374	186	364	4e-53	213	19.44
Locus_9247_Transcript_3/8_Confidence_0.348_Length_763	gi|110743937|dbj|BAE99802.1|	59.26	162	64	2	539	60	195	356	2e-47	194	21.23
Locus_2526_Transcript_2/3_Confidence_0.667_Length_1052	gi|110671510|gb|ABG82006.1|	66.67	87	29	2	512	772	131	214	1e-23	115	8.27
Locus_9504_Transcript_3/4_Confidence_0.583_Length_621	gi|115474555|ref|NP_001060874.1|	61.02	59	23	0	3	179	80	138	4e-09	66.6	9.50
Locus_10129_Transcript_4/4_Confidence_0.667_Length_1593	gi|115435942|ref|NP_001042729.1|	71.37	234	67	1	1303	602	71	303	8e-89	333	14.69
Locus_732_Transcript_6/7_Confidence_0.474_Length_1518	gi|115437172|ref|NP_001043229.1|	55.13	234	105	2	2	703	145	374	2e-67	262	15.42
Locus_5379_Transcript_1/2_Confidence_1.000_Length_1390	gi|115453011|ref|NP_001050106.1|	62.91	213	79	1	53	691	659	870	1e-71	276	15.32
Locus_11190_Transcript_2/5_Confidence_0.667_Length_1231	gi|147856413|emb|CAN82500.1|	59.06	276	113	4	32	859	1147	1408	4e-89	333	22.42
Locus_8748_Transcript_2/2_Confidence_1.000_Length_1288	gi|115465926|ref|NP_001056562.1|	79.11	225	45	1	1287	619	6	230	2e-64	251	17.47
Locus_9378_Transcript_4/6_Confidence_0.688_Length_1579	gi|110739345|dbj|BAF01585.1|	52.80	125	59	0	42	416	286	410	4e-31	141	7.92
Locus_32159_Transcript_1/1_Confidence_1.000_Length_345	gi|115478965|ref|NP_001063076.1|	70.18	57	17	0	173	343	4	60	3e-13	79.3	16.52
Locus_6087_Transcript_1/2_Confidence_1.000_Length_1046	gi|115388093|ref|XP_001211552.1|	58.14	86	36	0	35	292	1	86	5e-59	117	8.22
Locus_9794_Transcript_2/2_Confidence_1.000_Length_451	gi|115440671|ref|NP_001044615.1|	83.61	61	10	0	437	255	55	115	2e-19	100	13.53
Locus_3221_Transcript_5/7_Confidence_0.286_Length_1286	gi|115482004|ref|NP_001064595.1|	65.66	99	34	0	1155	859	237	335	6e-28	130	7.70
Locus_85_Transcript_9/10_Confidence_0.333_Length_1035	gi|102139948|gb|ABF70088.1|	62.12	132	50	3	990	595	18	144	2e-32	145	12.75
Locus_7144_Transcript_6/6_Confidence_0.222_Length_1220	gi|225424343|ref|XP_002284860.1|	51.52	328	126	9	1011	127	1	323	3e-73	281	26.89
Locus_12079_Transcript_1/2_Confidence_1.000_Length_669	gi|10177019|dbj|BAB10257.1|	92.40	171	13	0	110	622	1	171	2e-93	330	25.56
Locus_10200_Transcript_5/6_Confidence_0.353_Length_306	gi|108862158|gb|ABA95738.2|	78.57	42	9	0	11	136	232	273	4e-12	75.5	13.73
Locus_6321_Transcript_5/5_Confidence_0.722_Length_893	gi|115462173|ref|NP_001054686.1|	69.23	117	36	0	213	563	30	146	2e-38	165	13.10
Locus_1396_Transcript_1/1_Confidence_1.000_Length_733	gi|115445629|ref|NP_001046594.1|	53.26	92	43	0	278	3	3	94	3e-24	117	12.55
Locus_2234_Transcript_4/6_Confidence_0.125_Length_466	gi|10176967|dbj|BAB10185.1|	55.65	115	50	2	32	373	29	138	2e-28	129	24.68
Locus_25171_Transcript_1/1_Confidence_1.000_Length_370	gi|147821100|emb|CAN70963.1|	67.39	46	15	0	286	149	271	316	2e-15	69.7	12.43
Locus_7853_Transcript_8/8_Confidence_0.471_Length_1683	gi|110738575|dbj|BAF01213.1|	53.25	77	36	0	1159	929	2	78	7e-17	94.7	4.58
Locus_7246_Transcript_2/6_Confidence_0.583_Length_1554	gi|10086500|gb|AAG12560.1|AC007797_20	61.24	387	150	4	1	1161	69	445	1e-135	489	24.90
Locus_384_Transcript_1/5_Confidence_0.533_Length_1379	gi|10799093|gb|AAG23179.1|AF299050_1	84.81	283	43	1	141	989	1	281	1e-139	502	20.52
Locus_1161_Transcript_2/2_Confidence_1.000_Length_1307	gi|186506576|ref|NP_181460.3|	53.47	245	98	3	2	688	504	742	4e-48	197	18.75
Locus_789_Transcript_1/3_Confidence_0.500_Length_1041	gi|115447435|ref|NP_001047497.1|	52.12	330	152	4	1035	64	17	343	8e-77	292	31.70
Locus_8769_Transcript_1/3_Confidence_0.667_Length_1098	gi|115480009|ref|NP_001063598.1|	52.86	140	63	2	1060	650	85	224	5e-11	74.3	12.75
Locus_566_Transcript_4/4_Confidence_0.700_Length_1818	gi|10439505|dbj|BAB15509.1|	72.46	403	111	0	231	1439	54	456	4e-165	587	22.17
Locus_8190_Transcript_2/4_Confidence_0.667_Length_690	gi|115443807|ref|NP_001045683.1|	58.88	107	40	2	31	339	36	142	2e-26	124	15.51
Locus_9287_Transcript_3/3_Confidence_0.714_Length_2487	gi|115435438|ref|NP_001042477.1|	50.93	214	97	3	2456	1839	140	353	2e-51	209	8.60
Locus_15424_Transcript_2/4_Confidence_0.727_Length_1898	gi|10177110|dbj|BAB10400.1|	53.33	285	133	2	33	887	906	1184	1e-76	293	15.02
Locus_5430_Transcript_2/2_Confidence_1.000_Length_585	gi|470122947|ref|XP_004297498.1|	51.72	87	42	1	55	315	39	124	7e-06	55.5	14.87
Locus_12536_Transcript_4/6_Confidence_0.722_Length_1010	gi|224122898|ref|XP_002330391.1|	57.32	164	63	4	155	625	552	714	3e-10	60.8	16.24
Locus_54_Transcript_9/10_Confidence_0.192_Length_765	gi|147822457|emb|CAN66205.1|	60.00	50	20	0	218	367	21	70	1e-08	65.5	6.54
Locus_14741_Transcript_1/1_Confidence_1.000_Length_2480	gi|1020415|dbj|BAA11136.1|	65.30	778	268	7	2417	90	53	812	0.0	1045	31.37
Locus_7176_Transcript_5/5_Confidence_0.538_Length_2106	gi|115437620|ref|NP_001043340.1|	70.21	433	129	1	1899	601	1	413	3e-180	637	20.56
Locus_8020_Transcript_1/2_Confidence_1.000_Length_1587	gi|147803523|emb|CAN66424.1|	54.97	342	138	4	145	1122	614	950	3e-80	305	21.55
Locus_17692_Transcript_3/4_Confidence_0.375_Length_409	gi|10177558|dbj|BAB10837.1|	55.00	40	18	0	37	156	609	648	7e-19	50.8	9.78
Locus_17047_Transcript_2/4_Confidence_0.571_Length_1563	gi|125562284|gb|EAZ07732.1|	52.08	96	43	2	907	1185	447	542	7e-18	97.8	6.14
Locus_14974_Transcript_1/6_Confidence_0.500_Length_1086	gi|224121450|ref|XP_002318585.1|	52.00	75	36	0	293	517	41	115	2e-14	85.5	6.91
Locus_12315_Transcript_1/2_Confidence_1.000_Length_657	gi|115437502|ref|NP_001043311.1|	71.43	133	38	0	622	224	254	386	2e-48	197	20.24
Locus_7121_Transcript_2/4_Confidence_0.308_Length_602	gi|109005661|ref|XP_001081966.1|	51.52	66	32	0	383	186	5	70	8e-13	78.6	10.96
Locus_3525_Transcript_6/6_Confidence_0.643_Length_1661	gi|10177179|dbj|BAB10313.1|	74.71	344	87	1	120	1151	14	356	6e-154	550	20.71
Locus_7263_Transcript_1/2_Confidence_1.000_Length_1159	gi|115448211|ref|NP_001047885.1|	51.20	250	120	2	1154	411	314	563	4e-70	270	21.57
Locus_1426_Transcript_2/6_Confidence_0.647_Length_665	gi|114326212|ref|NP_001039334.1|	53.85	104	48	0	97	408	15	118	4e-27	126	15.64
Locus_12193_Transcript_3/5_Confidence_0.611_Length_1627	gi|118488381|gb|ABK96008.1|	69.79	331	95	7	227	1204	5	324	5e-86	324	20.34
Locus_4148_Transcript_2/5_Confidence_0.615_Length_2188	gi|104783285|ref|YP_609783.1|	50.95	210	75	2	179	724	20	227	6e-48	198	9.60
Locus_4811_Transcript_4/4_Confidence_0.727_Length_2211	gi|115466924|ref|NP_001057061.1|	54.55	165	75	0	1902	1408	2	166	4e-34	152	7.46
Locus_2152_Transcript_10/10_Confidence_0.571_Length_2934	gi|108862773|gb|ABA98826.2|	55.26	114	51	0	194	535	3	116	6e-27	129	3.89
Locus_1699_Transcript_6/11_Confidence_0.312_Length_484	gi|115439475|ref|NP_001044017.1|	70.97	31	9	0	152	60	1	31	2e-10	54.7	6.40
Locus_14815_Transcript_1/3_Confidence_0.333_Length_298	gi|115449757|ref|NP_001048545.1|	65.91	88	30	0	265	2	38	125	2e-26	122	29.53
Locus_6060_Transcript_2/3_Confidence_0.714_Length_970	gi|115477521|ref|NP_001062356.1|	75.36	69	17	0	326	532	3	71	4e-23	114	7.11
Locus_2662_Transcript_2/2_Confidence_1.000_Length_1853	gi|115456037|ref|NP_001051619.1|	59.50	358	145	1	24	1097	255	610	3e-95	355	19.32
Locus_22405_Transcript_1/1_Confidence_1.000_Length_395	gi|110289177|gb|ABB47747.2|	66.17	133	43	1	2	394	677	809	2e-39	166	33.67
Locus_12378_Transcript_1/1_Confidence_1.000_Length_1002	gi|115476990|ref|NP_001062091.1|	71.10	263	76	2	789	1	71	306	2e-100	371	26.25
Locus_4787_Transcript_1/4_Confidence_0.300_Length_502	gi|108863008|gb|ABA99930.2|	69.28	166	51	0	498	1	3	168	8e-56	220	33.07
Locus_5264_Transcript_6/7_Confidence_0.611_Length_1718	gi|115445207|ref|NP_001046383.1|	66.67	282	94	0	1372	527	1	282	2e-98	365	16.41
Locus_2984_Transcript_2/2_Confidence_1.000_Length_1298	gi|115443931|ref|NP_001045745.1|	63.57	129	47	0	1070	684	18	146	3e-39	168	9.94
Locus_22408_Transcript_1/1_Confidence_1.000_Length_451	gi|114666415|ref|XP_001173625.1|	62.20	127	48	0	1	381	236	362	2e-45	162	28.16
Locus_20423_Transcript_1/1_Confidence_1.000_Length_343	gi|1296515|emb|CAA64763.1|	50.67	75	37	1	34	258	398	470	2e-13	80.1	21.87
Locus_9302_Transcript_3/8_Confidence_0.344_Length_309	gi|357437313|ref|XP_003588932.1|	50.94	53	26	0	217	59	126	178	6e-07	58.5	17.15
Locus_17166_Transcript_3/3_Confidence_0.429_Length_817	gi|147789277|emb|CAN64457.1|	56.78	118	51	1	31	384	286	394	2e-32	144	14.44
Locus_5310_Transcript_1/3_Confidence_0.556_Length_1029	gi|115461751|ref|NP_001054475.1|	63.01	292	108	1	96	971	5	295	3e-102	377	28.38
Locus_3576_Transcript_3/4_Confidence_0.571_Length_1702	gi|10098|emb|CAA38982.1|	59.16	431	173	5	3	1286	681	1099	3e-124	451	25.32
Locus_12089_Transcript_1/2_Confidence_1.000_Length_682	gi|110736484|dbj|BAF00210.1|	80.79	151	29	0	60	512	68	218	3e-63	246	22.14
Locus_38368_Transcript_1/1_Confidence_1.000_Length_580	gi|108711954|gb|ABF99749.1|	50.00	166	83	2	82	579	219	380	4e-39	166	28.62
Locus_1072_Transcript_3/3_Confidence_0.800_Length_657	gi|108708142|gb|ABF95937.1|	82.79	122	21	0	618	253	149	270	1e-57	228	18.57
Locus_6535_Transcript_6/7_Confidence_0.533_Length_1372	gi|1064885|emb|CAA63552.1|	88.89	252	28	0	132	887	1	252	2e-123	448	18.37
Locus_4269_Transcript_6/6_Confidence_0.429_Length_1458	gi|115444251|ref|NP_001045905.1|	61.19	219	83	3	376	1026	19	235	1e-77	296	15.02
Locus_4367_Transcript_1/2_Confidence_1.000_Length_1180	gi|116831234|gb|ABK28571.1|	51.40	214	103	3	301	939	79	289	3e-64	251	18.14
Locus_17889_Transcript_4/5_Confidence_0.500_Length_801	gi|125555716|gb|EAZ01322.1|	52.63	114	52	2	138	473	54	164	4e-31	113	14.23
Locus_7014_Transcript_4/5_Confidence_0.308_Length_1012	gi|104642235|gb|ABF73316.1|	58.45	207	84	3	1003	389	663	868	8e-59	233	20.45
Locus_2197_Transcript_3/5_Confidence_0.538_Length_1046	gi|110665974|gb|ABG81507.1|	94.44	306	17	0	1044	127	10	315	2e-166	590	29.25
Locus_2055_Transcript_2/10_Confidence_0.185_Length_171	gi|110740640|dbj|BAE98423.1|	70.00	40	11	1	171	55	533	572	1e-07	60.8	23.39
Locus_23604_Transcript_1/1_Confidence_1.000_Length_293	gi|218202204|gb|EEC84631.1|	63.92	97	35	0	1	291	133	229	5e-30	135	33.11
Locus_28895_Transcript_1/1_Confidence_1.000_Length_396	gi|10122041|gb|AAG13430.1|AC051634_11	51.52	66	32	0	88	285	601	666	5e-13	72.0	16.67
Locus_11639_Transcript_1/3_Confidence_0.400_Length_764	gi|116790030|gb|ABK25476.1|	54.20	238	109	3	9	722	135	365	5e-57	225	31.15
Locus_6642_Transcript_2/4_Confidence_0.250_Length_1348	gi|110740330|dbj|BAF02060.1|	85.31	388	57	0	112	1275	166	553	0.0	696	28.78
Locus_33035_Transcript_1/1_Confidence_1.000_Length_203	gi|147817663|emb|CAN64499.1|	50.00	70	32	1	3	203	766	835	3e-11	72.8	34.48
Locus_14557_Transcript_1/6_Confidence_0.538_Length_1168	gi|116792334|gb|ABK26322.1|	50.65	77	35	2	531	310	108	183	9e-12	77.0	6.59
Locus_13592_Transcript_3/3_Confidence_0.600_Length_1529	gi|147784212|emb|CAN72842.1|	64.52	186	64	4	1137	586	13	193	4e-45	188	12.16
Locus_10608_Transcript_4/8_Confidence_0.250_Length_471	gi|115449613|ref|NP_001048509.1|	65.43	81	27	1	160	399	38	118	3e-21	105	17.20
Locus_48788_Transcript_1/1_Confidence_1.000_Length_143	gi|108248026|emb|CAK12810.1|	63.83	47	17	1	143	3	33	75	3e-10	69.3	32.87
Locus_2963_Transcript_9/10_Confidence_0.219_Length_1737	gi|102140031|gb|ABF70162.1|	51.28	78	37	1	195	425	108	185	6e-13	81.6	4.49
Locus_1974_Transcript_4/8_Confidence_0.542_Length_1027	gi|108794075|gb|ABG20630.1|	50.92	218	101	3	30	665	1	216	2e-49	201	21.23
Locus_16899_Transcript_2/2_Confidence_1.000_Length_1241	gi|108862218|gb|ABA96485.2|	62.26	53	19	1	407	562	58	110	2e-07	62.8	4.27
Locus_13660_Transcript_1/1_Confidence_1.000_Length_1123	gi|115448703|ref|NP_001048131.1|	61.93	176	67	0	865	338	1	176	5e-55	220	15.67
Locus_14779_Transcript_2/3_Confidence_0.667_Length_1207	gi|10177143|dbj|BAB10503.1|	53.70	54	23	2	1199	1044	1222	1275	4e-17	50.8	4.47
Locus_31284_Transcript_1/1_Confidence_1.000_Length_561	gi|115440215|ref|NP_001044387.1|	66.46	164	55	1	538	47	364	526	3e-49	199	29.23
Locus_9329_Transcript_1/2_Confidence_1.000_Length_1938	gi|125592008|gb|EAZ32358.1|	51.27	353	151	8	697	1692	97	446	3e-93	348	18.21
Locus_10220_Transcript_2/3_Confidence_0.400_Length_784	gi|147807901|emb|CAN62157.1|	73.10	197	53	2	769	179	163	349	9e-69	265	25.13
Locus_7770_Transcript_1/1_Confidence_1.000_Length_855	gi|115457532|ref|NP_001052366.1|	59.60	151	61	2	246	698	47	193	4e-44	183	17.66
Locus_12783_Transcript_5/5_Confidence_0.400_Length_1222	gi|113476933|ref|YP_722994.1|	52.94	153	72	0	762	1220	10	162	3e-38	164	12.52
Locus_11979_Transcript_2/5_Confidence_0.182_Length_870	gi|115435390|ref|NP_001042453.1|	65.43	81	28	0	372	130	8	88	3e-19	101	9.31
Locus_12052_Transcript_1/1_Confidence_1.000_Length_258	gi|108706119|gb|ABF93914.1|	64.10	78	28	0	3	236	1630	1707	1e-19	100	30.23
Locus_2359_Transcript_2/10_Confidence_0.292_Length_940	gi|115467942|ref|NP_001057570.1|	59.29	113	45	1	642	307	11	123	5e-33	147	12.02
Locus_18376_Transcript_1/1_Confidence_1.000_Length_365	gi|115445137|ref|NP_001046348.1|	67.21	61	20	0	29	211	173	233	4e-16	89.0	16.71
Locus_12018_Transcript_3/5_Confidence_0.500_Length_744	gi|10178068|dbj|BAB11432.1|	78.29	175	38	2	582	58	1	155	4e-59	233	23.52
Locus_8290_Transcript_2/2_Confidence_1.000_Length_1524	gi|115440523|ref|NP_001044541.1|	84.51	452	68	2	116	1465	13	461	0.0	751	29.66
Locus_11530_Transcript_1/4_Confidence_0.625_Length_751	gi|115449449|ref|NP_001048469.1|	74.29	140	36	1	1	420	155	292	3e-35	154	18.64
Locus_885_Transcript_7/8_Confidence_0.478_Length_1371	gi|110634464|ref|YP_674672.1|	50.88	228	112	1	1077	394	229	453	8e-68	263	16.63
Locus_18755_Transcript_2/4_Confidence_0.667_Length_743	gi|108862202|gb|ABA95799.2|	50.34	147	73	1	709	269	992	1137	6e-35	152	19.78
Locus_4042_Transcript_1/1_Confidence_1.000_Length_1493	gi|115456297|ref|NP_001051749.1|	61.07	244	95	1	475	1206	42	281	1e-79	302	16.34
Locus_21497_Transcript_1/1_Confidence_1.000_Length_163	gi|110289413|gb|AAP54624.2|	73.33	45	12	0	163	29	17	61	1e-11	74.3	27.61
Locus_1679_Transcript_1/1_Confidence_1.000_Length_1661	gi|120552947|ref|YP_957298.1|	51.14	395	193	3	1658	474	44	422	2e-102	379	23.78
Locus_45011_Transcript_1/1_Confidence_1.000_Length_133	gi|125562902|gb|EAZ08282.1|	89.29	28	3	0	86	3	347	374	6e-06	55.1	21.05
Locus_3225_Transcript_7/10_Confidence_0.353_Length_1039	gi|100614|pir||B23703	82.56	195	34	1	265	849	1	193	6e-112	326	18.77
Locus_12328_Transcript_2/3_Confidence_0.667_Length_1025	gi|108862394|gb|ABA97199.2|	59.80	199	76	3	32	616	173	368	6e-62	243	19.41
Locus_17550_Transcript_2/2_Confidence_1.000_Length_995	gi|10177463|dbj|BAB10854.1|	56.25	176	77	0	252	779	19	194	1e-55	222	17.69
Locus_6231_Transcript_3/8_Confidence_0.550_Length_2038	gi|147814790|emb|CAN74413.1|	52.59	251	119	5	1580	828	98	339	4e-62	245	12.32
Locus_17692_Transcript_4/4_Confidence_0.375_Length_543	gi|108862202|gb|ABA95799.2|	67.44	43	14	0	31	159	992	1034	4e-38	68.6	7.92
Locus_5397_Transcript_2/4_Confidence_0.545_Length_976	gi|115466780|ref|NP_001056989.1|	58.44	231	96	5	3	695	141	350	2e-51	207	23.67
Locus_18361_Transcript_3/5_Confidence_0.400_Length_533	gi|115384350|ref|XP_001208722.1|	68.18	110	35	0	11	340	39	148	4e-34	148	20.64
Locus_10629_Transcript_2/6_Confidence_0.133_Length_331	gi|108863947|gb|ABA91286.2|	57.14	77	33	0	19	249	337	413	1e-18	97.1	23.26
Locus_41905_Transcript_1/1_Confidence_1.000_Length_518	gi|115465483|ref|NP_001056341.1|	52.41	166	75	1	31	516	113	278	2e-41	172	32.05
Locus_45862_Transcript_1/1_Confidence_1.000_Length_138	gi|14586969|gb|AAK70407.1|AF369930_2	66.67	45	15	0	137	3	326	370	2e-11	73.2	32.61
Locus_987_Transcript_2/2_Confidence_1.000_Length_742	gi|115439749|ref|NP_001044154.1|	57.33	225	71	3	47	646	89	313	2e-62	243	30.32
Locus_16526_Transcript_1/1_Confidence_1.000_Length_465	gi|147816521|emb|CAN70646.1|	54.17	96	33	3	268	14	8	103	3e-12	76.3	20.65
Locus_1932_Transcript_4/7_Confidence_0.400_Length_2558	gi|115469982|ref|NP_001058590.1|	82.45	758	133	2	2528	255	19	772	0.0	1125	29.63
Locus_4476_Transcript_3/5_Confidence_0.333_Length_1008	gi|108707088|gb|ABF94883.1|	58.59	297	123	1	1001	111	1092	1386	2e-96	357	29.46
Locus_28965_Transcript_1/1_Confidence_1.000_Length_212	gi|186478130|ref|NP_171959.2|	56.90	58	25	0	33	206	50	107	3e-12	76.3	27.36
Locus_1789_Transcript_3/3_Confidence_0.714_Length_1619	gi|147778998|emb|CAN60313.1|	88.89	63	7	0	1588	1400	239	301	6e-23	114	3.89
Locus_24144_Transcript_4/4_Confidence_0.700_Length_1073	gi|10177280|dbj|BAB10633.1|	57.56	205	61	1	223	759	1	205	1e-53	215	19.11
Locus_22762_Transcript_1/1_Confidence_1.000_Length_406	gi|115483226|ref|NP_001065206.1|	57.02	114	49	0	63	404	16	129	5e-32	141	28.08
Locus_1073_Transcript_1/2_Confidence_1.000_Length_1736	gi|115477531|ref|NP_001062361.1|	50.29	344	163	9	136	1143	337	672	1e-70	273	19.82
Locus_5530_Transcript_2/2_Confidence_1.000_Length_467	gi|10120439|gb|AAG13064.1|AC023754_2	58.26	115	48	1	78	422	7	119	3e-29	132	24.63
Locus_2668_Transcript_4/4_Confidence_0.700_Length_1718	gi|115480215|ref|NP_001063701.1|	68.18	352	105	1	330	1364	49	400	1e-131	476	20.49
Locus_1118_Transcript_2/3_Confidence_0.500_Length_1242	gi|108708139|gb|ABF95934.1|	66.67	231	73	4	518	1198	4	231	6e-80	303	18.60
Locus_6156_Transcript_1/2_Confidence_1.000_Length_691	gi|107857310|gb|ABF85669.1|	81.00	221	42	0	664	2	1	221	8e-102	374	31.98
Locus_9115_Transcript_1/9_Confidence_0.130_Length_275	gi|108862740|gb|ABG22030.1|	92.00	50	4	0	274	125	107	156	1e-18	97.4	18.18
Locus_16283_Transcript_5/6_Confidence_0.200_Length_201	gi|10434580|dbj|BAB14306.1|	53.49	43	20	0	15	143	365	407	1e-07	60.5	21.39
Locus_4971_Transcript_1/10_Confidence_0.519_Length_2703	gi|147770395|emb|CAN78148.1|	57.35	68	29	2	2561	2358	20	85	3e-100	71.2	2.52
Locus_18831_Transcript_1/1_Confidence_1.000_Length_461	gi|115437980|ref|NP_001043428.1|	60.78	51	20	0	309	461	54	104	8e-25	63.5	11.06
Locus_24626_Transcript_1/1_Confidence_1.000_Length_459	gi|115484375|ref|NP_001065849.1|	55.45	101	44	1	373	74	16	116	2e-24	116	22.00
Locus_43724_Transcript_1/1_Confidence_1.000_Length_310	gi|163838754|ref|NP_001106262.1|	56.25	48	20	2	124	264	1	46	1e-06	57.8	15.48
Locus_581_Transcript_5/8_Confidence_0.696_Length_1723	gi|110289156|gb|ABB47726.2|	74.55	165	42	1	1096	1590	19	156	8e-64	250	9.58
Locus_5685_Transcript_1/1_Confidence_1.000_Length_1296	gi|110598168|ref|ZP_01386445.1|	59.08	303	124	2	1278	370	44	340	3e-92	344	23.38
Locus_10073_Transcript_1/2_Confidence_1.000_Length_1093	gi|125561154|gb|EAZ06602.1|	51.95	231	110	4	1021	332	261	473	2e-56	224	21.13
Locus_6215_Transcript_7/11_Confidence_0.108_Length_620	gi|10438410|dbj|BAB15239.1|	56.18	89	39	0	618	352	252	340	1e-23	114	14.35
Locus_31518_Transcript_1/1_Confidence_1.000_Length_201	gi|115481668|ref|NP_001064427.1|	57.63	59	23	1	30	200	160	218	1e-09	67.4	29.35
Locus_7931_Transcript_1/3_Confidence_0.800_Length_1398	gi|108707680|gb|ABF95475.1|	66.54	272	91	0	2	817	157	428	5e-119	433	19.46
Locus_946_Transcript_5/5_Confidence_0.600_Length_1311	gi|115470809|ref|NP_001059003.1|	51.81	193	92	1	1277	702	197	389	2e-46	192	14.72
Locus_844_Transcript_8/8_Confidence_0.600_Length_1804	gi|108707873|gb|ABF95668.1|	65.95	373	123	2	1802	696	14	386	3e-146	524	20.68
Locus_15401_Transcript_2/3_Confidence_0.556_Length_978	gi|115391189|ref|XP_001213099.1|	62.50	40	15	0	465	584	65	104	3e-06	58.2	4.09
Locus_7014_Transcript_5/5_Confidence_0.462_Length_1393	gi|104642235|gb|ABF73316.1|	55.65	115	50	2	1391	1050	856	969	2e-24	119	8.26
Locus_3413_Transcript_9/9_Confidence_0.500_Length_787	gi|115454651|ref|NP_001050926.1|	58.76	97	40	1	167	457	38	133	3e-23	114	12.33
Locus_43026_Transcript_1/1_Confidence_1.000_Length_156	gi|115442343|ref|NP_001045451.1|	90.00	30	3	0	66	155	273	302	7e-07	58.2	19.23
Locus_3404_Transcript_2/3_Confidence_0.500_Length_787	gi|115434220|ref|NP_001041868.1|	69.81	159	47	1	3	476	95	253	2e-61	241	20.20
Locus_6990_Transcript_1/1_Confidence_1.000_Length_1461	gi|115456421|ref|NP_001051811.1|	64.57	350	124	1	1339	290	29	377	3e-119	434	23.96
Locus_37160_Transcript_1/1_Confidence_1.000_Length_128	gi|11139262|gb|AAG31649.1|	75.00	40	10	1	122	3	170	207	1e-06	57.4	31.25
Locus_11765_Transcript_2/3_Confidence_0.667_Length_854	gi|115384726|ref|XP_001208910.1|	54.49	323	107	5	6	854	97	414	5e-87	326	37.82
Locus_8451_Transcript_2/4_Confidence_0.571_Length_503	gi|158828229|gb|ABW81107.1|	67.50	40	13	0	11	130	21	60	2e-07	59.7	7.95
Locus_33160_Transcript_3/4_Confidence_0.429_Length_390	gi|223973159|gb|ACN30767.1|	51.52	66	32	0	199	2	23	88	2e-09	66.6	16.92
Locus_11454_Transcript_1/2_Confidence_1.000_Length_324	gi|108706797|gb|ABF94592.1|	57.58	66	27	1	260	66	34	99	1e-06	57.4	20.37
Locus_9112_Transcript_2/2_Confidence_1.000_Length_482	gi|1066065|gb|AAB34134.1|	77.01	87	20	0	464	204	69	155	1e-32	143	18.05
Locus_10688_Transcript_1/1_Confidence_1.000_Length_480	gi|147817189|emb|CAN64302.1|	58.16	141	59	1	448	26	56	191	6e-41	171	29.37
Locus_38280_Transcript_1/1_Confidence_1.000_Length_501	gi|124360717|gb|ABD33247.2|	51.95	77	37	1	225	455	1	76	1e-13	80.9	15.37
Locus_28557_Transcript_1/1_Confidence_1.000_Length_136	gi|242055911|ref|XP_002457101.1|	71.88	32	9	0	29	124	195	226	1e-05	53.9	23.53
Locus_20251_Transcript_2/3_Confidence_0.364_Length_410	gi|449436170|ref|XP_004135867.1|	65.00	40	14	1	381	262	158	196	4e-06	55.8	9.76
Locus_3772_Transcript_3/8_Confidence_0.364_Length_1556	gi|115436744|ref|NP_001043125.1|	50.00	60	30	0	534	713	463	522	2e-58	66.2	3.86
Locus_15436_Transcript_1/4_Confidence_0.625_Length_855	gi|114685177|ref|XP_001154119.1|	67.86	56	18	0	371	204	414	469	2e-12	78.2	6.55
Locus_15182_Transcript_3/3_Confidence_0.714_Length_1442	gi|168059373|ref|XP_001781677.1|	64.62	65	18	1	57	236	946	1010	2e-11	76.6	4.51
Locus_5373_Transcript_1/4_Confidence_0.667_Length_700	gi|115476076|ref|NP_001061634.1|	66.96	115	38	0	678	334	1	115	4e-40	169	16.43
Locus_8818_Transcript_1/3_Confidence_0.333_Length_791	gi|108710763|gb|ABF98558.1|	54.35	46	21	0	563	700	591	636	2e-06	58.5	5.82
Locus_20186_Transcript_1/1_Confidence_1.000_Length_1140	gi|10176898|dbj|BAB10130.1|	54.70	181	52	2	670	218	162	342	9e-40	169	15.88
Locus_12244_Transcript_2/2_Confidence_1.000_Length_679	gi|168001671|ref|XP_001753538.1|	52.80	161	70	3	1	465	372	531	4e-40	169	23.71
Locus_5575_Transcript_2/4_Confidence_0.682_Length_1036	gi|115187616|gb|ABI84263.1|	97.06	102	3	0	766	461	1	102	2e-70	212	9.85
Locus_25622_Transcript_1/1_Confidence_1.000_Length_550	gi|115447349|ref|NP_001047454.1|	54.55	110	50	1	330	1	22	106	3e-26	122	20.00
Locus_23249_Transcript_3/6_Confidence_0.421_Length_287	gi|115472025|ref|NP_001059611.1|	71.15	52	13	1	268	119	29	80	5e-13	78.6	18.12
Locus_5022_Transcript_5/7_Confidence_0.389_Length_958	gi|115477938|ref|NP_001062564.1|	51.48	237	114	1	160	867	1	237	7e-35	153	24.74
Locus_3060_Transcript_6/6_Confidence_0.615_Length_2169	gi|115472707|ref|NP_001059952.1|	51.40	107	52	3	1765	1445	4	104	7e-20	105	4.93
Locus_5672_Transcript_4/5_Confidence_0.385_Length_714	gi|15238541|ref|NP_197834.1|	56.67	120	52	1	685	326	157	267	2e-27	127	16.81
Locus_258_Transcript_1/3_Confidence_0.500_Length_1058	gi|10177224|dbj|BAB10299.1|	52.30	239	112	1	243	953	8	246	4e-44	184	22.59
Locus_36246_Transcript_1/1_Confidence_1.000_Length_153	gi|104781687|ref|YP_608185.1|	58.54	41	17	0	124	2	173	213	1e-05	53.9	26.80
Locus_5035_Transcript_1/6_Confidence_0.643_Length_1457	gi|115441199|ref|NP_001044879.1|	70.23	131	29	1	211	573	44	174	4e-46	191	8.99
Locus_4893_Transcript_1/3_Confidence_0.556_Length_457	gi|115463429|ref|NP_001055314.1|	59.84	122	47	1	384	25	31	152	2e-35	152	26.70
Locus_25763_Transcript_1/1_Confidence_1.000_Length_273	gi|147766699|emb|CAN69699.1|	67.50	80	26	1	34	273	179	257	3e-24	115	29.30
Locus_5742_Transcript_3/3_Confidence_0.714_Length_1825	gi|115390663|ref|XP_001212836.1|	54.44	90	41	0	3	272	193	282	3e-24	119	4.93
Locus_10175_Transcript_1/5_Confidence_0.364_Length_847	gi|108710564|gb|ABF98359.1|	63.28	177	65	0	210	740	21	197	2e-48	198	20.90
Locus_37355_Transcript_1/1_Confidence_1.000_Length_271	gi|147866068|emb|CAN80967.1|	62.96	54	20	1	56	217	116	166	7e-10	68.2	19.93
Locus_37396_Transcript_1/1_Confidence_1.000_Length_304	gi|10178061|dbj|BAB11425.1|	65.52	58	20	0	23	196	790	847	3e-17	92.8	19.08
Locus_33342_Transcript_1/1_Confidence_1.000_Length_359	gi|297809715|ref|XP_002872741.1|	53.23	62	29	0	359	174	15	76	1e-09	67.4	17.27
Locus_15518_Transcript_2/2_Confidence_1.000_Length_755	gi|112031467|gb|ABH88164.1|	50.00	196	73	4	753	241	627	820	2e-41	174	25.96
Locus_38221_Transcript_1/1_Confidence_1.000_Length_353	gi|10140673|gb|AAG13508.1|AC068924_13	54.24	59	27	0	166	342	1200	1258	2e-12	64.7	16.71
Locus_4600_Transcript_1/2_Confidence_1.000_Length_588	gi|115187598|gb|ABI84262.1|	58.33	60	24	1	410	586	86	145	1e-08	64.7	10.20
Locus_20936_Transcript_1/1_Confidence_1.000_Length_601	gi|4760708|dbj|BAA77394.1|	50.00	50	25	0	65	214	140	189	1e-05	54.7	8.32
Locus_10596_Transcript_7/15_Confidence_0.182_Length_615	gi|122232855|sp|Q2RBN7.1|CLH1_ORYSJ	60.34	58	22	2	318	488	38	93	1e-08	64.7	9.43
Locus_11198_Transcript_1/1_Confidence_1.000_Length_397	gi|147810124|emb|CAN69201.1|	50.00	66	30	2	209	397	40	104	4e-06	55.8	16.62
Locus_9267_Transcript_2/2_Confidence_1.000_Length_2588	gi|108773172|ref|YP_635682.1|	61.28	873	318	18	28	2586	1494	2277	0.0	915	33.73
Locus_9107_Transcript_1/1_Confidence_1.000_Length_842	gi|108711076|gb|ABF98871.1|	62.57	187	70	2	2	562	37	221	1e-57	228	22.21
Locus_4221_Transcript_1/2_Confidence_1.000_Length_890	gi|115445545|ref|NP_001046552.1|	59.62	52	21	0	332	487	1	52	2e-09	68.9	5.84
Locus_1372_Transcript_6/6_Confidence_0.600_Length_2256	gi|108705987|gb|ABF93782.1|	74.53	479	122	1	1988	552	56	533	0.0	725	21.23
Locus_9739_Transcript_3/3_Confidence_0.667_Length_1548	gi|102139748|gb|ABF69955.1|	52.44	82	18	1	450	632	12	93	6e-12	78.2	5.30
Locus_24732_Transcript_1/2_Confidence_1.000_Length_845	gi|168005197|ref|XP_001755297.1|	50.77	65	31	3	206	397	397	457	7e-06	56.6	7.69
Locus_1385_Transcript_7/7_Confidence_0.524_Length_1113	gi|10334503|emb|CAC10213.1|	100.00	156	0	0	54	521	1	156	2e-110	333	14.02
Locus_5188_Transcript_2/5_Confidence_0.500_Length_1324	gi|108862257|gb|ABA96612.2|	64.56	79	25	2	306	533	45	123	7e-82	112	5.97
Locus_526_Transcript_1/2_Confidence_1.000_Length_1447	gi|110743953|dbj|BAE99809.1|	53.58	265	122	2	1381	590	110	373	6e-74	283	18.31
Locus_172_Transcript_2/11_Confidence_0.324_Length_2499	gi|110762023|ref|XP_396711.3|	57.46	228	96	1	1673	2353	2	229	4e-72	278	9.12
Locus_815_Transcript_1/2_Confidence_1.000_Length_1262	gi|113476341|ref|YP_722402.1|	58.64	162	67	1	444	929	7	167	3e-47	194	12.84
Locus_14994_Transcript_1/2_Confidence_1.000_Length_1165	gi|104783170|ref|YP_609668.1|	57.40	277	116	4	189	1013	6	279	5e-86	323	23.78
Locus_24244_Transcript_1/1_Confidence_1.000_Length_133	gi|115474077|ref|NP_001060637.1|	90.62	32	3	0	37	132	95	126	5e-08	62.0	24.06
Locus_3176_Transcript_3/5_Confidence_0.692_Length_2064	gi|147797340|emb|CAN69354.1|	50.00	62	31	0	948	763	410	471	8e-10	71.6	3.00
Locus_46252_Transcript_1/1_Confidence_1.000_Length_360	gi|255542700|ref|XP_002512413.1|	50.00	78	33	4	26	241	995	1072	8e-06	54.7	21.67
Locus_32019_Transcript_1/2_Confidence_1.000_Length_507	gi|10177022|dbj|BAB10260.1|	84.31	51	8	0	465	313	1	51	1e-16	90.5	10.06
Locus_14506_Transcript_1/6_Confidence_0.312_Length_1422	gi|10176951|dbj|BAB10271.1|	50.00	60	30	0	364	185	717	776	3e-112	73.6	4.22
Locus_44132_Transcript_1/1_Confidence_1.000_Length_152	gi|109391001|emb|CAJ09951.2|	53.06	49	23	0	152	6	446	494	9e-08	61.2	32.24
Locus_1524_Transcript_7/8_Confidence_0.500_Length_2317	gi|115437452|ref|NP_001043299.1|	66.88	314	104	1	2315	1374	167	474	2e-101	375	13.55
Locus_24668_Transcript_1/1_Confidence_1.000_Length_183	gi|10798630|emb|CAC12815.1|	58.82	51	21	0	5	157	28	78	8e-11	71.2	27.87
Locus_18841_Transcript_1/1_Confidence_1.000_Length_927	gi|114685177|ref|XP_001154119.1|	56.55	168	73	0	2	505	301	468	2e-65	182	18.12
Locus_3129_Transcript_6/7_Confidence_0.333_Length_1261	gi|296083982|emb|CBI24370.3|	58.44	77	31	3	22	249	216	286	7e-10	70.9	6.11
Locus_5200_Transcript_2/2_Confidence_1.000_Length_436	gi|224121862|ref|XP_002318691.1|	59.18	49	20	0	48	194	3	51	2e-07	60.1	11.24
Locus_13082_Transcript_1/3_Confidence_0.571_Length_1135	gi|115460388|ref|NP_001053794.1|	59.82	224	88	2	1005	340	123	345	2e-50	205	19.74
Locus_33386_Transcript_1/1_Confidence_1.000_Length_241	gi|115455991|ref|NP_001051596.1|	63.41	82	27	1	3	239	13	94	2e-20	103	34.02
Locus_10336_Transcript_1/4_Confidence_0.667_Length_1247	gi|116781085|gb|ABK21960.1|	50.00	328	158	3	53	1018	5	331	1e-93	348	26.30
Locus_1777_Transcript_4/4_Confidence_0.667_Length_885	gi|111162641|gb|ABH07507.1|	63.24	136	50	5	46	453	1	128	1e-16	92.4	15.37
Locus_15923_Transcript_2/2_Confidence_1.000_Length_954	gi|106879631|emb|CAJ38399.1|	51.65	91	38	2	547	293	1	89	5e-14	84.0	9.54
Locus_7862_Transcript_3/5_Confidence_0.214_Length_484	gi|225423633|ref|XP_002275152.1|	53.25	77	36	0	212	442	76	152	2e-16	90.1	15.91
Locus_1797_Transcript_3/6_Confidence_0.429_Length_1728	gi|115435450|ref|NP_001042483.1|	72.06	433	113	1	25	1299	87	519	0.0	655	25.06
Locus_10455_Transcript_1/3_Confidence_0.600_Length_740	gi|115444389|ref|NP_001045974.1|	57.81	64	26	2	17	205	417	478	2e-13	81.3	8.65
Locus_23005_Transcript_1/1_Confidence_1.000_Length_719	gi|147801170|emb|CAN62237.1|	65.80	231	78	2	718	29	1780	2009	4e-74	282	32.13
Locus_48628_Transcript_1/1_Confidence_1.000_Length_160	gi|108863004|gb|ABG22100.1|	76.09	46	11	0	18	155	789	834	3e-13	79.3	28.75
Locus_4689_Transcript_1/3_Confidence_0.636_Length_1233	gi|115475640|ref|NP_001061416.1|	54.24	59	27	0	851	675	7	65	4e-57	65.9	4.79
Locus_11337_Transcript_1/5_Confidence_0.636_Length_1121	gi|115449131|ref|NP_001048345.1|	66.79	277	91	1	1	828	211	487	1e-109	401	24.71
Locus_12921_Transcript_3/4_Confidence_0.667_Length_1688	gi|112361874|gb|ABI15897.1|	54.18	323	145	5	1212	253	306	625	3e-89	335	19.14
Locus_20560_Transcript_4/4_Confidence_0.667_Length_764	gi|147785838|emb|CAN73074.1|	52.00	50	24	1	391	242	210	257	5e-10	57.4	6.54
Locus_33480_Transcript_1/1_Confidence_1.000_Length_342	gi|108706241|gb|ABF94036.1|	51.65	91	42	1	38	304	14	104	5e-16	88.6	26.61
Locus_31697_Transcript_1/1_Confidence_1.000_Length_465	gi|115450201|ref|NP_001048701.1|	63.93	61	22	0	416	234	218	278	1e-17	94.0	13.12
Locus_1472_Transcript_1/1_Confidence_1.000_Length_1144	gi|11136977|emb|CAC15570.1|	54.77	325	138	5	1112	165	892	1188	2e-89	335	28.41
Locus_12255_Transcript_1/2_Confidence_1.000_Length_754	gi|115459420|ref|NP_001053310.1|	85.71	133	19	0	67	465	1	133	4e-56	223	17.64
Locus_33905_Transcript_1/1_Confidence_1.000_Length_320	gi|302692560|ref|XP_003035959.1|	50.00	78	34	2	278	60	390	467	8e-12	74.7	24.38
Locus_21766_Transcript_3/3_Confidence_0.667_Length_436	gi|18396079|ref|NP_566161.1|	70.73	41	12	0	152	274	57	97	1e-08	63.9	9.40
Locus_17221_Transcript_3/3_Confidence_0.600_Length_309	gi|109290432|gb|ABG29422.1|	95.10	102	5	0	308	3	229	330	4e-53	211	33.01
Locus_38959_Transcript_1/1_Confidence_1.000_Length_312	gi|195625940|gb|ACG34800.1|	50.00	46	23	0	69	206	62	107	2e-06	56.6	14.74
Locus_4300_Transcript_1/3_Confidence_0.556_Length_1874	gi|115468584|ref|NP_001057891.1|	80.25	486	96	2	1	1458	151	633	0.0	788	25.93
Locus_23884_Transcript_1/1_Confidence_1.000_Length_688	gi|115440073|ref|NP_001044316.1|	58.67	150	62	1	238	687	143	287	7e-45	185	21.80
Locus_4624_Transcript_3/4_Confidence_0.118_Length_869	gi|114328629|ref|YP_745786.1|	50.00	92	45	1	353	81	656	747	7e-17	93.2	10.59
Locus_8649_Transcript_1/1_Confidence_1.000_Length_1319	gi|115467512|ref|NP_001057355.1|	60.00	90	35	1	534	268	7	96	3e-18	98.6	6.82
Locus_31302_Transcript_1/1_Confidence_1.000_Length_249	gi|115388833|ref|XP_001211922.1|	83.33	42	7	0	222	97	402	443	5e-11	72.0	16.87
Locus_2465_Transcript_2/2_Confidence_1.000_Length_1281	gi|115481802|ref|NP_001064494.1|	60.23	347	137	2	43	1080	2	347	9e-119	432	27.09
Locus_6954_Transcript_3/3_Confidence_0.714_Length_1755	gi|108707680|gb|ABF95475.1|	83.58	335	55	1	1690	686	107	440	7e-174	616	19.09
Locus_16734_Transcript_1/2_Confidence_1.000_Length_2608	gi|115447249|ref|NP_001047404.1|	51.59	378	173	7	136	1239	3	372	8e-95	354	14.49
Locus_238_Transcript_1/2_Confidence_1.000_Length_764	gi|110555559|gb|ABG75752.1|	56.10	82	36	0	301	546	196	277	3e-35	96.7	10.73
Locus_2448_Transcript_4/10_Confidence_0.250_Length_595	gi|108706480|gb|ABF94275.1|	83.58	67	11	1	481	281	1	65	1e-52	109	11.26
Locus_26674_Transcript_1/1_Confidence_1.000_Length_136	gi|14495543|gb|AAG52992.2|	56.82	44	19	0	4	135	192	235	1e-05	53.9	32.35
Locus_4280_Transcript_4/5_Confidence_0.636_Length_1558	gi|148910013|gb|ABR18091.1|	76.47	34	8	0	1421	1320	306	339	7e-07	61.2	2.18
Locus_12217_Transcript_4/6_Confidence_0.467_Length_1267	gi|115451971|ref|NP_001049586.1|	61.00	100	39	0	23	322	359	458	6e-27	127	7.89
Locus_2801_Transcript_5/8_Confidence_0.632_Length_1492	gi|115487532|ref|NP_001066253.1|	66.15	195	65	1	99	680	6	200	3e-74	285	13.07
Locus_15114_Transcript_3/4_Confidence_0.308_Length_939	gi|104783176|ref|YP_609674.1|	53.65	192	89	0	893	318	17	208	9e-53	212	20.45
Locus_667_Transcript_8/10_Confidence_0.455_Length_2045	gi|10177303|dbj|BAB10564.1|	73.50	117	31	0	788	1138	199	315	2e-33	149	5.72
Locus_3850_Transcript_3/5_Confidence_0.733_Length_1195	gi|110735714|dbj|BAE99837.1|	61.51	239	92	2	31	747	223	421	2e-72	278	20.00
Locus_15666_Transcript_1/1_Confidence_1.000_Length_727	gi|115349940|gb|ABI95418.1|	53.66	82	38	1	446	691	31	110	3e-15	87.4	11.28
Locus_33226_Transcript_1/1_Confidence_1.000_Length_349	gi|115397695|ref|XP_001214439.1|	61.82	110	42	0	331	2	75	184	4e-31	138	31.52
Locus_8460_Transcript_2/3_Confidence_0.750_Length_1528	gi|10176758|dbj|BAB09989.1|	76.99	113	26	0	3	341	61	173	1e-47	196	7.40
Locus_3841_Transcript_3/4_Confidence_0.364_Length_795	gi|110679380|ref|YP_682387.1|	60.23	176	70	1	795	268	155	322	8e-54	215	22.14
Locus_43032_Transcript_1/1_Confidence_1.000_Length_240	gi|15235455|ref|NP_194614.1|	56.10	82	33	2	3	239	192	271	2e-18	96.3	34.17
Locus_8478_Transcript_6/12_Confidence_0.167_Length_315	gi|115434354|ref|NP_001041935.1|	59.72	72	29	0	216	1	136	207	2e-17	93.6	22.86
Locus_3788_Transcript_1/1_Confidence_1.000_Length_1400	gi|118481187|gb|ABK92545.1|	61.02	372	144	3	1372	260	11	380	1e-116	425	26.57
Locus_15914_Transcript_2/5_Confidence_0.316_Length_672	gi|125599752|gb|EAZ39328.1|	52.03	148	71	0	519	76	8	155	9e-36	155	22.02
Locus_12924_Transcript_5/5_Confidence_0.500_Length_1153	gi|110743816|dbj|BAE99743.1|	57.65	85	36	0	8	262	150	234	3e-21	108	7.37
Locus_6521_Transcript_1/3_Confidence_0.400_Length_530	gi|147772895|emb|CAN73668.1|	57.69	78	33	0	44	277	801	878	1e-17	94.4	14.72
Locus_34931_Transcript_1/1_Confidence_1.000_Length_159	gi|147827418|emb|CAN62072.1|	52.83	53	25	1	1	159	729	780	4e-07	58.9	33.33
Locus_6709_Transcript_3/4_Confidence_0.571_Length_1280	gi|115449307|ref|NP_001048433.1|	61.29	62	24	1	85	270	61	121	8e-11	73.9	4.84
Locus_5768_Transcript_1/3_Confidence_0.714_Length_1308	gi|115458496|ref|NP_001052848.1|	54.48	268	88	3	980	279	1	265	7e-69	266	20.49
Locus_3592_Transcript_3/4_Confidence_0.300_Length_1195	gi|108707480|gb|ABF95275.1|	88.71	186	21	0	1040	483	13	198	2e-94	351	15.56
Locus_11876_Transcript_2/2_Confidence_1.000_Length_548	gi|125562749|gb|EAZ08129.1|	54.10	61	28	0	504	322	136	196	3e-11	73.2	11.13
Locus_7091_Transcript_3/4_Confidence_0.444_Length_669	gi|10178213|dbj|BAB11637.1|	75.00	72	18	0	544	329	540	611	1e-23	114	10.76
Locus_6910_Transcript_1/5_Confidence_0.636_Length_1636	gi|109128739|ref|XP_001103601.1|	51.42	424	205	4	67	1335	11	426	2e-115	422	25.92
Locus_30563_Transcript_1/1_Confidence_1.000_Length_379	gi|147777809|emb|CAN64607.1|	53.57	56	26	0	163	330	719	774	1e-07	60.8	14.78
Locus_4637_Transcript_1/1_Confidence_1.000_Length_1157	gi|125538333|gb|EAY84728.1|	50.97	308	150	5	1130	210	820	1116	2e-69	268	26.62
Locus_5409_Transcript_5/10_Confidence_0.455_Length_1667	gi|115481714|ref|NP_001064450.1|	87.41	143	18	0	1623	1195	1	143	8e-68	263	8.58
Locus_3474_Transcript_1/1_Confidence_1.000_Length_1408	gi|147776942|emb|CAN61289.1|	61.15	381	141	6	106	1227	343	718	2e-131	474	27.06
Locus_4643_Transcript_8/10_Confidence_0.517_Length_2941	gi|115452733|ref|NP_001049967.1|	69.57	92	28	0	852	1127	18	109	2e-30	140	3.13
Locus_40570_Transcript_1/1_Confidence_1.000_Length_180	gi|115483238|ref|NP_001065212.1|	80.95	42	8	0	33	158	154	195	7e-13	78.2	23.33
Locus_12520_Transcript_1/1_Confidence_1.000_Length_294	gi|115438538|ref|NP_001043564.1|	94.23	52	3	0	139	294	77	128	2e-19	99.8	17.69
Locus_8241_Transcript_2/3_Confidence_0.714_Length_874	gi|110743422|dbj|BAE99597.1|	74.19	93	24	0	53	331	320	412	3e-36	157	10.64
Locus_20473_Transcript_1/1_Confidence_1.000_Length_664	gi|115447531|ref|NP_001047545.1|	63.83	47	17	0	452	312	29	75	4e-08	63.5	7.08
Locus_7478_Transcript_1/6_Confidence_0.667_Length_866	gi|113476565|ref|YP_722626.1|	50.00	70	35	0	833	624	2	71	4e-34	69.7	8.08
Locus_1616_Transcript_2/6_Confidence_0.312_Length_880	gi|110736036|dbj|BAE99990.1|	80.74	270	50	2	879	76	70	339	2e-115	421	30.68
Locus_7429_Transcript_2/3_Confidence_0.688_Length_913	gi|115485899|ref|NP_001068093.1|	62.42	165	58	2	3	485	83	247	2e-54	218	18.07
Locus_4408_Transcript_2/2_Confidence_1.000_Length_437	gi|115457050|ref|NP_001052125.1|	56.34	71	31	0	1	213	553	623	5e-17	92.0	16.25
Locus_24133_Transcript_1/1_Confidence_1.000_Length_543	gi|115456541|ref|NP_001051871.1|	51.19	84	41	0	254	3	49	132	3e-14	82.8	15.47
Locus_1137_Transcript_4/4_Confidence_0.333_Length_2179	gi|110737130|dbj|BAF00516.1|	57.06	333	142	2	341	1336	9	338	2e-103	382	15.28
Locus_40012_Transcript_1/1_Confidence_1.000_Length_373	gi|168002409|ref|XP_001753906.1|	74.58	59	15	0	30	206	116	174	1e-08	64.3	15.82
Locus_29273_Transcript_1/1_Confidence_1.000_Length_178	gi|108863081|gb|ABG22123.1|	57.14	49	20	1	4	147	55	103	1e-05	54.3	27.53
Locus_26196_Transcript_1/1_Confidence_1.000_Length_158	gi|108706603|gb|ABF94398.1|	64.29	42	15	0	127	2	13	54	2e-09	66.6	26.58
Locus_2549_Transcript_4/5_Confidence_0.400_Length_1030	gi|114053067|ref|NP_001040505.1|	62.01	179	68	0	120	656	1	179	2e-65	254	17.38
Locus_21526_Transcript_6/8_Confidence_0.588_Length_901	gi|449453230|ref|XP_004144361.1|	69.70	33	10	0	300	202	129	161	1e-05	55.8	3.66
Locus_1845_Transcript_4/10_Confidence_0.500_Length_719	gi|121281921|gb|ABM53545.1|	68.42	38	12	0	175	62	8	45	2e-06	57.8	5.29
Locus_32252_Transcript_2/2_Confidence_1.000_Length_261	gi|10798892|gb|AAG23129.1|AF198259_1	73.68	38	10	0	33	146	111	148	3e-07	59.3	14.56
Locus_8573_Transcript_1/3_Confidence_0.500_Length_1496	gi|115453191|ref|NP_001050196.1|	75.07	365	90	2	157	1248	5	364	3e-151	540	24.40
Locus_15154_Transcript_6/6_Confidence_0.538_Length_1244	gi|102139950|gb|ABF70090.1|	68.69	329	95	1	18	980	124	452	1e-121	442	26.45
Locus_40039_Transcript_1/1_Confidence_1.000_Length_920	gi|115489412|ref|NP_001067193.1|	71.68	226	64	1	2	679	526	749	7e-80	302	24.57
Locus_40579_Transcript_1/1_Confidence_1.000_Length_170	gi|115433976|ref|NP_001041746.1|	53.06	49	23	0	2	148	156	204	6e-09	65.1	28.82
Locus_14933_Transcript_3/4_Confidence_0.375_Length_854	gi|147790299|emb|CAN69978.1|	52.50	80	32	3	282	503	636	715	6e-10	70.1	9.37
Locus_3480_Transcript_3/3_Confidence_0.500_Length_1635	gi|147854999|emb|CAN82387.1|	56.49	154	67	0	969	1430	363	516	2e-46	192	9.42
Locus_4775_Transcript_1/2_Confidence_1.000_Length_268	gi|118484450|gb|ABK94101.1|	56.67	60	19	3	74	232	1	59	2e-10	59.7	22.39
Locus_9859_Transcript_1/2_Confidence_1.000_Length_1684	gi|108707810|gb|ABF95605.1|	79.49	78	16	0	1121	888	526	603	2e-29	136	4.63
Locus_13805_Transcript_2/4_Confidence_0.636_Length_1718	gi|114153262|gb|ABI52797.1|	55.10	49	21	1	1568	1425	1	49	9e-10	58.2	2.85
Locus_48807_Transcript_1/1_Confidence_1.000_Length_149	gi|108708055|gb|ABF95850.1|	53.06	49	23	0	149	3	319	367	1e-07	60.8	32.89
Locus_1566_Transcript_2/6_Confidence_0.136_Length_642	gi|116790976|gb|ABK25810.1|	61.76	34	13	0	254	355	59	92	1e-05	50.1	5.30
Locus_28049_Transcript_2/2_Confidence_0.500_Length_690	gi|115468232|ref|NP_001057715.1|	55.32	47	21	0	502	362	1398	1444	2e-19	50.4	6.81
Locus_16339_Transcript_5/5_Confidence_0.636_Length_1482	gi|115441023|ref|NP_001044791.1|	71.39	332	95	0	1480	485	356	687	9e-140	502	22.40
Locus_35755_Transcript_1/1_Confidence_1.000_Length_209	gi|147797813|emb|CAN74079.1|	53.70	54	25	0	168	7	1	54	5e-09	65.5	25.84
Locus_9732_Transcript_3/4_Confidence_0.667_Length_3469	gi|10140673|gb|AAG13508.1|AC068924_13	54.90	204	92	1	446	1057	591	790	0.0	222	5.88
Locus_5870_Transcript_1/4_Confidence_0.600_Length_1719	gi|113474585|ref|YP_720646.1|	53.62	235	109	3	576	1280	179	397	5e-114	241	13.67
Locus_29801_Transcript_1/1_Confidence_1.000_Length_191	gi|108862202|gb|ABA95799.2|	52.83	53	25	0	3	161	1086	1138	6e-09	65.1	27.75
Locus_17811_Transcript_1/2_Confidence_1.000_Length_593	gi|115466782|ref|NP_001056990.1|	55.95	84	37	0	83	334	1	84	4e-21	106	14.17
Locus_38995_Transcript_1/1_Confidence_1.000_Length_318	gi|185179179|ref|ZP_02964880.1|	51.85	81	39	1	62	304	4	82	3e-09	66.2	25.47
Locus_9329_Transcript_2/2_Confidence_1.000_Length_662	gi|125540290|gb|EAY86685.1|	51.97	127	56	1	45	410	263	389	6e-32	142	19.18
Locus_7120_Transcript_2/2_Confidence_1.000_Length_1430	gi|115442347|ref|NP_001045453.1|	51.43	105	51	0	29	343	197	301	2e-21	109	7.34
Locus_1638_Transcript_1/2_Confidence_1.000_Length_1547	gi|115461214|ref|NP_001054207.1|	72.64	318	83	1	6	947	43	360	5e-126	457	20.56
Locus_1506_Transcript_1/2_Confidence_1.000_Length_713	gi|15232459|ref|NP_188119.1|	57.89	57	22	3	293	457	350	404	1e-08	65.1	7.99
Locus_40009_Transcript_1/1_Confidence_1.000_Length_154	gi|224062247|ref|XP_002300803.1|	53.19	47	22	0	4	144	515	561	1e-06	57.4	30.52
Locus_2014_Transcript_2/2_Confidence_1.000_Length_2156	gi|115436216|ref|NP_001042866.1|	53.10	339	159	3	177	1193	91	426	8e-98	363	15.72
Locus_8700_Transcript_2/3_Confidence_0.625_Length_1265	gi|147772489|emb|CAN65098.1|	57.35	204	69	3	1083	526	30	232	4e-49	201	16.13
Locus_12685_Transcript_1/2_Confidence_1.000_Length_546	gi|255626575|gb|ACU13632.1|	50.00	44	22	0	352	483	117	160	1e-07	60.8	8.06
Locus_41174_Transcript_1/1_Confidence_1.000_Length_218	gi|10092257|gb|AAG12670.1|AC027033_5	75.41	61	15	0	183	1	177	237	2e-22	109	27.98
Locus_33464_Transcript_1/6_Confidence_0.400_Length_284	gi|115465521|ref|NP_001056360.1|	87.50	24	3	0	240	169	157	180	3e-08	50.8	8.45
Locus_32881_Transcript_1/1_Confidence_1.000_Length_906	gi|224067142|ref|XP_002302376.1|	53.95	76	35	1	353	580	12	82	9e-16	89.7	8.39
Locus_11361_Transcript_2/5_Confidence_0.500_Length_1036	gi|115478995|ref|NP_001063091.1|	61.93	218	83	3	30	683	300	512	5e-67	260	21.04
Locus_129_Transcript_3/3_Confidence_0.600_Length_3161	gi|102139892|gb|ABF70041.1|	56.60	553	224	3	3146	1536	55	607	4e-171	608	17.49
Locus_16014_Transcript_2/2_Confidence_1.000_Length_1475	gi|102139905|gb|ABF70054.1|	69.28	319	98	4	25	981	335	646	6e-120	436	21.63
Locus_10500_Transcript_3/4_Confidence_0.727_Length_2092	gi|115467074|ref|NP_001057136.1|	53.92	217	97	4	367	1008	1	205	1e-52	214	10.37
Locus_15851_Transcript_3/3_Confidence_0.600_Length_783	gi|115436430|ref|NP_001042973.1|	77.84	185	41	0	556	2	4	188	1e-66	258	23.63
Locus_22595_Transcript_1/2_Confidence_1.000_Length_348	gi|119638439|gb|ABL85030.1|	53.70	54	25	0	29	190	552	605	1e-09	67.4	15.52
Locus_11117_Transcript_1/2_Confidence_1.000_Length_1025	gi|168005137|ref|XP_001755267.1|	53.41	88	40	1	331	591	116	203	1e-14	86.3	8.59
Locus_2139_Transcript_3/4_Confidence_0.750_Length_941	gi|1009363|dbj|BAA11089.1|	65.83	120	41	1	741	382	1	119	2e-32	145	12.75
Locus_1045_Transcript_1/7_Confidence_0.200_Length_1146	gi|18403144|ref|NP_565759.1|	56.38	298	130	1	1145	252	263	556	9e-94	349	26.00
Locus_25_Transcript_1/3_Confidence_0.714_Length_964	gi|118486839|gb|ABK95254.1|	86.13	137	19	0	964	554	58	194	1e-51	208	14.21
Locus_6819_Transcript_3/5_Confidence_0.667_Length_886	gi|110640111|ref|YP_680321.1|	54.41	68	31	0	201	404	494	561	7e-13	80.1	7.67
Locus_1191_Transcript_4/6_Confidence_0.667_Length_1255	gi|147789690|emb|CAN74059.1|	66.04	53	18	2	207	365	2113	2159	4e-08	65.1	4.22
Locus_47128_Transcript_1/1_Confidence_1.000_Length_149	gi|110671426|gb|ABG81964.1|	56.36	55	18	1	1	147	96	150	4e-08	62.4	36.91
Locus_4312_Transcript_3/5_Confidence_0.583_Length_1107	gi|113205209|gb|ABI34298.1|	71.91	89	25	0	159	425	1	89	6e-33	147	8.04
Locus_21559_Transcript_1/2_Confidence_1.000_Length_780	gi|115446667|ref|NP_001047113.1|	59.65	57	23	0	20	190	45	101	1e-13	82.0	7.31
Locus_20558_Transcript_1/1_Confidence_1.000_Length_691	gi|224096878|ref|XP_002310770.1|	56.83	183	69	3	99	617	1	180	2e-40	170	26.48
Locus_15929_Transcript_1/1_Confidence_1.000_Length_342	gi|116787206|gb|ABK24411.1|	57.14	49	21	0	22	168	84	132	2e-08	63.5	14.33
Locus_10103_Transcript_1/1_Confidence_1.000_Length_1038	gi|115460340|ref|NP_001053770.1|	60.19	216	86	0	1008	361	150	365	8e-72	276	20.81
Locus_4207_Transcript_3/8_Confidence_0.150_Length_712	gi|109289908|gb|AAP45177.2|	56.52	115	22	1	514	254	49	163	1e-24	118	16.15
Locus_11573_Transcript_1/1_Confidence_1.000_Length_267	gi|115467250|ref|NP_001057224.1|	68.18	44	14	0	114	245	16	59	3e-12	75.9	16.48
Locus_22692_Transcript_1/1_Confidence_1.000_Length_740	gi|224057036|ref|XP_002299115.1|	51.16	172	84	3	135	650	15	183	1e-38	165	23.24
Locus_8802_Transcript_2/2_Confidence_1.000_Length_1103	gi|109657910|gb|ABG36851.1|	72.49	309	81	2	981	67	43	351	1e-126	458	28.01
Locus_7161_Transcript_1/5_Confidence_0.400_Length_498	gi|225445565|ref|XP_002285328.1|	72.97	37	10	1	1	111	150	184	2e-06	57.0	7.43
Locus_357_Transcript_2/7_Confidence_0.136_Length_1588	gi|115436616|ref|NP_001043066.1|	53.92	217	100	0	1587	937	340	556	1e-67	263	13.66
Locus_5167_Transcript_3/3_Confidence_0.714_Length_1721	gi|147854062|emb|CAN83394.1|	72.10	233	64	1	1588	893	1	233	6e-93	347	13.54
Locus_2866_Transcript_2/2_Confidence_1.000_Length_1192	gi|10177532|dbj|BAB10927.1|	71.89	217	61	2	973	323	1	209	1e-84	318	18.20
Locus_6712_Transcript_2/4_Confidence_0.444_Length_644	gi|116831277|gb|ABK28592.1|	51.55	194	62	2	158	643	123	315	2e-46	190	30.12
Locus_2851_Transcript_1/5_Confidence_0.545_Length_979	gi|115384626|ref|XP_001208860.1|	50.00	76	35	2	585	803	374	449	3e-09	68.2	7.76
Locus_5732_Transcript_7/7_Confidence_0.632_Length_1545	gi|108710547|gb|ABF98342.1|	60.62	259	99	5	384	1151	85	331	6e-63	247	16.76
Locus_5432_Transcript_3/4_Confidence_0.429_Length_467	gi|11094365|gb|AAG29593.1|AF196286_1	86.49	37	5	0	2	112	549	585	2e-10	69.7	7.92
Locus_26294_Transcript_1/1_Confidence_1.000_Length_212	gi|10638981|emb|CAC11128.1|	88.41	69	8	0	6	212	24	92	3e-29	132	32.55
Locus_21958_Transcript_1/2_Confidence_1.000_Length_514	gi|1045604|gb|AAC59783.1|	69.42	121	37	0	145	507	1	121	2e-39	166	23.54
Locus_38012_Transcript_1/2_Confidence_1.000_Length_314	gi|147790356|emb|CAN67734.1|	52.75	91	41	1	288	22	1	91	1e-15	87.4	28.98
Locus_2910_Transcript_1/4_Confidence_0.750_Length_2177	gi|115450415|ref|NP_001048808.1|	53.38	148	64	2	2146	1718	251	396	6e-34	151	6.80
Locus_10759_Transcript_5/6_Confidence_0.529_Length_1731	gi|115464161|ref|NP_001055680.1|	62.69	268	99	1	254	1054	16	283	1e-89	336	15.48
Locus_184_Transcript_6/6_Confidence_0.611_Length_843	gi|10716615|gb|AAG21913.1|AC026815_17	61.84	76	29	0	3	230	75	150	1e-20	105	9.02
Locus_16545_Transcript_1/2_Confidence_0.500_Length_1124	gi|125563803|gb|EAZ09183.1|	52.11	190	91	1	31	600	667	855	4e-49	201	16.90
Locus_7973_Transcript_3/4_Confidence_0.727_Length_235	gi|113475549|ref|YP_721610.1|	54.90	51	23	0	153	1	3	53	2e-06	57.0	21.70
Locus_3063_Transcript_2/3_Confidence_0.333_Length_529	gi|110765112|ref|XP_001120363.1|	80.43	46	9	0	382	245	20	65	1e-15	77.8	8.70
Locus_13592_Transcript_2/3_Confidence_0.400_Length_515	gi|147784213|emb|CAN72843.1|	85.71	105	15	0	438	124	1	105	2e-45	186	20.39
Locus_4208_Transcript_1/1_Confidence_1.000_Length_1004	gi|449479800|ref|XP_004155711.1|	50.35	143	70	2	402	827	1	141	1e-31	142	14.24
Locus_824_Transcript_1/3_Confidence_0.500_Length_809	gi|115434872|ref|NP_001042194.1|	75.81	62	15	0	772	587	317	378	8e-23	112	7.66
Locus_8352_Transcript_3/6_Confidence_0.312_Length_839	gi|111379879|gb|ABH09419.1|	90.09	111	10	1	108	437	1	111	5e-57	226	13.23
Locus_21552_Transcript_1/2_Confidence_1.000_Length_833	gi|115475912|ref|NP_001061552.1|	74.36	39	10	0	630	746	236	274	3e-11	62.4	4.68
Locus_5741_Transcript_1/1_Confidence_1.000_Length_685	gi|118482684|gb|ABK93261.1|	55.93	118	52	3	3	356	208	320	6e-24	115	17.23
Locus_2419_Transcript_1/3_Confidence_0.714_Length_1942	gi|107953688|gb|ABF85693.1|	71.43	91	26	0	1718	1446	347	437	1e-30	140	4.69
Locus_4035_Transcript_2/5_Confidence_0.222_Length_1037	gi|114052633|ref|NP_001040263.1|	77.67	206	46	0	806	189	105	310	1e-78	298	19.86
Locus_11973_Transcript_1/2_Confidence_1.000_Length_809	gi|115479953|ref|NP_001063570.1|	59.02	61	23	1	772	596	100	160	6e-10	70.1	7.54
Locus_47217_Transcript_1/1_Confidence_1.000_Length_130	gi|224111178|ref|XP_002315772.1|	53.49	43	20	0	1	129	160	202	1e-06	57.4	33.08
Locus_2881_Transcript_1/5_Confidence_0.455_Length_499	gi|168023964|ref|XP_001764507.1|	63.89	36	13	0	473	366	66	101	4e-06	53.5	7.21
Locus_4378_Transcript_1/3_Confidence_0.500_Length_707	gi|113954161|ref|YP_731352.1|	51.35	74	36	1	449	670	6	77	2e-11	74.7	10.47
Locus_6084_Transcript_3/6_Confidence_0.267_Length_731	gi|115453169|ref|NP_001050185.1|	60.77	130	48	2	254	634	1	130	3e-35	153	17.78
Locus_541_Transcript_9/10_Confidence_0.111_Length_3084	gi|10047451|gb|AAG12249.1|AF184080_1	67.47	372	121	4	2682	1567	1	364	3e-141	508	12.06
Locus_27107_Transcript_1/1_Confidence_1.000_Length_559	gi|116787284|gb|ABK24446.1|	63.00	100	33	3	270	557	33	131	9e-26	121	17.89
Locus_14219_Transcript_1/1_Confidence_1.000_Length_843	gi|115435350|ref|NP_001042433.1|	56.10	246	105	6	843	115	293	521	2e-59	234	29.18
Locus_1271_Transcript_9/10_Confidence_0.258_Length_2269	gi|1076737|pir||JC2510	94.37	231	13	0	495	1187	1	231	0.0	426	10.18
Locus_10947_Transcript_8/8_Confidence_0.619_Length_1110	gi|108705710|gb|ABF93505.1|	50.00	84	41	1	548	796	95	178	3e-08	65.1	7.57
Locus_4646_Transcript_2/3_Confidence_0.714_Length_1122	gi|115468140|ref|NP_001057669.1|	53.61	194	89	2	65	643	285	476	1e-59	236	17.29
Locus_2790_Transcript_2/4_Confidence_0.455_Length_704	gi|168007697|ref|XP_001756544.1|	70.00	40	12	0	476	357	145	184	2e-07	61.2	5.68
Locus_33094_Transcript_1/1_Confidence_1.000_Length_896	gi|109289328|gb|ABG29160.1|	87.57	177	22	0	33	563	157	333	2e-84	317	19.75
Locus_5771_Transcript_2/2_Confidence_1.000_Length_1583	gi|110636487|ref|YP_676694.1|	61.69	261	100	0	1458	676	2	262	4e-87	327	16.49
Locus_38246_Transcript_1/1_Confidence_1.000_Length_192	gi|110738595|dbj|BAF01223.1|	61.54	52	20	0	36	191	94	145	4e-09	65.9	27.08
Locus_12217_Transcript_6/6_Confidence_0.467_Length_1330	gi|115451971|ref|NP_001049586.1|	61.11	126	49	0	8	385	333	458	9e-37	160	9.47
Locus_14885_Transcript_2/3_Confidence_0.800_Length_1476	gi|115451807|ref|NP_001049504.1|	51.71	350	154	5	31	1035	380	725	4e-82	311	23.71
Locus_32936_Transcript_1/1_Confidence_1.000_Length_553	gi|115484739|ref|NP_001067513.1|	60.45	177	67	3	31	552	55	228	9e-55	217	32.01
Locus_8883_Transcript_1/1_Confidence_1.000_Length_2483	gi|115440745|ref|NP_001044652.1|	70.04	257	77	0	3	773	222	478	1e-101	376	10.35
Locus_45604_Transcript_1/1_Confidence_1.000_Length_146	gi|115465257|ref|NP_001056228.1|	64.86	37	13	0	116	6	241	277	1e-06	57.8	25.34
Locus_961_Transcript_2/2_Confidence_0.500_Length_899	gi|10177224|dbj|BAB10299.1|	67.62	281	91	2	845	3	1	274	1e-97	361	31.26
Locus_949_Transcript_5/6_Confidence_0.647_Length_2252	gi|109157947|pdb|2GPT|A	64.52	513	180	2	37	1569	2	513	0.0	644	22.78
Locus_9002_Transcript_2/9_Confidence_0.550_Length_626	gi|224098738|ref|XP_002311250.1|	52.67	150	70	2	450	4	38	186	6e-33	145	23.96
Locus_6405_Transcript_5/5_Confidence_0.667_Length_1313	gi|115448745|ref|NP_001048152.1|	56.01	291	110	3	38	856	776	1066	6e-76	290	22.16
Locus_5414_Transcript_3/3_Confidence_0.778_Length_1066	gi|108707199|gb|ABF94994.1|	57.51	193	77	5	872	309	501	679	2e-39	168	18.11
Locus_19302_Transcript_1/1_Confidence_1.000_Length_278	gi|115437824|ref|NP_001043390.1|	95.45	66	3	0	81	278	570	635	1e-19	100	23.74
Locus_1568_Transcript_2/5_Confidence_0.600_Length_1411	gi|110289337|gb|ABB47830.2|	58.82	323	130	4	1288	329	1	312	1e-118	374	22.89
Locus_9045_Transcript_1/1_Confidence_1.000_Length_1349	gi|115456661|ref|NP_001051931.1|	56.91	369	159	1	1320	214	593	955	5e-112	410	27.35
Locus_10552_Transcript_5/10_Confidence_0.464_Length_1238	gi|115455277|ref|NP_001051239.1|	70.94	203	59	3	930	322	78	276	5e-76	290	16.40
Locus_20342_Transcript_3/4_Confidence_0.625_Length_1350	gi|115459590|ref|NP_001053395.1|	77.67	318	71	1	1	954	2	318	1e-141	508	23.56
Locus_12170_Transcript_3/3_Confidence_0.375_Length_499	gi|224060225|ref|XP_002300094.1|	89.13	46	5	0	413	276	59	104	1e-05	54.3	9.22
Locus_19482_Transcript_1/1_Confidence_1.000_Length_1981	gi|107104365|ref|ZP_01368283.1|	53.86	427	197	0	367	1647	10	436	7e-119	433	21.55
Locus_7470_Transcript_1/7_Confidence_0.300_Length_1234	gi|113477297|ref|YP_723358.1|	56.86	357	148	3	31	1083	138	492	8e-112	409	28.93
Locus_4484_Transcript_1/4_Confidence_0.500_Length_1436	gi|108706278|gb|ABF94073.1|	64.29	182	65	1	125	670	452	629	6e-66	257	12.67
Locus_3927_Transcript_2/3_Confidence_0.667_Length_1420	gi|118486778|gb|ABK95224.1|	72.93	266	72	5	220	1017	40	277	7e-81	299	18.73
Locus_3886_Transcript_1/1_Confidence_1.000_Length_1176	gi|108708927|gb|ABF96722.1|	51.72	116	53	3	698	360	6	120	5e-25	120	9.86
Locus_11117_Transcript_2/2_Confidence_1.000_Length_591	gi|115488936|ref|NP_001066955.1|	55.36	56	24	1	277	441	54	109	1e-06	58.2	9.48
Locus_4981_Transcript_4/5_Confidence_0.625_Length_1114	gi|110742669|dbj|BAE99246.1|	75.71	177	43	0	896	366	77	253	3e-74	284	15.89
Locus_8364_Transcript_2/3_Confidence_0.400_Length_2480	gi|147779004|emb|CAN75753.1|	60.43	513	188	7	1890	397	1361	1866	9e-168	596	20.69
Locus_11265_Transcript_4/4_Confidence_0.500_Length_1320	gi|115450433|ref|NP_001048817.1|	66.56	308	103	0	1256	333	45	352	1e-104	385	23.33
Locus_16448_Transcript_2/2_Confidence_1.000_Length_960	gi|125562595|gb|EAZ08043.1|	58.54	205	81	6	605	3	2	190	9e-49	199	21.35
Locus_11357_Transcript_2/2_Confidence_1.000_Length_971	gi|470116759|ref|XP_004294545.1|	50.34	145	72	4	759	325	72	207	6e-26	123	14.93
Locus_2658_Transcript_7/8_Confidence_0.444_Length_2078	gi|110739447|dbj|BAF01633.1|	53.08	260	122	0	1155	376	1	260	7e-78	297	12.51
Locus_2524_Transcript_1/1_Confidence_1.000_Length_1009	gi|102139860|gb|ABF70018.1|	51.55	258	125	2	141	914	1	213	2e-65	254	25.57
Locus_9820_Transcript_1/2_Confidence_1.000_Length_917	gi|115434698|ref|NP_001042107.1|	71.43	70	20	0	397	606	61	130	5e-22	110	7.63
Locus_788_Transcript_10/11_Confidence_0.119_Length_1422	gi|112983840|ref|NP_001037756.1|	62.03	187	70	1	1250	693	1	187	5e-57	227	13.15
Locus_10272_Transcript_1/4_Confidence_0.400_Length_283	gi|110180228|gb|ABG54349.1|	58.14	86	36	0	1	258	135	220	9e-23	110	30.39
Locus_18815_Transcript_3/3_Confidence_0.667_Length_583	gi|115459036|ref|NP_001053118.1|	55.17	116	51	1	347	3	34	149	3e-30	136	19.90
Locus_17955_Transcript_3/6_Confidence_0.175_Length_814	gi|108862353|gb|ABA96797.2|	59.89	182	72	3	770	228	170	349	1e-45	188	22.36
Locus_8553_Transcript_1/3_Confidence_0.400_Length_713	gi|115447713|ref|NP_001047636.1|	54.67	225	97	2	662	3	166	390	5e-65	252	31.56
Locus_15065_Transcript_1/1_Confidence_1.000_Length_479	gi|115440195|ref|NP_001044377.1|	60.42	48	19	0	207	64	18	65	3e-09	66.2	10.02
Locus_11745_Transcript_1/2_Confidence_1.000_Length_1277	gi|115434700|ref|NP_001042108.1|	61.02	59	23	0	847	1023	440	498	4e-13	81.6	4.62
Locus_3936_Transcript_3/4_Confidence_0.250_Length_847	gi|147818796|emb|CAN67284.1|	50.38	131	54	3	490	131	47	169	1e-23	115	15.47
Locus_11037_Transcript_7/8_Confidence_0.188_Length_1370	gi|115484119|ref|NP_001065721.1|	55.75	391	157	5	1341	217	108	497	2e-103	381	28.54
Locus_6709_Transcript_4/4_Confidence_0.571_Length_1508	gi|113475423|ref|YP_721484.1|	51.55	97	47	0	1274	984	244	340	5e-21	108	6.43
Locus_38379_Transcript_1/1_Confidence_1.000_Length_1084	gi|115439353|ref|NP_001043956.1|	60.46	306	109	2	12	893	8	312	8e-94	349	28.23
Locus_4341_Transcript_1/3_Confidence_0.714_Length_501	gi|115435856|ref|NP_001042686.1|	53.70	54	25	1	1	162	392	444	3e-09	66.2	10.78
Locus_2577_Transcript_1/6_Confidence_0.632_Length_1236	gi|115472891|ref|NP_001060044.1|	58.06	155	62	1	512	967	834	988	2e-44	185	12.54
Locus_8467_Transcript_1/3_Confidence_0.714_Length_1329	gi|18417112|ref|NP_567795.1|	57.66	248	95	4	1062	349	24	267	1e-69	269	18.66
Locus_4465_Transcript_5/6_Confidence_0.529_Length_1163	gi|11467124|ref|NP_054425.1|	63.44	93	34	0	292	570	1	93	8e-29	133	8.00
Locus_7918_Transcript_1/2_Confidence_1.000_Length_893	gi|11138320|dbj|BAB17821.1|	81.97	244	44	1	761	30	20	262	1e-107	394	27.32
Locus_3798_Transcript_2/2_Confidence_1.000_Length_1257	gi|110740103|dbj|BAF01953.1|	70.28	286	85	1	195	1052	10	294	2e-124	451	22.75
Locus_15498_Transcript_2/2_Confidence_1.000_Length_996	gi|462398752|gb|EMJ04420.1|	50.00	252	124	6	967	218	785	1021	4e-54	217	25.30
Locus_6409_Transcript_4/4_Confidence_0.600_Length_1343	gi|108863997|gb|ABG22364.1|	71.60	162	46	0	269	754	10	171	7e-62	243	12.06
Locus_14634_Transcript_3/4_Confidence_0.286_Length_947	gi|110598269|ref|ZP_01386544.1|	50.00	248	123	3	10	750	34	277	6e-58	229	26.19
Locus_11304_Transcript_2/5_Confidence_0.500_Length_1180	gi|110736803|dbj|BAF00362.1|	70.53	285	80	3	96	938	17	296	4e-107	393	24.15
Locus_5791_Transcript_5/6_Confidence_0.267_Length_680	gi|115449293|ref|NP_001048426.1|	71.43	63	18	0	520	332	71	133	2e-10	71.2	9.26
Locus_11020_Transcript_2/2_Confidence_1.000_Length_1367	gi|224127965|ref|XP_002329221.1|	53.47	202	77	2	6	560	47	246	1e-49	203	14.78
Locus_24489_Transcript_5/5_Confidence_0.455_Length_696	gi|147819907|emb|CAN76191.1|	54.47	246	88	2	31	696	114	355	6e-70	268	35.34
Locus_30030_Transcript_1/1_Confidence_1.000_Length_484	gi|50838657|dbj|BAD34493.1|	63.64	33	12	0	107	205	1147	1179	3e-12	50.8	6.82
Locus_4115_Transcript_3/3_Confidence_0.400_Length_1352	gi|224115858|ref|XP_002317142.1|	58.54	41	17	0	750	872	5	45	3e-09	68.9	3.03
Locus_2644_Transcript_3/4_Confidence_0.667_Length_1629	gi|115469684|ref|NP_001058441.1|	51.52	132	63	1	38	430	374	505	2e-30	139	8.10
[truncated: 40,656 more rows]
